# Supplementary material for: The symbiotic relationship between Caenorhabditis elegans and members of its microbiome contributes to worm fitness and lifespan extension
Source: BMC Genomics. 2021 May 19;22:364. doi: 10.1186/s12864-021-07695-y (PMC8136213; doi:10.1186/s12864-021-07695-y)
Supplement: Supplementary file 1 — Additional file 1: List of native bacterial isolates of C. elegans and susceptibility to antibiotics. A total of 16 native bacterial isolates, used in this study, is shown with phylum to family information (based on NCBI) and their growth/non-growth status under certain antibiotic treatments. [file 12864_2021_7695_MOESM1_ESM.xlsx]

## Sheet: List of native bacteria
Additional file 1: List of native bacterial isolates of C. elegans and susceptibility to antibiotics.
Lab Code	Strain	Internal code/ Isolate ID	Species	interne ID/SB	Phylum	Class	Order	Family	Ampicillin (100 ug/ml)	Kanamycin (50 ug/ml)	Tetracyclin (10ug/ml)	Ampicillin (100 ug/ml) + Kanamycin (50 ug/ml)	Ampicillin (100 ug/ml) + Kanamycin (50 ug/ml) + Tetracyclin (10ug/ml)	Kanamycin (50 ug/ml) + Tetracyclin (10ug/ml)	Antibiotic used in the colonization assay
527	MYb27	A36	Arthrobacter aurescens	5	Actinobacteria	Actinobacteria	Micrococcales	Micrococcaceae	No Growth	Growth	_	No Growth	_	_	Ampicillin (100 ug/ml)
545	MYb45	A69	Microbacterium oxydans	6	Actinobacteria	Actinobacteria	Micrococcales	Microbacteriaceae	No Growth	Growth	_	No Growth	_	_	Ampicillin (100 ug/ml)
553	MYb53	A81	Rhodococcus erythropolis PR4	7	Actinobacteria	Actinobacteria	Corynebacteriales	Nocardiaceae	No Growth	No Growth	_	No Growth	_	_	Ampicillin (100 ug/ml)
620	MYb120	C8	Chryseobacterium sp. CHNTR56	14	Bacteroidetes	Flavobacteriia	Flavobacteriales	Flavobacteriaceae	Growth	Growth	Growth	No Growth	_	_	Ampicillin (100 ug/ml) + Kanamycin (50 ug/ml)
681	MYb181	E42	Sphingobacterium faecium	16	Bacteroidetes	Sphingobacteriia	Sphingobacteriales	Sphingobacteriaceae	Growth	Growth	Growth	No Growth	_	_	Ampicillin (100 ug/ml) + Kanamycin (50 ug/ml)
583	MYb83	A146	Leuconostoc pseudomesenteroides	13	Firmicutes	Bacilli	Lactobacillales	Leuconostocaceae	No Growth	_	_	_	_	_	Ampicillin (100 ug/ml)
556	MYb56	A88	Bacillus sp. SG20	8	Firmicutes	Bacilli	Bacillales	Bacillaceae	Growth	No Growth	_	_	_	_	Kanamycin (50 ug/ml)
514	MYb14	A15	Ochrobactrum sp. BS30	4	Proteobacteria	Alphaproteobacteria	Rhizobiales	Brucellaceae	No Growth	Growth	_	_	_	_	Ampicillin (100 ug/ml)
784	MYb237	A110	Ochrobactrum sp.	10	Proteobacteria	Alphaproteobacteria	Rhizobiales	Brucellaceae	Growth	Growth	No Growth	Growth	_	_	Tetracyclin (10ug/ml)
571	MYb71	A120	Ochrobactrum sp. R-26465	12	Proteobacteria	Alphaproteobacteria	Rhizobiales	Brucellaceae	Growth	Growth	Growth	Growth	Growth	Growth	NA
509	MYb9	A9	Achromobacter sp. F32	1	Proteobacteria	Betaproteobacteria	Burkholderiales	Alcaligenaceae	Growth	Growth	Growth	Growth	_	_	NA
631	MYb131	C35	Comamonas sp. 12022	15	Proteobacteria	Betaproteobacteria	Burkholderiales	Comamonadaceae	Growth	No Growth	_	Growth	_	_	Kanamycin (50 ug/ml)
510	MYb10	A10	Acinetobacter sp. 'LB BR 12338'	2	Proteobacteria	Gammaproteobacteria	Pseudomonadales	Moraxellaceae	Growth	Growth	No Growth	Growth	_	_	Tetracyclin (10ug/ml)
511	MYb11	A11	Pseudomonas lurida	3	Proteobacteria	Gammaproteobacteria	Pseudomonadales	Pseudomonadaceae	Growth	No Growth	_	Growth	_	_	Kanamycin (50 ug/ml)
557	MYb57	A92	Stenotrophomonas sp. R-41388	9	Proteobacteria	Gammaproteobacteria	Xanthomonadales	Xanthomonadaceae	Growth	Growth	Growth	Growth	Growth	Growth	NA
785	MYb238	A110	Stenotrophomonas sp.	11	Proteobacteria	Gammaproteobacteria	Xanthomonadales	Xanthomonadaceae	Growth	No Growth	_	_	_	_	Kanamycin (50 ug/ml)
Note: Ampicillin (100 ug/ml) was used in the clolonization assay for Escherichia coli OP 50
NA: Non-applicable
_: Not-tested
