# Supplementary material for: The symbiotic relationship between Caenorhabditis elegans and members of its microbiome contributes to worm fitness and lifespan extension
Source: BMC Genomics. 2021 May 19;22:364. doi: 10.1186/s12864-021-07695-y (PMC8136213; doi:10.1186/s12864-021-07695-y)
Supplement: Supplementary file 3 — Additional file 3: Differentially expressed genes between worms grown with different bacterial isolates. Differentially expressed genes between worms grown with E. coli OP50 and Chryseobacterium sp. CHNTR56 MYb120 or Comamonas sp. 12022 MYb131 were determined by edgeR and ranked based on FDR. [file 12864_2021_7695_MOESM3_ESM.xlsx]

## Sheet: SigGene_Chryseobacterium_sp_CHN
Additional file 4: Differentially expressed genes between worms grown with different bacterial isolates.
EntrezID	logFC	logCPM	LR	PValue	adj.P.Val	Symbols	Name
191390	9.6469	8.2606	304.9	2.8263e-68	4.1342e-64	clec-143	Protein CLEC-143
189945	8.5702	6.5464	292.99	1.112e-65	8.1329e-62	clec-71	Protein CLEC-71
183126	11.347	5.573	249.11	4.0529e-56	1.9762e-52	CELE_C32H11.1	Protein C32H11.1
191381	9.8118	6.0234	216.07	6.5002e-49	2.3771e-45	clec-58	Protein CLEC-58
189714	12.776	5.0415	209.19	2.0648e-47	6.0409e-44	clec-163	Protein CLEC-163
191347	5.7253	6.1965	185.94	2.4486e-42	5.9697e-39	gst-30	Protein GST-30
178711	-6.4582	5.7395	168.94	1.2628e-38	2.6389e-35	F15E11.15	Protein F15E11.15
190488	7.2008	4.9562	161.07	6.6183e-37	1.2101e-33	Y65B4BR.1	Protein Y65B4BR.1
178246	9.636	4.6728	151.84	6.8714e-35	1.1168e-31	CELE_F55G11.7	Protein F55G11.7
3565680	5.3326	6.726	150.39	1.4279e-34	2.0888e-31	acs-2	Protein ACS-2
184065	4.4263	6.6407	134.54	4.165e-31	5.5387e-28	ech-9	Protein ECH-9
186339	9.2876	4.3158	127.78	1.2536e-29	1.5281e-26	CELE_F55G11.6	Protein F55G11.6
188619	7.8712	4.1234	126.56	2.314e-29	2.6038e-26	ugt-10	Protein UGT-10
184622	7.0157	4.427	125.82	3.362e-29	3.5128e-26	lys-10	Protein LYS-10
176894	4.7076	7.4722	124.77	5.7203e-29	5.5784e-26	K11H12.4	Protein K11H12.4
178543	6.4342	9.1364	119.44	8.3708e-28	7.653e-25	CELE_W03F9.4	Protein W03F9.4
178712	-6.2512	4.4458	114.37	1.0821e-26	9.3115e-24	F15E11.12	Protein F15E11.12
174929	5.0487	8.7851	114	1.3014e-26	1.0576e-23	clec-66	Protein CLEC-66
6418584	5.0776	5.2503	113.48	1.6976e-26	1.307e-23	F17B5.8	Protein F17B5.8
179759	6.1557	4.4585	113.19	1.965e-26	1.4372e-23	ugt-18	Protein UGT-18
183475	8.3878	3.4441	112.47	2.8219e-26	1.9657e-23	ilys-2	Protein ILYS-2
174096	4.1306	8.465	112.21	3.2168e-26	2.1389e-23	T19D12.4	Protein T19D12.4
175049	4.8377	5.6402	111.32	5.0328e-26	3.1223e-23	CELE_F01D5.1	Protein F01D5.1
172293	4.2421	5.6302	111.29	5.1228e-26	3.1223e-23	T27A3.4	Protein T27A3.4
176400	4.707	5.3717	108.35	2.2493e-25	1.3161e-22	tag-76	Protein TAG-76
179210	7.3962	10.565	103.97	2.0494e-24	1.153e-21	CELE_F21F8.4	Protein F21F8.4
177152	6.0874	4.9834	100.89	9.7337e-24	5.2735e-21	clec-72	Protein CLEC-72
178726	4.4593	7.7156	100.26	1.3388e-23	6.9942e-21	irg-3	Protein IRG-3
179627	3.6786	7.4388	100.07	1.4736e-23	7.4331e-21	sodh-1	Protein SODH-1
174957	4.2395	5.2898	98.208	3.7669e-23	1.8368e-20	CELE_F32A11.3	Protein F32A11.3
188277	4.2715	5.3749	96.529	8.7927e-23	4.149e-20	CELE_T08B6.4	Protein T08B6.4
184058	5.1324	5.2527	96.454	9.1344e-23	4.1756e-20	CELE_F01D5.5	Protein F01D5.5
177877	3.9711	5.7547	95.735	1.3134e-22	5.822e-20	CELE_C04G2.8	Protein C04G2.8
177058	3.3725	6.5741	95.538	1.4509e-22	6.2424e-20	Y54G2A.11	Protein Y54G2A.11
173727	5.6851	4.31	95.334	1.6084e-22	6.7224e-20	fbxa-24	Protein FBXA-24
178389	4.4832	6.0963	92.701	6.0816e-22	2.4712e-19	CELE_Y57G11A.2	Protein Y57G11A.2
173841	3.4898	6.8265	91.53	1.0989e-21	4.3445e-19	gst-6	Protein GST-6
185255	6.1822	4.1499	89.124	3.7089e-21	1.4277e-18	F35B3.4	Protein F35B3.4
172362	4.1252	6.1341	88.742	4.4984e-21	1.6872e-18	T10E9.4	Protein T10E9.4
180033	3.5979	6.2545	86.412	1.461e-20	5.3428e-18	cpr-3	Protein CPR-3
185299	5.0147	7.1074	85.491	2.3278e-20	8.3051e-18	gst-38	Protein GST-38
186875	3.8456	5.364	84.389	4.0645e-20	1.4156e-17	swt-1	Protein SWT-1
172489	4.0606	5.7309	83.167	7.5399e-20	2.565e-17	CELE_F07A5.2	Protein F07A5.2
171780	4.5443	4.6703	83.091	7.8376e-20	2.6057e-17	W03F11.4	Protein W03F11.4
180332	4.0635	4.9673	82.992	8.2389e-20	2.6782e-17	Y113G7C.1	Protein Y113G7C.1
184057	4.1933	6.1667	82.923	8.5306e-20	2.7127e-17	CELE_F01D5.3	Protein F01D5.3
173099	4.0013	5.9919	82.53	1.0406e-19	3.2388e-17	C15C6.2	Protein C15C6.2
190187	5.5308	3.654	82.464	1.076e-19	3.2792e-17	Y52E8A.3	Protein Y52E8A.3
179865	4.822	7.4933	81.601	1.6656e-19	4.9723e-17	dct-17	Protein DCT-17
174253	4.8054	4.6633	81.488	1.7632e-19	5.1583e-17	C06A8.6	Protein C06A8.6
183128	4.8946	5.327	80.557	2.8237e-19	8.0991e-17	CELE_C32H11.3	Protein C32H11.3
177153	4.5361	4.6119	79.853	4.0334e-19	1.1346e-16	clec-73	Protein CLEC-73
179869	3.2196	6.3597	78.974	6.2927e-19	1.7368e-16	CELE_F35E12.8	Protein F35E12.8
172683	4.3977	4.3919	78.836	6.7501e-19	1.8285e-16	gska-3	Protein GSKA-3
6418795	5.1372	6.1171	78.093	9.8324e-19	2.6151e-16	CELE_Y37H2A.14	Protein Y37H2A.14
186337	4.243	5.91	77.629	1.2434e-18	3.2479e-16	CELE_F55G11.2	Protein F55G11.2
182791	5.3809	3.3347	76.885	1.8123e-18	4.6509e-16	C18E9.8	Protein C18E9.8
186750	-6.083	2.7845	76.799	1.8926e-18	4.7732e-16	lips-14	Protein LIPS-14
188845	4.6147	5.4055	75.95	2.9088e-18	7.2119e-16	T24C4.4	Protein T24C4.4
186491	4.8129	3.8756	75.042	4.6088e-18	1.1236e-15	lys-5	Protein LYS-5
177033	7.7263	2.7993	74.915	4.9145e-18	1.1785e-15	ilys-3	Protein ILYS-3
184294	5.9989	3.4344	74.427	6.2923e-18	1.4846e-15	ugt-38	Protein UGT-38
186062	6.1981	2.9062	74.388	6.4169e-18	1.49e-15	CELE_F49F1.5	Protein F49F1.5
177916	3.8981	7.1594	73.788	8.6985e-18	1.9882e-15	CELE_R09E10.6	Protein R09E10.6
175649	3.6176	6.6374	73.524	9.9436e-18	2.2378e-15	gipc-1	Protein GIPC-1
6418627	7.7127	4.64	72.426	1.7339e-17	3.843e-15	CELE_F33H12.7	Protein F33H12.7
178230	4.5755	4.2745	72.363	1.7908e-17	3.9098e-15	C36H8.1	Protein C36H8.1
178795	3.4644	7.4742	71.787	2.3977e-17	5.1579e-15	R08E5.3	Protein R08E5.3
178248	3.2764	5.5396	71.682	2.5285e-17	5.3605e-15	CELE_F55G11.4	Protein F55G11.4
188965	4.7317	3.8202	71.53	2.7305e-17	5.706e-15	T27A3.5	Protein T27A3.5
174755	3.9499	4.9568	70.968	3.6315e-17	7.3974e-15	W02B12.12	Protein W02B12.12
177036	4.1039	5.0326	70.962	3.641e-17	7.3974e-15	CELE_Y69A2AR.19	Protein Y69A2AR.19
177759	3.609	6.4627	70.737	4.0807e-17	8.1771e-15	F49C12.15	Protein F49C12.15
179472	4.2186	8.8801	70.196	5.3707e-17	1.0617e-14	cat-4	Protein CAT-4
178106	4.2254	5.1118	70.112	5.6043e-17	1.0931e-14	T22B3.2	Protein T22B3.2
181272	3.0939	7.3262	69.67	7.012e-17	1.3496e-14	ttr-14	Protein TTR-14
260288	6.9657	2.0472	69.328	8.3367e-17	1.5838e-14	Y73B6BL.37	Protein Y73B6BL.37
180269	4.0909	4.8958	68.821	1.0782e-16	2.022e-14	Y43F8A.2	Protein Y43F8A.2
172534	3.6465	5.1904	68.02	1.6185e-16	2.997e-14	T23G11.1	Protein T23G11.1
184954	4.9101	3.6219	67.905	1.7155e-16	3.1368e-14	F26A3.5	Protein F26A3.5
187895	4.1292	4.6994	67.393	2.2238e-16	4.016e-14	R105.1	Protein R105.1
174561	4.2768	4.7851	67.263	2.376e-16	4.2385e-14	F52H3.6	Protein F52H3.6
177918	4.4146	4.2093	66.831	2.9583e-16	5.2137e-14	acs-18	Protein ACS-18
178578	6.8915	1.9797	66.772	3.0482e-16	5.3082e-14	F48G7.5	Protein F48G7.5
177154	4.3089	4.3465	66.628	3.2784e-16	5.642e-14	clec-79	Protein CLEC-79
173658	4.0786	4.4113	66.148	4.1832e-16	7.1153e-14	clec-123	Protein CLEC-123
186142	4.3618	5.2215	66.096	4.2944e-16	7.2205e-14	F53A9.1	Protein F53A9.1
174794	4.7665	4.4709	65.962	4.5972e-16	7.6338e-14	F13D12.9	Protein F13D12.9
181855	4.801	3.8061	65.942	4.6446e-16	7.6338e-14	clec-52	Protein CLEC-52
189943	9.5097	1.8395	65.906	4.7304e-16	7.6884e-14	clec-174	Protein CLEC-174
173111	9.3802	1.7152	65.747	5.1256e-16	8.2273e-14	clec-17	Protein CLEC-17
174339	2.825	6.9556	65.729	5.1744e-16	8.2273e-14	F49E12.9	Protein F49E12.9
184269	7.1752	6.1121	65.288	6.4711e-16	1.0178e-13	col-91	Protein COL-91
174222	4.5733	3.5316	65.17	6.8722e-16	1.0694e-13	rnh-1.1	Protein RNH-1.1
177629	3.5189	5.9793	64.72	8.6333e-16	1.3293e-13	CELE_F17E9.5	Protein F17E9.5
172289	3.6332	6.4918	64.648	8.9561e-16	1.3647e-13	ZK484.5	Protein ZK484.5
173838	4.9426	3.2381	64.622	9.0736e-16	1.3683e-13	mpst-4	Protein MPST-4
178203	3.7723	6.1914	64.011	1.237e-15	1.8464e-13	CELE_F53B2.8	Protein F53B2.8
171712	2.9955	5.7564	63.834	1.3533e-15	1.9996e-13	spe-15	Protein SPE-15
172082	3.8259	5.3537	63.798	1.3784e-15	2.0164e-13	gsp-3	Protein GSP-3
176423	4.0117	4.3628	63.645	1.4896e-15	2.1575e-13	kel-10	Protein KEL-10
179452	4.7548	5.0788	63.503	1.6014e-15	2.2966e-13	col-13	Protein COL-13
175515	5.8946	3.1259	62.95	2.1205e-15	2.9828e-13	Y1A5A.1	Protein Y1A5A.1
183929	5.4905	2.9721	62.938	2.1331e-15	2.9828e-13	D1081.5	Protein D1081.5
173506	3.81	4.4021	62.931	2.141e-15	2.9828e-13	Y57G7A.6	Protein Y57G7A.6
178315	4.023	4.2185	62.888	2.1879e-15	3.0193e-13	CELE_Y38H8A.3	Protein Y38H8A.3
259316	3.6694	5.7866	62.408	2.7916e-15	3.8164e-13	K06A5.2	Protein K06A5.2
179926	4.2313	3.4825	62.339	2.892e-15	3.9171e-13	ent-3	Protein ENT-3
179368	4.032	4.6715	62.256	3.0163e-15	4.0479e-13	F58E6.5	Protein F58E6.5
184927	2.8844	6.8873	62.22	3.0719e-15	4.0851e-13	CELE_F25E5.8	Protein F25E5.8
180590	2.9297	6.9841	62.2	3.1035e-15	4.0899e-13	clec-265	Protein CLEC-265
186382	4.3794	3.4199	62.114	3.2409e-15	4.2329e-13	CELE_F56D5.3	Protein F56D5.3
183097	4.1844	3.7321	61.795	3.8108e-15	4.9331e-13	C31H1.5	Protein C31H1.5
174651	4.8315	8.0803	61.713	3.9739e-15	5.0991e-13	col-39	Protein COL-39
179924	3.7896	5.1094	61.426	4.5977e-15	5.8483e-13	T16A9.5	Protein T16A9.5
179297	7.3768	6.8469	61.061	5.5326e-15	6.9767e-13	col-145	Protein COL-145
174119	4.061	3.9105	60.738	6.5209e-15	8.1528e-13	CELE_F31E8.5	Protein F31E8.5
172198	3.5484	6.6284	60.661	6.7792e-15	8.4039e-13	F27C1.1	Protein F27C1.1
187474	5.7026	2.664	60.637	6.8635e-15	8.4369e-13	M110.7	Protein M110.7
177013	3.9605	4.2535	60.506	7.3347e-15	8.941e-13	M70.3	Protein M70.3
172202	4.3565	3.9288	60.022	9.3819e-15	1.1342e-12	C09D4.3	Protein C09D4.3
13186458	4.763	2.7696	59.981	9.5771e-15	1.1483e-12	CELE_M176.9	pseudo
177269	3.3666	7.1237	59.928	9.8401e-15	1.1703e-12	ssq-4	Protein SSQ-4
181943	4.5165	3.2478	59.825	1.0367e-14	1.223e-12	B0379.2	Protein B0379.2
188884	4.3941	3.313	59.409	1.2811e-14	1.4992e-12	T25B9.6	Protein T25B9.6
173881	4.4211	3.5931	59.356	1.3155e-14	1.5272e-12	F09C12.8	Protein F09C12.8
191507	4.2033	3.6527	59.319	1.3411e-14	1.5446e-12	ZK1053.2	Protein ZK1053.2
187988	4.8012	2.8805	59.173	1.4441e-14	1.6503e-12	T02E1.7	Protein T02E1.7
172179	3.7835	4.9306	58.913	1.6483e-14	1.8691e-12	spe-11	Protein SPE-11
180104	4.8972	2.8268	58.741	1.7983e-14	2.0235e-12	CELE_F26D2.10	Protein F26D2.10
185341	4.2572	3.3965	58.492	2.0409e-14	2.279e-12	CELE_F36A4.4	Protein F36A4.4
174873	4.25	3.7659	58.407	2.1313e-14	2.3619e-12	C50E10.1	Protein C50E10.1
178197	3.3912	5.1712	58.322	2.2255e-14	2.4477e-12	C25G4.6	Protein C25G4.6
177967	6.2253	3.965	58.266	2.2893e-14	2.4991e-12	grl-21	Protein GRL-21
178193	8.2332	7.2584	58.113	2.4754e-14	2.6822e-12	col-130	Protein COL-130
188139	4.1655	3.5857	58.075	2.5233e-14	2.7141e-12	T05F1.9	Protein T05F1.9
177991	3.5213	5.4608	58.037	2.5717e-14	2.7459e-12	Y69E1A.1	Protein Y69E1A.1
173982	3.9888	4.3733	57.943	2.6986e-14	2.8605e-12	K05F1.9	Protein K05F1.9
172106	4.8412	2.8261	57.9	2.7575e-14	2.9019e-12	F21F3.3	Protein F21F3.3
173583	3.8861	3.9846	57.827	2.8625e-14	2.9909e-12	K09F6.3	Protein K09F6.3
171960	3.4425	5.0708	57.497	3.3853e-14	3.5121e-12	gsp-4	Protein GSP-4
177443	3.7412	4.1545	57.425	3.511e-14	3.6163e-12	CELE_C17H12.3	Protein C17H12.3
174027	4.3187	3.4003	57.412	3.5352e-14	3.6163e-12	cpb-2	Protein CPB-2
174626	4.4374	3.7321	57.345	3.6569e-14	3.7126e-12	CELE_C06A1.3	Protein C06A1.3
191467	3.4356	5.5932	57.333	3.6801e-14	3.7126e-12	CELE_ZK938.1	Protein ZK938.1
177444	3.9872	4.5689	57.271	3.7978e-14	3.8051e-12	CELE_C17H12.12	Protein C17H12.12
176407	3.7746	4.9432	57.215	3.9073e-14	3.8881e-12	gln-2	Protein GLN-2
172871	3.715	4.5911	56.961	4.4445e-14	4.3929e-12	B0379.7	Protein B0379.7
180090	3.4826	5.8098	56.861	4.6765e-14	4.5911e-12	CELE_F21H7.5	Protein F21H7.5
177843	3.5451	6.3144	56.839	4.7301e-14	4.6127e-12	sss-1	Protein SSS-1
172819	3.4836	6.2338	56.758	4.9285e-14	4.7744e-12	C04F12.7	Protein C04F12.7
187138	8.2807	6.425	56.737	4.9805e-14	4.7931e-12	col-65	Protein COL-65
175513	3.3811	5.7469	56.669	5.1559e-14	4.9295e-12	CELE_R10E9.2	Protein R10E9.2
179453	4.525	6.8238	56.468	5.7134e-14	5.4266e-12	col-12	Protein COL-12
184322	4.8383	2.5742	56.455	5.7501e-14	5.4266e-12	F10G8.1	Protein F10G8.1
179479	7.9052	4.9867	56.405	5.898e-14	5.5305e-12	T21C9.9	Protein T21C9.9
174101	3.4896	5.6155	56.326	6.141e-14	5.7216e-12	H43E16.1	Protein H43E16.1
178204	4.5925	3.2333	56.144	6.7342e-14	6.2171e-12	CELE_F53B2.5	Protein F53B2.5
179863	3.7222	9.7186	56.137	6.7578e-14	6.2171e-12	T01D3.6	Protein T01D3.6
171931	4.4638	3.1571	55.918	7.5559e-14	6.908e-12	CELE_Y47G6A.26	Protein Y47G6A.26
172694	3.5938	4.8244	55.883	7.6905e-14	6.9874e-12	F36A2.10	Protein F36A2.10
172772	4.5462	3.0939	55.581	8.9668e-14	8.0967e-12	F46A9.1	Protein F46A9.1
190258	4.639	2.8996	55.553	9.0979e-14	8.1646e-12	CELE_Y54E2A.9	Protein Y54E2A.9
186579	4.3272	2.8267	55.529	9.2108e-14	8.2156e-12	F59A3.8	Protein F59A3.8
173928	4.0619	3.4119	55.512	9.2868e-14	8.2331e-12	F07F6.1	Protein F07F6.1
174933	4.0391	3.7051	55.284	1.0429e-13	9.19e-12	F58G1.3	Protein F58G1.3
173883	4.4348	3.1182	55.236	1.0691e-13	9.3649e-12	F58A6.5	Protein F58A6.5
191295	3.9455	3.299	55.189	1.0949e-13	9.4824e-12	CELE_ZK354.8	Protein ZK354.8
187705	3.0341	5.3093	55.188	1.0955e-13	9.4824e-12	cyp-33C8	Protein CYP-33C8
177670	5.1169	2.0621	54.844	1.3051e-13	1.123e-11	C49C8.1	Protein C49C8.1
177878	3.2326	7.2445	54.77	1.3549e-13	1.159e-11	CELE_C04G2.9	Protein C04G2.9
13180558	3.2594	5.8598	54.552	1.514e-13	1.2876e-11	F26B1.8	Protein F26B1.8
177827	3.1667	6.3822	54.498	1.5563e-13	1.3159e-11	msp-81	Protein MSP-81
173865	3.9682	3.4121	54.427	1.6135e-13	1.3565e-11	CELE_F59A6.4	Protein F59A6.4
181182	3.2048	5.5612	54.414	1.624e-13	1.3575e-11	ifp-1	Protein IFP-1
173834	3.3811	5.5226	54.1	1.9054e-13	1.5836e-11	C33F10.1	Protein C33F10.1
3565311	9.1687	1.5175	54.004	2.0003e-13	1.6532e-11	fipr-6	Protein FIPR-6
174923	3.6058	5.3074	53.986	2.0189e-13	1.6591e-11	snf-5	Protein SNF-5
186061	4.2204	3.3255	53.923	2.0849e-13	1.7038e-11	F49E12.10	Protein F49E12.10
177842	3.8132	4.219	53.84	2.1746e-13	1.7672e-11	F32B6.4	Protein F32B6.4
3896743	4.2617	3.1083	53.746	2.2814e-13	1.8438e-11	ZK688.10	Protein ZK688.10
176720	3.6853	4.3839	53.69	2.3479e-13	1.8871e-11	ZK1010.5	Protein ZK1010.5
176830	3.274	6.067	53.62	2.4331e-13	1.9449e-11	Y38C1AA.7	Protein Y38C1AA.7
172445	8.0027	7.4533	53.447	2.6565e-13	2.1119e-11	col-60	Protein COL-60
179335	4.2344	3.0272	53.422	2.691e-13	2.1278e-11	CELE_C50F4.2	Protein C50F4.2
260220	3.6608	4.7007	53.393	2.7303e-13	2.1473e-11	CELE_Y106G6G.4	Protein Y106G6G.4
24104282	10.579	8.513	53.296	2.8696e-13	2.2447e-11	24104282	NA
175109	5.4175	3.1729	53.254	2.9307e-13	2.2753e-11	K10H10.4	Protein K10H10.4
174061	4.4752	2.7961	53.248	2.9398e-13	2.2753e-11	btb-2	Protein BTB-2
178182	4.7773	2.9681	53.16	3.0743e-13	2.3669e-11	wht-5	Protein WHT-5
175107	2.5307	7.4417	53.113	3.1493e-13	2.4119e-11	cysl-2	Protein CYSL-2
177792	3.8415	3.7424	53.027	3.2907e-13	2.5071e-11	F27C8.5	Protein F27C8.5
177291	4.1519	2.8764	52.948	3.4248e-13	2.5958e-11	CELE_C24D10.1	Protein C24D10.1
178390	3.5802	5.1788	52.918	3.478e-13	2.6225e-11	CELE_T27E7.1	Protein T27E7.1
188160	4.4119	2.8627	52.846	3.6076e-13	2.7062e-11	T06C10.3	Protein T06C10.3
186426	5.5223	2.0747	52.802	3.6887e-13	2.746e-11	elo-7	Protein ELO-7
177864	4.7165	2.8381	52.797	3.6992e-13	2.746e-11	CELE_F44D12.8	Protein F44D12.8
186227	4.0339	3.2977	52.787	3.7169e-13	2.746e-11	F54D1.1	Protein F54D1.1
4363094	5.359	1.9488	52.746	3.7962e-13	2.7905e-11	CELE_T02B11.9	Protein T02B11.9
177310	3.6366	4.1091	52.581	4.129e-13	3.0199e-11	CELE_ZK354.2	Protein ZK354.2
183222	6.3362	1.9808	52.56	4.1722e-13	3.0363e-11	C35A5.4	Protein C35A5.4
188317	5.3277	1.6451	52.55	4.1942e-13	3.0373e-11	T09B4.6	Protein T09B4.6
189090	4.2271	3.0075	52.509	4.2821e-13	3.0857e-11	decr-1.2	Protein DECR-1.2
175340	4.0477	3.5712	52.469	4.3717e-13	3.1299e-11	moa-1	Protein MOA-1
191182	3.8255	4.0369	52.462	4.3862e-13	3.1299e-11	ZC477.7	Protein ZC477.7
174750	4.4734	2.7294	52.318	4.7196e-13	3.3514e-11	klp-17	Protein KLP-17
180087	4.0628	3.8604	52.303	4.7556e-13	3.3606e-11	CELE_F21H7.2	Protein F21H7.2
175779	4.2604	3.2043	52.263	4.8551e-13	3.4144e-11	basl-1	Protein BASL-1
178270	3.4766	4.4044	52.146	5.1528e-13	3.6065e-11	CELE_F58D2.2	Protein F58D2.2
181478	2.6098	6.6985	52.084	5.3178e-13	3.6943e-11	cah-4	Protein CAH-4
176988	9.5049	7.901	52.08	5.3288e-13	3.6943e-11	col-109	Protein COL-109
3896749	5.6544	1.696	52.045	5.425e-13	3.7306e-11	CELE_C29E4.14	Protein C29E4.14
173388	3.9668	3.2823	52.042	5.4322e-13	3.7306e-11	tre-5	Protein TRE-5
191443	3.7278	4.6145	52.015	5.5066e-13	3.764e-11	ZK858.2	Protein ZK858.2
188121	4.032	3.6756	51.761	6.2681e-13	4.2647e-11	T05C12.1	Protein T05C12.1
172716	3.4315	4.7707	51.71	6.4329e-13	4.341e-11	F32H2.7	Protein F32H2.7
177273	5.5075	2.2652	51.708	6.4396e-13	4.341e-11	C09B9.7	Protein C09B9.7
182982	4.0622	3.4273	51.688	6.5051e-13	4.365e-11	CELE_C28D4.7	Protein C28D4.7
177360	3.7259	3.696	51.59	6.8394e-13	4.5684e-11	pck-3	Protein PCK-3
179676	2.8229	7.0614	51.564	6.9293e-13	4.6073e-11	myo-3	Protein MYO-3
175411	5.0219	2.4055	51.453	7.3321e-13	4.8319e-11	H06I04.5	Protein H06I04.5
3565667	6.4016	2.0382	51.453	7.3331e-13	4.8319e-11	fipr-4	Protein FIPR-4
176412	3.7867	4.6156	51.411	7.4922e-13	4.9011e-11	CELE_C05B5.2	Protein C05B5.2
178977	4.5564	2.1954	51.402	7.5269e-13	4.9011e-11	CELE_C04E6.5	Protein C04E6.5
178187	-3.4132	6.1135	51.399	7.5386e-13	4.9011e-11	thn-2	Protein THN-2
171831	4.3766	2.761	51.346	7.7438e-13	5.0096e-11	F32B5.1	Protein F32B5.1
185291	3.8667	3.4202	51.338	7.774e-13	5.0096e-11	CELE_F35E2.9	Protein F35E2.9
180249	6.7218	1.7942	51.234	8.2005e-13	5.2613e-11	CELE_Y39B6A.25	Protein Y39B6A.25
172166	3.7144	4.3978	51.155	8.5354e-13	5.4446e-11	B0261.6	Protein B0261.6
179825	7.349	6.9212	51.149	8.5607e-13	5.4446e-11	col-162	Protein COL-162
187450	4.0071	3.0238	51.107	8.7483e-13	5.5398e-11	M05B5.1	Protein M05B5.1
186340	3.0696	6.9693	50.966	9.3988e-13	5.9261e-11	CELE_F55G11.8	Protein F55G11.8
183550	5.437	1.4772	50.952	9.4671e-13	5.9297e-11	CELE_C47E8.1	Protein C47E8.1
172292	3.1486	5.9181	50.948	9.4855e-13	5.9297e-11	nspd-1	Protein NSPD-1
186263	4.903	1.8809	50.937	9.5392e-13	5.9378e-11	F54H5.2	Protein F54H5.2
172701	4.6	2.5918	50.925	9.5943e-13	5.9469e-11	snf-2	Protein SNF-2
173830	3.1722	5.9855	50.854	9.9482e-13	6.1402e-11	msp-40	Protein MSP-40
177748	7.9987	7.2471	50.804	1.0208e-12	6.2742e-11	col-120	Protein COL-120
185339	4.5313	2.932	50.78	1.0334e-12	6.3247e-11	CELE_F36A4.2	Protein F36A4.2
183094	5.0016	2.6912	50.766	1.0405e-12	6.3418e-11	C31H1.1	Protein C31H1.1
192069	6.8968	1.2176	50.74	1.0547e-12	6.402e-11	tsp-19	Protein TSP-19
172000	7.6902	5.9847	50.677	1.0887e-12	6.5806e-11	R12E2.15	Protein R12E2.15
190082	4.4129	2.4321	50.637	1.111e-12	6.6882e-11	Y49F6B.8	Protein Y49F6B.8
177492	5.692	5.0934	50.612	1.1255e-12	6.7475e-11	CELE_C42D4.3	Protein C42D4.3
178841	6.9502	7.5282	50.563	1.1538e-12	6.8819e-11	Y47D7A.13	Protein Y47D7A.13
184403	5.7437	1.3983	50.557	1.1573e-12	6.8819e-11	CELE_F13A7.7	Protein F13A7.7
266838	4.2496	2.8393	50.541	1.1669e-12	6.9106e-11	ZC581.7	Protein ZC581.7
177218	8.5751	8.5404	50.462	1.2149e-12	7.166e-11	ZK180.5	Protein ZK180.5
184310	3.9346	3.5104	50.452	1.2212e-12	7.1743e-11	clec-151	Protein CLEC-151
182136	6.7845	1.1344	50.36	1.2799e-12	7.489e-11	abu-15	Protein ABU-15
178472	4.2968	2.7556	50.31	1.3128e-12	7.6509e-11	nep-23	Protein NEP-23
184523	4.6468	3.0728	50.207	1.3833e-12	8.0299e-11	F15B9.6	Protein F15B9.6
178307	4.7836	2.0532	50.198	1.39e-12	8.0364e-11	K09B11.5	Protein K09B11.5
177341	3.2414	5.2552	50.152	1.4232e-12	8.1963e-11	CELE_C39H7.1	Protein C39H7.1
13180429	3.6865	3.9456	50.082	1.4748e-12	8.4604e-11	B0025.5	Protein B0025.5
177887	3.2765	5.0414	49.935	1.5895e-12	9.061e-11	msp-38	Protein MSP-38
184364	5.2507	1.591	49.932	1.5919e-12	9.061e-11	gst-8	Protein GST-8
177421	4.6591	2.0822	49.918	1.6028e-12	9.0877e-11	F38A5.6	Protein F38A5.6
191293	4.1353	3.1703	49.839	1.6692e-12	9.4275e-11	CELE_ZK354.6	Protein ZK354.6
178228	4.4487	2.9515	49.697	1.7939e-12	1.0019e-10	CELE_T23F6.3	Protein T23F6.3
175990	4.4863	3.2386	49.697	1.7941e-12	1.0019e-10	ZK418.2	Protein ZK418.2
183961	4.8026	2.0729	49.697	1.7945e-12	1.0019e-10	D2089.2	Protein D2089.2
175168	7.3939	5.5769	49.67	1.8193e-12	1.0119e-10	H10E21.4	Protein H10E21.4
171606	4.4575	2.6411	49.615	1.871e-12	1.0367e-10	spe-8	Protein SPE-8
178805	3.2603	5.2982	49.606	1.8796e-12	1.0375e-10	nlp-29	Protein NLP-29
176947	8.7342	8.2009	49.59	1.8952e-12	1.0401e-10	col-104	Protein COL-104
172415	3.3653	5.1037	49.586	1.8985e-12	1.0401e-10	T21G5.4	Protein T21G5.4
189848	2.8675	5.1097	49.54	1.9441e-12	1.0611e-10	Y43C5A.3	Protein Y43C5A.3
172002	7.2195	6.0285	49.485	1.9988e-12	1.0869e-10	R12E2.7	Protein R12E2.7
174812	4.8868	1.869	49.477	2.0071e-12	1.0874e-10	jmjd-1.1	Protein JMJD-1.1
180101	3.7074	4.5089	49.436	2.0491e-12	1.1061e-10	CELE_F13A7.1	Protein F13A7.1
176550	3.6711	4.5589	49.425	2.0607e-12	1.1082e-10	Y47D3A.13	Protein Y47D3A.13
173382	9.7534	7.5823	49.392	2.0964e-12	1.1233e-10	sqt-2	Protein SQT-2
191200	4.4975	2.4403	49.348	2.1433e-12	1.1427e-10	ZC581.2	Protein ZC581.2
174558	4.4958	2.455	49.344	2.1482e-12	1.1427e-10	CELE_ZK892.3	Protein ZK892.3
191630	3.9238	3.066	49.285	2.214e-12	1.1716e-10	T08G11.2	Protein T08G11.2
177831	3.1341	6.0687	49.28	2.2186e-12	1.1716e-10	nspd-2	Protein NSPD-2
187239	9.731	8.2831	49.264	2.2377e-12	1.1775e-10	col-49	Protein COL-49
188489	4.0166	3.5197	49.242	2.2621e-12	1.186e-10	kin-5	Protein KIN-5
187692	4.0652	2.8157	49.235	2.2702e-12	1.186e-10	CELE_R08A2.2	Protein R08A2.2
187894	6.5253	0.87878	49.134	2.3911e-12	1.2448e-10	CELE_R102.8	Protein R102.8
175350	3.8891	3.2712	49.117	2.4108e-12	1.2506e-10	Y54F10BM.3	Protein Y54F10BM.3
177802	2.9604	6.3788	49.065	2.4762e-12	1.2799e-10	msp-76	Protein MSP-76
183168	3.6498	3.8119	49.005	2.5527e-12	1.3148e-10	C33F10.12	Protein C33F10.12
181273	4.4088	4.7995	48.99	2.5725e-12	1.3204e-10	scl-22	Protein SCL-22
179919	4.2678	2.6575	48.95	2.6254e-12	1.3401e-10	ZC376.8	Protein ZC376.8
175945	3.6076	4.0241	48.947	2.6293e-12	1.3401e-10	F37A4.4	Protein F37A4.4
180907	5.6143	6.4735	48.828	2.7938e-12	1.419e-10	col-167	Protein COL-167
173504	4.1897	3.0106	48.808	2.8227e-12	1.4288e-10	clec-119	Protein CLEC-119
178332	3.7434	3.4512	48.8	2.8339e-12	1.4295e-10	CELE_C08F11.10	Protein C08F11.10
187044	5.6091	1.652	48.765	2.8853e-12	1.4504e-10	K06A1.2	Protein K06A1.2
183781	4.3858	2.5891	48.746	2.9136e-12	1.4596e-10	C54D10.4	Protein C54D10.4
3896735	6.9874	1.3009	48.667	3.0335e-12	1.5145e-10	ZK783.6	Protein ZK783.6
178884	8.6602	6.5579	48.627	3.0963e-12	1.5406e-10	CELE_C02E7.7	Protein C02E7.7
177648	4.3367	3.8631	48.589	3.1568e-12	1.5653e-10	ant-1.4	Protein ANT-1.4
188557	4.5339	2.3852	48.569	3.1893e-12	1.5761e-10	T16G12.7	Protein T16G12.7
172387	3.2645	5.3475	48.547	3.224e-12	1.5879e-10	T23B3.5	Protein T23B3.5
187017	3.9981	4.0007	48.509	3.2871e-12	1.6135e-10	K05B2.4	Protein K05B2.4
13217480	4.0889	2.6119	48.475	3.3459e-12	1.6369e-10	CELE_F36D3.16	Protein F36D3.16
186439	8.5494	5.5948	48.392	3.49e-12	1.7017e-10	col-156	Protein COL-156
187152	4.4519	2.1106	48.288	3.68e-12	1.7884e-10	scrm-8	Protein SCRM-8
179043	-3.0568	8.2564	48.24	3.7721e-12	1.8271e-10	acs-1	Protein ACS-1
182639	3.7647	3.4753	48.21	3.83e-12	1.849e-10	CELE_C15H7.3	Protein C15H7.3
186602	4.9485	2.3461	48.193	3.8621e-12	1.8584e-10	CELE_F59C6.2	Protein F59C6.2
184887	4.8486	2.1085	48.03	4.197e-12	2.0129e-10	CELE_F23B12.1	Protein F23B12.1
177262	3.4228	5.3618	48.021	4.2167e-12	2.0158e-10	CELE_E03H12.5	Protein E03H12.5
177809	3.8969	3.7047	47.861	4.5746e-12	2.1755e-10	CELE_C28D4.5	Protein C28D4.5
177265	2.84	6.7925	47.859	4.5806e-12	2.1755e-10	ssq-2	Protein SSQ-2
191276	3.4393	5.0012	47.828	4.654e-12	2.2032e-10	ZK265.3	Protein ZK265.3
7040133	3.9247	3.1508	47.779	4.7697e-12	2.2507e-10	D1081.12	Protein D1081.12
6418603	4.0356	3.5197	47.77	4.7928e-12	2.2543e-10	CELE_T27C10.8	Protein T27C10.8
183682	4.5695	2.0854	47.731	4.8882e-12	2.2918e-10	C50F7.3	Protein C50F7.3
173185	4.3028	3.4714	47.687	5e-12	2.334e-10	CELE_ZK1225.4	Protein ZK1225.4
179866	3.1536	8.7219	47.683	5.0101e-12	2.334e-10	CELE_F35E12.6	Protein F35E12.6
172987	3.6982	3.7476	47.666	5.0538e-12	2.3469e-10	C35E7.9	Protein C35E7.9
181001	2.378	5.8904	47.559	5.3386e-12	2.4713e-10	acl-12	Protein ACL-12
177263	3.9319	3.3819	47.502	5.4937e-12	2.5313e-10	CELE_E03H12.7	Protein E03H12.7
182232	3.9195	3.1661	47.494	5.5181e-12	2.5313e-10	CELE_C04G2.2	Protein C04G2.2
172607	9.9692	8.8521	47.493	5.52e-12	2.5313e-10	col-63	Protein COL-63
172808	3.6074	3.5151	47.486	5.5396e-12	2.5323e-10	T05F1.5	Protein T05F1.5
177983	3.9124	3.2521	47.321	6.0266e-12	2.7419e-10	ZK596.2	Protein ZK596.2
189613	4.2001	2.4794	47.313	6.05e-12	2.7419e-10	Y37D8A.5	Protein Y37D8A.5
182849	3.7141	3.2645	47.312	6.0543e-12	2.7419e-10	abt-1	Protein ABT-1
186145	3.2705	5.3429	47.287	6.1307e-12	2.7679e-10	F53A9.6	Protein F53A9.6
172575	3.9281	4.1794	47.259	6.2204e-12	2.7916e-10	H05L14.1	Protein H05L14.1
3565065	4.1145	3.1109	47.259	6.2214e-12	2.7916e-10	CELE_C53D6.10	Protein C53D6.10
187546	-5.3912	1.7294	47.247	6.259e-12	2.7986e-10	R03G8.4	Protein R03G8.4
177992	2.948	6.2387	47.242	6.2751e-12	2.7986e-10	Y69E1A.2	Protein Y69E1A.2
181859	3.5055	6.9419	47.084	6.7995e-12	3.0232e-10	tag-38	Protein TAG-38
259630	3.4923	6.3004	47.039	6.96e-12	3.0852e-10	Y97E10C.1	Protein Y97E10C.1
175123	6.8023	6.6124	46.937	7.3293e-12	3.239e-10	tag-297	Protein TAG-297
171842	3.384	5.4321	46.913	7.4207e-12	3.2696e-10	W03D8.9	Protein W03D8.9
184628	4.8169	2.4813	46.891	7.5058e-12	3.2972e-10	nep-6	Protein NEP-6
178642	3.58	3.5636	46.834	7.7274e-12	3.3843e-10	CELE_C38C3.3	Protein C38C3.3
176906	3.5546	4.0509	46.801	7.8556e-12	3.4302e-10	F56B3.6	Protein F56B3.6
188178	5.059	5.9494	46.778	7.9507e-12	3.4614e-10	col-146	Protein COL-146
179621	3.5644	3.3727	46.772	7.9751e-12	3.4617e-10	pho-8	Protein PHO-8
177929	3.6881	3.84	46.685	8.3373e-12	3.6078e-10	spe-26	Protein SPE-26
172107	4.486	2.251	46.677	8.3715e-12	3.6078e-10	F21F3.2	Protein F21F3.2
172325	3.9543	3.7101	46.673	8.3856e-12	3.6078e-10	C10G11.9	Protein C10G11.9
188418	4.3204	2.3471	46.645	8.5071e-12	3.6493e-10	T11F8.4	Protein T11F8.4
4363121	7.1068	4.9789	46.6	8.7061e-12	3.7158e-10	R02E4.3	Protein R02E4.3
183722	9.7324	9.3111	46.598	8.7128e-12	3.7158e-10	col-138	Protein COL-138
181888	3.8843	3.8267	46.583	8.7837e-12	3.7351e-10	B0252.5	Protein B0252.5
171649	8.9178	8.62	46.558	8.8925e-12	3.7704e-10	grl-16	Protein GRL-16
177814	3.3685	4.9269	46.542	8.9688e-12	3.7918e-10	msp-78	Protein MSP-78
186265	4.6365	2.7677	46.515	9.091e-12	3.8324e-10	F54H5.5	Protein F54H5.5
171817	3.8635	2.8861	46.471	9.3005e-12	3.9094e-10	K07A3.3	Protein K07A3.3
179812	6.79	7.5309	46.362	9.8306e-12	4.1204e-10	col-161	Protein COL-161
185340	4.8017	1.7858	46.345	9.9168e-12	4.1446e-10	CELE_F36A4.3	Protein F36A4.3
177489	4.2477	2.7845	46.315	1.0071e-11	4.1972e-10	CELE_C34D4.2	Protein C34D4.2
176414	5.7874	1.4352	46.276	1.027e-11	4.2677e-10	fbxa-155	Protein FBXA-155
191089	4.9205	1.4983	46.212	1.0613e-11	4.3977e-10	ZC155.2	Protein ZC155.2
176294	3.6505	3.937	46.164	1.0878e-11	4.495e-10	ZK512.8	Protein ZK512.8
259618	6.1517	4.5293	46.143	1.0994e-11	4.5301e-10	nlp-34	Protein NLP-34
181404	2.4615	5.7741	46.106	1.1205e-11	4.5942e-10	myo-2	Protein MYO-2
176549	4.0559	2.6452	46.104	1.1212e-11	4.5942e-10	tbx-34	Protein TBX-34
187006	3.6635	4.0264	46.018	1.1718e-11	4.7882e-10	K04G2.4	Protein K04G2.4
174349	3.6069	3.6795	45.958	1.208e-11	4.9222e-10	F22B5.5	Protein F22B5.5
174035	8.1061	6.5263	45.941	1.2187e-11	4.9518e-10	F13H8.5	Protein F13H8.5
174949	3.7589	3.0279	45.914	1.2353e-11	5.0055e-10	F42G4.2	Protein F42G4.2
186708	4.4164	2.3769	45.896	1.2471e-11	5.0347e-10	H08M01.1	Protein H08M01.1
183396	3.871	3.8688	45.892	1.2494e-11	5.0347e-10	clec-3	Protein CLEC-3
183124	3.6553	3.8233	45.88	1.2573e-11	5.0527e-10	C32E12.1	Protein C32E12.1
172197	9.6611	9.2954	45.855	1.2731e-11	5.1023e-10	dpy-5	Protein DPY-5
260110	4.9223	2.1999	45.824	1.2937e-11	5.1707e-10	CELE_F44D12.6	Protein F44D12.6
178856	8.4265	9.4429	45.808	1.3041e-11	5.1978e-10	CELE_F41F3.3	Protein F41F3.3
171847	4.3193	2.5215	45.799	1.3101e-11	5.1983e-10	W03D8.5	Protein W03D8.5
188356	3.6991	2.9464	45.798	1.3113e-11	5.1983e-10	cyp-13A5	Protein CYP-13A5
181416	3.6913	3.3123	45.747	1.3457e-11	5.3204e-10	pgp-14	Protein PGP-14
183011	5.5974	1.2856	45.698	1.3796e-11	5.4395e-10	C29F5.3	Protein C29F5.3
174397	9.1502	7.0221	45.637	1.4236e-11	5.5978e-10	rol-6	Protein ROL-6
191769	4.2051	2.2445	45.629	1.4288e-11	5.6034e-10	snf-10	Protein SNF-10
175589	3.6353	3.172	45.616	1.4389e-11	5.6277e-10	F25F2.1	Protein F25F2.1
259739	4.1458	2.853	45.598	1.4521e-11	5.6643e-10	elo-8	Protein ELO-8
3565341	4.821	3.3871	45.515	1.515e-11	5.8942e-10	CELE_Y39G8B.9	Protein Y39G8B.9
177274	3.2482	6.0041	45.457	1.5606e-11	6.0554e-10	msp-57	Protein MSP-57
185677	3.8407	3.1952	45.414	1.5947e-11	6.1603e-10	F42G8.8	Protein F42G8.8
3565540	4.3586	2.3308	45.413	1.5961e-11	6.1603e-10	CELE_T28B8.6	Protein T28B8.6
179927	3.7891	3.5636	45.325	1.6691e-11	6.4252e-10	F40G12.10	Protein F40G12.10
173035	3.3705	4.6105	45.293	1.6966e-11	6.5138e-10	CELE_K08C9.2	Protein K08C9.2
173979	3.2886	4.6796	45.266	1.72e-11	6.5864e-10	acdh-8	Protein ACDH-8
177904	3.9535	3.0319	45.224	1.7576e-11	6.7128e-10	CELE_F01G10.5	Protein F01G10.5
178590	5.8511	1.0142	45.217	1.7635e-11	6.7177e-10	K09C6.8	Protein K09C6.8
172796	3.8508	3.1364	45.173	1.804e-11	6.8544e-10	CELE_K07A1.5	Protein K07A1.5
177835	2.948	6.5387	45.12	1.8532e-11	7.0228e-10	ssq-1	Protein SSQ-1
191327	3.935	2.7482	45.11	1.8629e-11	7.0415e-10	ZK484.7	Protein ZK484.7
177268	3.6245	4.214	45.092	1.8796e-11	7.0864e-10	T28H11.7	Protein T28H11.7
187164	3.8525	3.2828	45.082	1.8898e-11	7.1064e-10	CELE_K08F4.5	Protein K08F4.5
185023	5.1034	2.2008	45.038	1.933e-11	7.2501e-10	F27E5.3	Protein F27E5.3
177829	4.477	2.1377	45.031	1.9392e-11	7.255e-10	kin-24	Protein KIN-24
185352	3.7354	3.0679	45.022	1.9484e-11	7.2709e-10	CELE_F36D3.5	Protein F36D3.5
179351	3.7296	7.8108	44.941	2.0309e-11	7.5515e-10	col-147	Protein COL-147
190371	3.5551	3.3497	44.934	2.0375e-11	7.5515e-10	CELE_Y57G11C.5	Protein Y57G11C.5
185229	3.8808	2.8318	44.933	2.0391e-11	7.5515e-10	F33D11.7	Protein F33D11.7
189082	4.0749	2.4874	44.877	2.0976e-11	7.7485e-10	CELE_W01B6.5	Protein W01B6.5
187810	3.3482	3.888	44.855	2.1222e-11	7.8197e-10	R11E3.1	Protein R11E3.1
172228	4.3238	3.2938	44.828	2.1509e-11	7.9053e-10	F55F8.7	Protein F55F8.7
172580	4.1095	2.5932	44.798	2.1846e-11	8.0092e-10	C54G4.2	Protein C54G4.2
180080	-6.9331	1.8386	44.779	2.2057e-11	8.0663e-10	CELE_F44G3.2	Protein F44G3.2
174370	9.4103	9.3058	44.755	2.2329e-11	8.1455e-10	col-38	Protein COL-38
184094	3.7984	3.3245	44.74	2.2496e-11	8.1859e-10	CELE_F02E9.3	Protein F02E9.3
184745	4.6745	2.6347	44.721	2.2716e-11	8.2455e-10	CELE_F20G2.5	Protein F20G2.5
185537	4.5425	2.3921	44.651	2.3546e-11	8.5256e-10	F40E12.2	Protein F40E12.2
177559	8.5727	8.479	44.627	2.3844e-11	8.6119e-10	col-14	Protein COL-14
182464	4.3451	2.7012	44.618	2.3952e-11	8.6296e-10	hdl-2	Protein HDL-2
13212503	4.2869	1.9602	44.554	2.474e-11	8.892e-10	T05B4.14	Protein T05B4.14
177187	9.93	9.5723	44.519	2.5196e-11	9.0336e-10	dpy-13	Protein DPY-13
2595692	3.5315	3.5715	44.502	2.541e-11	9.088e-10	2595692	NA
172323	3.7232	3.0203	44.473	2.5787e-11	9.2003e-10	oac-9	Protein OAC-9
3565182	5.6517	0.83121	44.431	2.6343e-11	9.3758e-10	ZK1248.20	Protein ZK1248.20
180284	3.6939	3.3096	44.403	2.6732e-11	9.4741e-10	CELE_Y43F8C.5	Protein Y43F8C.5
182416	3.4349	3.9911	44.401	2.6749e-11	9.4741e-10	CELE_C08F8.6	Protein C08F8.6
189038	4.2488	2.438	44.393	2.6858e-11	9.4865e-10	fbxa-202	Protein FBXA-202
3565542	4.5179	2.2832	44.389	2.6914e-11	9.4865e-10	F52F12.8	Protein F52F12.8
178449	3.95	2.9087	44.335	2.7666e-11	9.7282e-10	CELE_Y105C5B.18	Protein Y105C5B.18
191385	5.8401	1.0245	44.309	2.8037e-11	9.835e-10	CELE_ZK666.8	Protein ZK666.8
3565635	3.6409	4.0028	44.294	2.8259e-11	9.8893e-10	ubxn-5	Protein UBXN-5
188888	6.1925	0.60332	44.269	2.8628e-11	9.9946e-10	spp-9	Protein SPP-9
173036	4.3238	2.9928	44.258	2.8787e-11	1.0026e-09	F32B4.2	Protein F32B4.2
174316	3.9878	2.8997	44.161	3.0246e-11	1.0509e-09	decr-1.3	Protein DECR-1.3
175569	3.7474	3.1684	44.11	3.1039e-11	1.0759e-09	R07E5.6	Protein R07E5.6
180675	3.0214	5.0681	44.027	3.2389e-11	1.1201e-09	T19D2.1	Protein T19D2.1
177208	5.1504	1.4862	43.995	3.2925e-11	1.1359e-09	R08C7.8	Protein R08C7.8
259661	9.8525	6.7713	43.974	3.3272e-11	1.1452e-09	CELE_K02E11.10	Protein K02E11.10
184366	9.7275	9.784	43.969	3.3356e-11	1.1454e-09	col-73	Protein COL-73
180271	4.7638	2.2945	43.962	3.348e-11	1.1469e-09	srw-86	Protein SRW-86
171873	8.3747	7.4849	43.925	3.4114e-11	1.166e-09	col-48	Protein COL-48
177874	2.864	6.6196	43.875	3.5e-11	1.1934e-09	msp-36	Protein MSP-36
176607	4.4467	2.0115	43.825	3.5906e-11	1.2215e-09	CELE_Y41C4A.18	Protein Y41C4A.18
172848	3.3142	5.0916	43.814	3.6116e-11	1.2258e-09	Y106G6A.4	Protein Y106G6A.4
177276	4.5913	1.8775	43.753	3.7252e-11	1.2614e-09	R13H9.5	Protein R13H9.5
176538	3.5553	3.6418	43.708	3.8115e-11	1.2859e-09	W09D6.4	Protein W09D6.4
173695	9.2869	9.5362	43.706	3.8151e-11	1.2859e-09	col-71	Protein COL-71
191020	5.2015	0.90481	43.651	3.9254e-11	1.32e-09	CELE_Y116F11B.8	Protein Y116F11B.8
172294	3.5445	3.9794	43.601	4.0271e-11	1.3511e-09	ssp-16	Protein SSP-16
176727	4.5587	2.9355	43.584	4.0622e-11	1.3598e-09	F54F12.1	Protein F54F12.1
176884	3.8113	3.6204	43.559	4.1144e-11	1.3741e-09	F56A11.6	Protein F56A11.6
4363008	5.0038	1.3669	43.551	4.1309e-11	1.3765e-09	Y37E3.19	Protein Y37E3.19
189086	3.1634	4.4464	43.505	4.2279e-11	1.4056e-09	pqn-72	Protein PQN-72
191544	4.2518	3.3918	43.475	4.2933e-11	1.422e-09	ZK1248.5	Protein ZK1248.5
191964	3.2925	5.1452	43.474	4.2967e-11	1.422e-09	ssq-3	Protein SSQ-3
180248	3.7902	3.624	43.458	4.3321e-11	1.4305e-09	CELE_Y39B6A.30	Protein Y39B6A.30
188148	4.0073	2.3357	43.404	4.4524e-11	1.4669e-09	fbxa-196	Protein FBXA-196
185758	5.09	1.4679	43.399	4.4639e-11	1.4674e-09	CELE_F44G3.10	Protein F44G3.10
174336	8.4714	9.2104	43.387	4.4908e-11	1.4723e-09	col-77	Protein COL-77
182495	4.6238	1.7849	43.384	4.4992e-11	1.4723e-09	CELE_C10C6.3	Protein C10C6.3
178029	6.8489	9.1637	43.349	4.5793e-11	1.4941e-09	col-125	Protein COL-125
183834	3.4084	3.6483	43.346	4.586e-11	1.4941e-09	sdz-8	Protein SDZ-8
176851	2.1915	7.6504	43.32	4.647e-11	1.5106e-09	K02D7.1	Protein K02D7.1
189310	3.8523	2.6095	43.315	4.6604e-11	1.5116e-09	W09C3.2	Protein W09C3.2
173804	3.6857	4.5955	43.31	4.6727e-11	1.5122e-09	T05A7.6	Protein T05A7.6
177298	3.3068	5.4467	43.301	4.6923e-11	1.5152e-09	Y59E9AL.6	Protein Y59E9AL.6
3565249	5.0072	1.3393	43.285	4.731e-11	1.5243e-09	CELE_C01G12.13	Protein C01G12.13
6418585	4.3604	1.6628	43.216	4.9007e-11	1.5756e-09	F21C3.7	Protein F21C3.7
178414	9.5826	9.5445	43.203	4.9356e-11	1.5833e-09	dpy-4	Protein DPY-4
4927032	-4.2924	2.4965	43.194	4.9566e-11	1.5861e-09	M199.9	Protein M199.9
177271	3.6337	3.4914	43.191	4.966e-11	1.5861e-09	C09B9.4	Protein C09B9.4
190610	3.6969	4.3721	43.146	5.0809e-11	1.6172e-09	pho-9	Protein PHO-9
190213	4.0396	2.9329	43.144	5.0855e-11	1.6172e-09	CELE_Y53F4B.11	Protein Y53F4B.11
187081	3.9146	3.3027	43.082	5.2482e-11	1.6627e-09	CELE_K07A1.4	Protein K07A1.4
184631	3.9197	2.9796	43.081	5.2512e-11	1.6627e-09	nep-8	Protein NEP-8
173839	9.6152	7.9002	43.067	5.2884e-11	1.6708e-09	col-17	Protein COL-17
182073	4.6819	1.8284	43.032	5.3856e-11	1.6978e-09	C01G5.3	Protein C01G5.3
176961	7.5087	8.4348	42.937	5.6542e-11	1.7787e-09	col-107	Protein COL-107
174642	3.5316	4.2128	42.915	5.7175e-11	1.7948e-09	M28.9	Protein M28.9
176759	3.5741	3.6809	42.896	5.774e-11	1.8086e-09	CELE_T03F6.6	Protein T03F6.6
3565615	4.9797	4.384	42.869	5.8545e-11	1.8299e-09	B0403.5	Protein B0403.5
191219	4.9868	1.8011	42.825	5.9869e-11	1.8673e-09	ZK84.5	Protein ZK84.5
185380	-2.9644	4.6239	42.81	6.0335e-11	1.8778e-09	hrg-4	Protein HRG-4
177732	3.2346	3.5047	42.805	6.0478e-11	1.8783e-09	CELE_C01F6.2	Protein C01F6.2
179815	-2.6353	5.4821	42.789	6.0978e-11	1.8898e-09	F32H5.1	Protein F32H5.1
13179502	4.4425	1.7633	42.772	6.1515e-11	1.9024e-09	peel-1	Protein PEEL-1
3565257	3.5797	4.0646	42.758	6.1962e-11	1.9122e-09	Y59E9AL.3	Protein Y59E9AL.3
174717	7.8298	6.3702	42.752	6.2138e-11	1.9136e-09	T06D8.10	Protein T06D8.10
175805	3.8374	2.8068	42.712	6.3424e-11	1.9491e-09	B0244.9	Protein B0244.9
3565514	4.2408	1.9085	42.706	6.3627e-11	1.9512e-09	spe-10	Protein SPE-10
174043	3.959	2.6869	42.683	6.4366e-11	1.9697e-09	C32D5.4	Protein C32D5.4
179913	3.8799	4.1222	42.652	6.5409e-11	1.9975e-09	acs-10	Protein ACS-10
179401	4.8907	1.2672	42.544	6.9114e-11	2.1062e-09	F57A8.6	Protein F57A8.6
171698	8.0984	5.8073	42.494	7.0903e-11	2.1563e-09	Y48G8AL.12	Protein Y48G8AL.12
183201	2.8571	4.6415	42.481	7.1367e-11	2.1637e-09	C34C12.7	Protein C34C12.7
172494	4.5198	4.5556	42.479	7.1443e-11	2.1637e-09	col-7	Protein COL-7
184548	8.0866	0.52779	42.439	7.2923e-11	2.204e-09	CELE_F15H9.1	Protein F15H9.1
13194041	4.1634	2.7269	42.418	7.3694e-11	2.2227e-09	ZK616.61	Protein ZK616.61
6418749	3.2981	4.558	42.395	7.4586e-11	2.2449e-09	CELE_D1086.17	Protein D1086.17
177219	9.1767	8.1248	42.375	7.5365e-11	2.2638e-09	ZK180.6	Protein ZK180.6
24104900	6.49	4.5141	42.346	7.6457e-11	2.2918e-09	24104900	NA
173849	3.0354	5.3858	42.295	7.8493e-11	2.348e-09	msp-31	Protein MSP-31
3564833	3.6154	3.1492	42.274	7.934e-11	2.3685e-09	CELE_C27D6.11	Protein C27D6.11
174732	3.242	5.1532	42.231	8.1121e-11	2.4168e-09	rmd-3	Protein RMD-3
176693	4.0165	2.719	42.21	8.1992e-11	2.4377e-09	CELE_BE10.1	Protein BE10.1
191611	8.6657	7.3007	42.173	8.3548e-11	2.479e-09	bli-2	Protein BLI-2
177826	4.5413	1.7241	42.086	8.7363e-11	2.5869e-09	kin-21	Protein KIN-21
177554	4.1963	3.5915	42.076	8.7811e-11	2.5941e-09	C50F7.5	Protein C50F7.5
186796	3.5837	2.9262	42.072	8.7958e-11	2.5941e-09	H32C10.1	Protein H32C10.1
184323	5.2127	1.2777	42.002	9.1164e-11	2.6832e-09	F10G8.2	Protein F10G8.2
173844	2.8961	5.9792	41.976	9.2382e-11	2.7136e-09	msp-33	Protein MSP-33
3564809	4.6638	1.6593	41.97	9.2673e-11	2.7162e-09	egas-4	Protein EGAS-4
171973	4.2009	2.4986	41.967	9.2843e-11	2.7162e-09	C50F2.5	Protein C50F2.5
173081	3.4984	3.1243	41.912	9.5489e-11	2.788e-09	abt-5	Protein ABT-5
178423	-3.5576	5.1918	41.887	9.6726e-11	2.8185e-09	clec-190	Protein CLEC-190
185655	3.9021	3.5049	41.874	9.7328e-11	2.8304e-09	F42A9.7	Protein F42A9.7
182582	4.6367	2.3255	41.869	9.76e-11	2.8327e-09	C14A4.13	Protein C14A4.13
179681	3.2228	4.7041	41.852	9.8461e-11	2.8521e-09	ssp-35	Protein SSP-35
186411	5.5102	1.1899	41.839	9.9108e-11	2.8651e-09	F56H1.3	Protein F56H1.3
174575	3.3555	4.4885	41.819	1.0014e-10	2.8891e-09	ZK945.7	Protein ZK945.7
183557	3.8809	2.7534	41.794	1.0144e-10	2.9209e-09	C47E12.11	Protein C47E12.11
186398	4.3678	1.8267	41.749	1.0377e-10	2.9823e-09	F56F4.3	Protein F56F4.3
182016	5.4339	1.1166	41.734	1.0456e-10	2.9991e-09	fbxa-125	Protein FBXA-125
184203	3.7987	2.5189	41.716	1.0554e-10	3.0213e-09	acl-13	Protein ACL-13
173082	3.3562	3.4109	41.705	1.0614e-10	3.0267e-09	F58D5.7	Protein F58D5.7
179823	7.2219	7.7038	41.705	1.0615e-10	3.0267e-09	cut-2	Protein CUT-2
179130	2.1494	6.1451	41.655	1.0888e-10	3.0986e-09	ddo-2	Protein DDO-2
174938	3.2822	3.7028	41.65	1.0914e-10	3.1001e-09	Y38F1A.1	Protein Y38F1A.1
173833	3.8878	4.097	41.642	1.0959e-10	3.1069e-09	C33F10.11	Protein C33F10.11
3565250	3.5432	3.6024	41.602	1.1185e-10	3.1647e-09	F36A2.14	Protein F36A2.14
174202	2.4548	5.5306	41.395	1.2435e-10	3.5115e-09	nhr-21	Protein NHR-21
13214665	4.0131	2.6384	41.376	1.2562e-10	3.5405e-09	ZK856.18	Protein ZK856.18
172964	3.6648	2.9249	41.263	1.3308e-10	3.7436e-09	C34B2.3	Protein C34B2.3
177805	3.4802	3.9512	41.249	1.3399e-10	3.7557e-09	K01H12.4	Protein K01H12.4
177751	2.3634	6.8528	41.249	1.3402e-10	3.7557e-09	F49C12.7	Protein F49C12.7
3564930	3.6872	3.0532	41.222	1.3588e-10	3.7917e-09	F37C12.18	Protein F37C12.18
178033	3.5862	3.5225	41.22	1.3606e-10	3.7917e-09	C05C12.5	Protein C05C12.5
177275	3.3238	4.6295	41.219	1.3609e-10	3.7917e-09	msp-53	Protein MSP-53
178560	4.9071	3.2643	41.215	1.3635e-10	3.7919e-09	wago-10	Protein WAGO-10
174705	2.3323	6.1671	41.198	1.3758e-10	3.8188e-09	pqm-1	Protein PQM-1
183812	3.8639	3.335	41.184	1.3853e-10	3.8379e-09	C54G4.3	Protein C54G4.3
178589	3.5972	3.3802	41.136	1.42e-10	3.9266e-09	K09C6.7	Protein K09C6.7
177307	3.394	3.5701	41.093	1.4518e-10	4.007e-09	CELE_F36H12.3	Protein F36H12.3
186667	3.783	3.9726	41.074	1.4655e-10	4.0353e-09	H02F09.3	Protein H02F09.3
178837	9.2127	6.0656	41.069	1.4694e-10	4.0353e-09	grl-5	Protein GRL-5
177255	3.7892	2.976	41.068	1.4703e-10	4.0353e-09	mpz-4	Protein MPZ-4
178885	7.6715	7.1025	41.058	1.478e-10	4.0487e-09	CELE_C02E7.6	Protein C02E7.6
175002	-3.2715	3.719	41.046	1.4871e-10	4.0659e-09	Y48E1B.8	Protein Y48E1B.8
188198	10.351	4.6089	41.039	1.4923e-10	4.0725e-09	CELE_T06G6.6	Protein T06G6.6
191437	4.9083	1.2658	40.993	1.5275e-10	4.161e-09	best-25	Protein BEST-25
187766	4.6688	2.2501	40.897	1.6044e-10	4.3624e-09	CELE_R10D12.10	Protein R10D12.10
184148	4.5167	2.2042	40.842	1.6508e-10	4.4801e-09	dct-5	Protein DCT-5
182336	4.4533	3.0734	40.802	1.6842e-10	4.5624e-09	C06E8.5	Protein C06E8.5
176695	7.5406	4.6854	40.792	1.6934e-10	4.5787e-09	agmo-1	Protein AGMO-1
191366	4.4232	2.6149	40.776	1.7074e-10	4.608e-09	ZK622.1	Protein ZK622.1
180877	3.2636	4.0709	40.731	1.7468e-10	4.7058e-09	C45B2.2	Protein C45B2.2
185379	3.8709	2.6051	40.685	1.7884e-10	4.8089e-09	CELE_F36H1.3	Protein F36H1.3
171794	4.1002	2.4077	40.642	1.8281e-10	4.9011e-09	CELE_Y39G10AR.15	Protein Y39G10AR.15
185409	5.119	0.85162	40.641	1.8294e-10	4.9011e-09	gst-14	Protein GST-14
259643	5.1726	2.7122	40.506	1.9601e-10	5.2417e-09	fipr-7	Protein FIPR-7
182710	5.1542	0.86456	40.501	1.9657e-10	5.247e-09	C17B7.10	Protein C17B7.10
175061	5.6219	1.6741	40.488	1.9788e-10	5.27e-09	Y39G8C.2	Protein Y39G8C.2
182861	-4.4352	1.4926	40.483	1.9829e-10	5.27e-09	tbx-38	Protein TBX-38
171676	4.3636	3.9717	40.481	1.9851e-10	5.27e-09	Y95B8A.2	Protein Y95B8A.2
177333	3.3065	3.307	40.411	2.0579e-10	5.4534e-09	B0273.1	Protein B0273.1
172125	4.1871	3.0123	40.382	2.0882e-10	5.5237e-09	sst-20	Protein SST-20
189291	6.5332	0.88419	40.24	2.2458e-10	5.9197e-09	W08E12.2	Protein W08E12.2
186198	4.7771	1.4183	40.24	2.246e-10	5.9197e-09	F54B3.2	Protein F54B3.2
172659	3.9042	3.2193	40.165	2.334e-10	6.1405e-09	fer-1	Protein FER-1
181079	2.3428	8.33	40.132	2.3733e-10	6.2328e-09	M60.2	Protein M60.2
3565646	5.4272	0.63498	40.113	2.397e-10	6.2837e-09	K10H10.10	Protein K10H10.10
182625	4.0783	2.2336	40.041	2.4869e-10	6.5078e-09	C15A11.2	Protein C15A11.2
177650	3.5743	3.1732	40.032	2.4989e-10	6.5275e-09	C28C12.11	Protein C28C12.11
184198	4.2719	1.7017	39.976	2.5704e-10	6.6933e-09	F08F8.6	Protein F08F8.6
183190	4.3288	1.6485	39.976	2.5715e-10	6.6933e-09	C33H5.16	Protein C33H5.16
182024	4.8009	0.90163	39.932	2.63e-10	6.8334e-09	B0524.2	Protein B0524.2
179019	2.8716	6.2097	39.797	2.8184e-10	7.3098e-09	F13H6.1	Protein F13H6.1
191201	4.0058	2.0043	39.748	2.8895e-10	7.4795e-09	try-7	Protein TRY-7
187987	4.2269	3.8117	39.745	2.894e-10	7.4795e-09	T02E1.6	Protein T02E1.6
187940	3.7431	2.1569	39.719	2.9321e-10	7.5644e-09	fil-1	Protein FIL-1
189171	4.4	1.5861	39.711	2.9446e-10	7.5834e-09	W03G9.5	Protein W03G9.5
182310	4.2475	1.7158	39.7	2.9611e-10	7.6125e-09	CELE_C06C6.7	Protein C06C6.7
175689	5.7348	0.93133	39.639	3.0554e-10	7.8411e-09	C45G9.4	Protein C45G9.4
187079	4.1122	2.3891	39.622	3.0825e-10	7.8967e-09	K06H7.8	Protein K06H7.8
6418812	3.8511	2.0729	39.607	3.105e-10	7.9407e-09	Y6E2A.10	Protein Y6E2A.10
178226	3.2145	4.2246	39.521	3.2458e-10	8.286e-09	CELE_C27D8.1	Protein C27D8.1
185864	6.6245	0.99906	39.517	3.2522e-10	8.2881e-09	CELE_F46F5.11	Protein F46F5.11
171990	2.4792	6.4632	39.491	3.2956e-10	8.3839e-09	unc-89	Protein UNC-89
191058	5.2035	1.5731	39.475	3.3227e-10	8.4383e-09	fbxa-30	Protein FBXA-30
183664	4.2281	1.5592	39.458	3.3525e-10	8.4992e-09	C50E10.2	Protein C50E10.2
176600	5.5718	0.76475	39.437	3.3878e-10	8.5738e-09	CELE_Y41C4A.7	Protein Y41C4A.7
190549	4.4799	1.3032	39.412	3.431e-10	8.6681e-09	Y69E1A.3	Protein Y69E1A.3
190803	5.6235	3.323	39.379	3.4905e-10	8.8033e-09	nas-30	Protein NAS-30
190131	5.1964	0.90434	39.372	3.5026e-10	8.8185e-09	CELE_Y51A2B.6	Protein Y51A2B.6
175425	3.5065	3.2799	39.343	3.5558e-10	8.9372e-09	R148.7	Protein R148.7
191550	5.3975	1.0842	39.333	3.5731e-10	8.9652e-09	CELE_ZK1251.3	Protein ZK1251.3
174650	8.5275	5.4177	39.324	3.5896e-10	8.9913e-09	col-79	Protein COL-79
172498	3.5701	3.2001	39.26	3.7101e-10	9.2771e-09	spe-4	Protein SPE-4
184006	3.9922	2.7082	39.227	3.7725e-10	9.4171e-09	his-70	Protein HIS-70
177593	7.2279	5.0118	39.205	3.8148e-10	9.5043e-09	F57H12.6	Protein F57H12.6
171595	3.543	2.6548	39.203	3.8204e-10	9.5043e-09	Y48G1C.5	Protein Y48G1C.5
182293	2.4174	7.2527	39.189	3.8476e-10	9.5556e-09	C06B3.6	Protein C06B3.6
172900	3.7791	2.7014	39.182	3.861e-10	9.5727e-09	CELE_Y106G6G.1	Protein Y106G6G.1
181834	4.6536	1.6855	39.174	3.8764e-10	9.5947e-09	B0207.1	Protein B0207.1
183217	3.5767	3.0917	39.138	3.9485e-10	9.7565e-09	C34F11.2	Protein C34F11.2
189238	3.3591	4.1183	39.134	3.9562e-10	9.759e-09	W06D4.2	Protein W06D4.2
172710	3.2498	3.347	39.116	3.9934e-10	9.8342e-09	F53B6.7	Protein F53B6.7
3564803	3.6784	2.6099	39.097	4.0331e-10	9.9154e-09	CELE_R102.10	Protein R102.10
171824	3.5956	2.7503	39.079	4.071e-10	9.9918e-09	F40E3.5	Protein F40E3.5
191549	3.3903	4.1111	39.002	4.2342e-10	1.0375e-08	htas-1	Protein HTAS-1
185063	5.1466	0.85775	38.966	4.3128e-10	1.0548e-08	oig-7	Protein OIG-7
178314	3.4773	2.8316	38.963	4.3192e-10	1.0548e-08	CELE_Y38H8A.4	Protein Y38H8A.4
179245	6.9101	1.9929	38.94	4.3694e-10	1.0653e-08	F41E6.11	Protein F41E6.11
185428	3.8678	3.4359	38.931	4.3915e-10	1.0687e-08	F37E3.3	Protein F37E3.3
177844	3.2464	4.655	38.928	4.3982e-10	1.0687e-08	msp-77	Protein MSP-77
3565444	6.5593	3.8851	38.92	4.4145e-10	1.0709e-08	nlp-30	Protein NLP-30
191195	5.1793	1.2556	38.908	4.4425e-10	1.0759e-08	CELE_ZC513.3	Protein ZC513.3
185248	5.4554	1.1548	38.859	4.5554e-10	1.1014e-08	abu-10	Protein ABU-10
190929	3.0631	4.2795	38.854	4.5667e-10	1.1023e-08	CELE_Y106G6H.13	Protein Y106G6H.13
183957	5.1531	2.6658	38.774	4.7585e-10	1.1467e-08	D2063.1	Protein D2063.1
190597	3.7315	2.4549	38.762	4.7883e-10	1.152e-08	Y71G12B.3	Protein Y71G12B.3
182680	4.3133	3.0985	38.709	4.9185e-10	1.1814e-08	C16C8.18	Protein C16C8.18
3565398	3.8259	2.8576	38.691	4.966e-10	1.1899e-08	CELE_Y105E8A.27	Protein Y105E8A.27
13191416	4.5184	1.3376	38.689	4.9702e-10	1.1899e-08	Y66A7A.9	Protein Y66A7A.9
190727	3.2688	3.3044	38.662	5.0392e-10	1.2045e-08	tag-164	Protein TAG-164
172572	3.4985	3.4256	38.617	5.1567e-10	1.2305e-08	T22C1.9	Protein T22C1.9
173893	4.58	0.97036	38.503	5.4662e-10	1.3023e-08	C34F11.1	Protein C34F11.1
174832	4.0682	1.6381	38.481	5.5291e-10	1.3151e-08	W03C9.1	Protein W03C9.1
183309	3.9532	1.8566	38.464	5.5761e-10	1.3241e-08	C38C10.3	Protein C38C10.3
184311	4.2316	2.552	38.432	5.6692e-10	1.3441e-08	clec-153	Protein CLEC-153
186128	3.5855	3.5234	38.423	5.6945e-10	1.3479e-08	F52F12.5	Protein F52F12.5
172809	3.5161	3.2572	38.388	5.7983e-10	1.3702e-08	T05F1.8	Protein T05F1.8
178481	4.8441	1.1922	38.364	5.8701e-10	1.385e-08	CELE_Y116A8C.24	Protein Y116A8C.24
186056	-2.5546	7.0187	38.306	6.0483e-10	1.4226e-08	dod-23	Protein DOD-23
187941	4.1933	2.2623	38.306	6.049e-10	1.4226e-08	T01C3.5	Protein T01C3.5
175510	3.9881	2.2291	38.298	6.0733e-10	1.426e-08	F37A8.1	Protein F37A8.1
178244	2.5935	8.0437	38.275	6.1437e-10	1.4402e-08	CELE_C32H11.4	Protein C32H11.4
177309	3.0723	5.5769	38.267	6.1688e-10	1.4438e-08	msp-59	Protein MSP-59
4363016	5.8151	0.25214	38.257	6.2004e-10	1.4489e-08	CELE_Y53C10A.15	Protein Y53C10A.15
185396	8.1931	0.62385	38.252	6.2163e-10	1.4503e-08	CELE_F36H12.10	Protein F36H12.10
185395	3.8176	3.1286	38.198	6.392e-10	1.4867e-08	CELE_F36H12.5	Protein F36H12.5
186847	8.3532	3.9182	38.198	6.3927e-10	1.4867e-08	CELE_K01D12.9	Protein K01D12.9
179899	-2.604	7.8326	38.168	6.4909e-10	1.5071e-08	mtl-2	Protein MTL-2
1738352	2.9618	4.8088	38.159	6.521e-10	1.5117e-08	1738352	NA
186264	3.9242	2.5429	38.152	6.5449e-10	1.5148e-08	F54H5.3	Protein F54H5.3
183845	3.7478	2.2628	38.113	6.6776e-10	1.5431e-08	C55B7.10	Protein C55B7.10
184261	5.9922	0.42097	38.084	6.7777e-10	1.5638e-08	nspb-12	Protein NSPB-12
178206	3.2941	3.3615	38.057	6.8698e-10	1.5815e-08	CELE_ZK795.2	Protein ZK795.2
13190829	4.3317	1.3341	38.056	6.876e-10	1.5815e-08	ZK1098.12	Protein ZK1098.12
176545	3.3663	3.5449	38.035	6.9473e-10	1.5954e-08	Y47D3A.31	Protein Y47D3A.31
3565063	4.016	1.8847	38.026	6.9818e-10	1.6008e-08	ZK849.6	Protein ZK849.6
172828	3.534	2.7749	38.021	7.0003e-10	1.6012e-08	F26E4.5	Protein F26E4.5
172547	2.8356	4.2016	38.019	7.0053e-10	1.6012e-08	glna-3	Protein GLNA-3
176082	3.806	2.6007	38.015	7.0192e-10	1.6018e-08	C18H2.5	Protein C18H2.5
180007	3.6556	2.5397	37.938	7.3045e-10	1.6643e-08	CELE_C25D7.1	Protein C25D7.1
174201	2.9771	4.2816	37.916	7.3861e-10	1.6803e-08	F21D12.3	Protein F21D12.3
187315	5.0364	1.1325	37.9	7.4455e-10	1.6895e-08	K12B6.2	Protein K12B6.2
191527	3.6475	2.7703	37.899	7.4496e-10	1.6895e-08	ZK1128.3	Protein ZK1128.3
177552	8.3294	7.2964	37.876	7.5373e-10	1.7068e-08	F33D4.6	Protein F33D4.6
174653	8.602	7.3267	37.849	7.6429e-10	1.728e-08	bli-1	Protein BLI-1
174559	5.8199	0.27593	37.846	7.657e-10	1.7285e-08	CELE_ZK892.4	Protein ZK892.4
171745	3.7181	3.4382	37.842	7.6705e-10	1.7289e-08	Y71G12B.27	Protein Y71G12B.27
183505	3.5589	3.1694	37.731	8.122e-10	1.8278e-08	C46E10.1	Protein C46E10.1
190346	4.1878	1.8991	37.707	8.2208e-10	1.8454e-08	Y57A10B.7	Protein Y57A10B.7
24104404	3.4119	5.4598	37.706	8.2252e-10	1.8454e-08	24104404	NA
180909	6.063	4.7309	37.653	8.4502e-10	1.8929e-08	col-169	Protein COL-169
185846	5.2669	0.49551	37.607	8.6512e-10	1.935e-08	F46C5.7	Protein F46C5.7
177305	3.3779	3.8365	37.602	8.6743e-10	1.9372e-08	msp-19	Protein MSP-19
187028	4.5595	0.97105	37.534	8.9855e-10	2.0037e-08	K05F1.1	Protein K05F1.1
182934	4.0031	1.6043	37.521	9.043e-10	2.0134e-08	C26C6.6	Protein C26C6.6
181387	6.5982	3.1218	37.496	9.1599e-10	2.0363e-08	E01G6.1	Protein E01G6.1
175570	3.5295	4.0665	37.487	9.2044e-10	2.0382e-08	R07E5.15	Protein R07E5.15
188722	3.2304	3.978	37.486	9.2081e-10	2.0382e-08	T22B3.3	Protein T22B3.3
187604	5.5048	0.6815	37.485	9.2102e-10	2.0382e-08	R05D7.2	Protein R05D7.2
177346	4.0189	2.5259	37.474	9.2642e-10	2.0452e-08	C55C3.4	Protein C55C3.4
178918	2.2639	5.4249	37.473	9.2699e-10	2.0452e-08	ncx-2	Protein NCX-2
6418750	7.2872	5.8253	37.443	9.4114e-10	2.0734e-08	F58E6.13	Protein F58E6.13
172557	5.9635	5.9823	37.438	9.4357e-10	2.0756e-08	suro-1	Protein SURO-1
179975	4.2927	3.2076	37.432	9.4664e-10	2.0792e-08	CELE_R08A2.1	Protein R08A2.1
178032	3.7848	2.6693	37.404	9.6003e-10	2.1054e-08	C05C12.1	Protein C05C12.1
182202	7.8334	0.30533	37.38	9.7235e-10	2.1293e-08	CELE_C04E6.4	Protein C04E6.4
178242	2.5068	5.1758	37.358	9.8328e-10	2.15e-08	CELE_K08D8.3	Protein K08D8.3
190430	7.6146	0.11394	37.221	1.0545e-09	2.3023e-08	clec-260	Protein CLEC-260
3565602	4.8107	1.1947	37.204	1.0639e-09	2.3164e-08	Y53C12A.8	Protein Y53C12A.8
181800	6.6392	1.0067	37.204	1.0641e-09	2.3164e-08	abu-1	Protein ABU-1
186770	7.7051	6.0741	37.19	1.0718e-09	2.3296e-08	H23N18.5	Protein H23N18.5
178430	3.8668	2.5072	37.175	1.0799e-09	2.3438e-08	CELE_Y73F8A.20	Protein Y73F8A.20
173770	3.8443	2.0658	37.148	1.095e-09	2.373e-08	H20J04.1	Protein H20J04.1
178904	5.1322	2.2693	37.068	1.141e-09	2.469e-08	abu-8	Protein ABU-8
189191	4.6698	1.6918	37.057	1.1473e-09	2.479e-08	CELE_W04E12.4	Protein W04E12.4
187981	3.6751	2.4982	37.013	1.1734e-09	2.5316e-08	CELE_T02B11.4	Protein T02B11.4
174746	2.1028	6.9026	36.952	1.211e-09	2.6089e-08	W02B12.1	Protein W02B12.1
260235	7.9572	9.1265	36.948	1.2135e-09	2.6105e-08	Y47D7A.15	Protein Y47D7A.15
182442	3.296	3.5942	36.926	1.2269e-09	2.6321e-08	C09B9.2	Protein C09B9.2
173825	2.8302	4.8951	36.926	1.2272e-09	2.6321e-08	msp-3	Protein MSP-3
3896774	5.0407	0.7652	36.87	1.2629e-09	2.7047e-08	CELE_F56D6.14	Protein F56D6.14
171795	3.3441	3.6477	36.853	1.2737e-09	2.724e-08	CELE_Y39G10AR.16	Protein Y39G10AR.16
191446	3.8788	2.6301	36.835	1.2854e-09	2.745e-08	CELE_ZK892.5	Protein ZK892.5
176790	3.6954	5.5051	36.822	1.2942e-09	2.7598e-08	osm-7	Protein OSM-7
182742	3.5134	2.9062	36.741	1.3493e-09	2.8716e-08	C17G10.3	Protein C17G10.3
182112	7.9997	4.4727	36.739	1.3506e-09	2.8716e-08	acdh-6	Protein ACDH-6
178115	3.4779	3.522	36.691	1.3844e-09	2.939e-08	F38H4.4	Protein F38H4.4
174490	4.1228	1.4442	36.688	1.3863e-09	2.939e-08	mpz-6	Protein MPZ-6
183068	8.214	4.1706	36.662	1.4047e-09	2.9737e-08	C30H6.5	Protein C30H6.5
182651	3.2622	3.1208	36.656	1.409e-09	2.9785e-08	C16A11.7	Protein C16A11.7
172879	2.954	3.8555	36.652	1.4121e-09	2.9802e-08	F16C3.2	Protein F16C3.2
6418693	3.3685	3.1362	36.65	1.4139e-09	2.9802e-08	CELE_C14A6.13	Protein C14A6.13
190328	-3.6608	2.7174	36.625	1.4317e-09	3.0135e-08	fbxb-24	Protein FBXB-24
3565171	5.073	1.1663	36.582	1.4636e-09	3.076e-08	CELE_Y38H6C.23	Protein Y38H6C.23
177014	3.4254	2.8316	36.579	1.466e-09	3.0767e-08	M70.1	Protein M70.1
184957	6.6055	4.0984	36.557	1.4824e-09	3.1033e-08	col-58	Protein COL-58
180960	7.5494	5.1897	36.557	1.4829e-09	3.1033e-08	col-173	Protein COL-173
181516	5.7865	5.0326	36.551	1.4872e-09	3.1078e-08	lgc-21	Protein LGC-21
177701	2.2344	6.5769	36.544	1.4927e-09	3.1148e-08	alp-1	Protein ALP-1
185015	1.9662	6.2825	36.527	1.5054e-09	3.137e-08	spp-18	Protein SPP-18
3896794	2.8941	4.9878	36.515	1.5153e-09	3.1531e-08	C18H7.11	Protein C18H7.11
185421	4.89	0.65079	36.497	1.5288e-09	3.1766e-08	F37C4.8	Protein F37C4.8
191559	5.7564	1.7807	36.453	1.5638e-09	3.242e-08	CELE_ZK1307.2	Protein ZK1307.2
186381	5.1089	1.4899	36.452	1.5647e-09	3.242e-08	CELE_F56D5.2	Protein F56D5.2
175462	2.9953	3.5626	36.382	1.6218e-09	3.3555e-08	nhr-6	Protein NHR-6
189989	5.4752	0.65419	36.325	1.6697e-09	3.4439e-08	Y47D9A.3	Protein Y47D9A.3
178812	3.5289	3.2595	36.324	1.6712e-09	3.4439e-08	phat-4	Protein PHAT-4
266839	3.403	2.6515	36.323	1.6716e-09	3.4439e-08	T21G5.1	Protein T21G5.1
179350	7.3387	2.4369	36.304	1.6879e-09	3.4726e-08	CELE_T06E4.12	Protein T06E4.12
3565838	2.9599	3.4549	36.283	1.7068e-09	3.5066e-08	F55A11.11	Protein F55A11.11
182956	3.9542	2.6483	36.265	1.7219e-09	3.5326e-08	C27B7.6	Protein C27B7.6
177834	2.9401	5.2677	36.258	1.7282e-09	3.5407e-08	ssp-10	Protein SSP-10
175170	7.3633	7.2015	36.245	1.7399e-09	3.5596e-08	col-88	Protein COL-88
175067	3.0199	3.7307	36.187	1.7931e-09	3.6633e-08	K09E4.1	Protein K09E4.1
13188680	3.82	1.7231	36.181	1.7977e-09	3.6676e-08	C39B5.14	Protein C39B5.14
182917	4.5419	1.577	36.176	1.8027e-09	3.6701e-08	C25G4.8	Protein C25G4.8
182122	3.5335	4.2405	36.175	1.8039e-09	3.6701e-08	C02F5.5	Protein C02F5.5
189418	-4.1238	1.0937	36.151	1.8264e-09	3.7107e-08	CELE_Y9C9A.13	Protein Y9C9A.13
172555	-3.3008	4.2828	36.143	1.8335e-09	3.715e-08	R11A5.3	Protein R11A5.3
174464	5.6546	5.1149	36.143	1.8336e-09	3.715e-08	abu-14	Protein ABU-14
171658	3.7913	2.4183	36.138	1.838e-09	3.7187e-08	Y65B4A.9	Protein Y65B4A.9
186603	3.965	1.6834	36.128	1.8476e-09	3.7329e-08	CELE_F59C6.3	Protein F59C6.3
182965	8.2114	0.63938	36.103	1.8712e-09	3.7754e-08	CELE_C27D9.2	Protein C27D9.2
173886	3.3734	4.6238	36.101	1.8738e-09	3.7754e-08	CELE_C27D6.3	Protein C27D6.3
173943	6.918	2.5349	36.087	1.8868e-09	3.7938e-08	T25E4.1	Protein T25E4.1
185862	4.8317	0.59931	36.086	1.8881e-09	3.7938e-08	CELE_F46F5.9	Protein F46F5.9
176154	3.3718	3.1872	36.065	1.9084e-09	3.8271e-08	C50C3.2	Protein C50C3.2
173983	2.8204	5.6201	36.064	1.9099e-09	3.8271e-08	msp-64	Protein MSP-64
186197	4.0534	2.4353	36.059	1.9143e-09	3.8307e-08	cbs-2	Protein CBS-2
188426	7.8173	6.3663	36.012	1.9614e-09	3.9196e-08	col-157	Protein COL-157
173505	3.4933	3.1284	35.995	1.9784e-09	3.9481e-08	Y57G7A.5	Protein Y57G7A.5
179775	3.8147	1.6905	35.966	2.0078e-09	4.0014e-08	T16G1.5	Protein T16G1.5
186453	3.2561	3.436	35.956	2.0188e-09	4.0177e-08	F57F4.1	Protein F57F4.1
191561	3.1849	3.8537	35.938	2.0366e-09	4.0478e-08	CELE_ZK1307.4	Protein ZK1307.4
175215	8.356	5.2013	35.918	2.058e-09	4.0847e-08	T19C3.2	Protein T19C3.2
183434	3.9208	2.3452	35.893	2.0843e-09	4.1313e-08	C44B9.2	Protein C44B9.2
187395	3.6262	2.6283	35.886	2.092e-09	4.141e-08	M02B1.4	Protein M02B1.4
177465	3.622	2.1411	35.872	2.107e-09	4.165e-08	C25A8.2	Protein C25A8.2
177664	1.9031	7.0922	35.815	2.1695e-09	4.2828e-08	catp-7	Protein CATP-7
1776942	5.6441	4.406	35.797	2.1903e-09	4.318e-08	1776942	NA
186587	4.2891	1.1589	35.779	2.2105e-09	4.3519e-08	cysl-4	Protein CYSL-4
183218	3.484	3.1893	35.775	2.2145e-09	4.354e-08	C34G6.3	Protein C34G6.3
190149	4.8664	4.7137	35.755	2.2371e-09	4.3925e-08	col-137	Protein COL-137
187723	8.5788	3.6588	35.728	2.2686e-09	4.4483e-08	col-182	Protein COL-182
180361	3.3889	3.3005	35.707	2.2931e-09	4.4904e-08	CELE_Y44A6D.5	Protein Y44A6D.5
185307	2.707	5.4444	35.694	2.3091e-09	4.5157e-08	CELE_F35E12.5	Protein F35E12.5
188528	3.6573	2.4634	35.684	2.3208e-09	4.5326e-08	T15B12.2	Protein T15B12.2
174156	3.0998	3.5662	35.66	2.349e-09	4.5814e-08	acs-6	Protein ACS-6
191560	4.0554	2.0726	35.653	2.3583e-09	4.5935e-08	CELE_ZK1307.3	Protein ZK1307.3
177207	3.9947	2.6425	35.625	2.3919e-09	4.6528e-08	R08C7.5	Protein R08C7.5
185840	2.5813	4.76	35.622	2.3958e-09	4.6541e-08	lipl-2	Protein LIPL-2
173288	6.0166	1.1926	35.612	2.4081e-09	4.6719e-08	ZK849.1	Protein ZK849.1
13196212	4.274	0.93429	35.577	2.4518e-09	4.7503e-08	CELE_C01B10.44	Protein C01B10.44
185199	4.0881	2.3961	35.563	2.4691e-09	4.7761e-08	F32B6.10	Protein F32B6.10
184473	4.0167	3.4401	35.561	2.4716e-09	4.7761e-08	cyp-13A12	Protein CYP-13A12
174319	7.0782	6.8464	35.557	2.4768e-09	4.7798e-08	qua-1	Protein QUA-1
177605	3.7302	2.632	35.537	2.5031e-09	4.8242e-08	F42G8.9	Protein F42G8.9
179298	4.5537	6.7697	35.529	2.5129e-09	4.8367e-08	col-10	Protein COL-10
182754	3.5698	3.568	35.517	2.5279e-09	4.8542e-08	CELE_C17H12.5	Protein C17H12.5
188312	3.8412	2.3676	35.517	2.5287e-09	4.8542e-08	T09A12.1	Protein T09A12.1
177414	4.2104	2.2192	35.495	2.5565e-09	4.9013e-08	C01G5.4	Protein C01G5.4
188123	4.732	0.49336	35.49	2.5635e-09	4.9082e-08	dylt-3	Protein DYLT-3
6418697	4.0373	1.5303	35.448	2.6201e-09	5.0101e-08	CELE_C25D7.16	Protein C25D7.16
191291	3.1249	3.5723	35.402	2.6818e-09	5.1214e-08	CELE_ZK354.3	Protein ZK354.3
3565925	3.9016	1.887	35.391	2.6969e-09	5.1434e-08	C06A6.7	Protein C06A6.7
172495	4.2127	4.1636	35.381	2.7117e-09	5.1649e-08	col-62	Protein COL-62
259352	4.2226	2.4796	35.367	2.7301e-09	5.1933e-08	fipr-3	Protein FIPR-3
174453	3.6704	2.1414	35.363	2.7367e-09	5.1991e-08	CELE_C16D2.1	Protein C16D2.1
177830	3.227	4.4392	35.305	2.8192e-09	5.3489e-08	msp-56	Protein MSP-56
260109	3.0867	4.5589	35.292	2.8385e-09	5.3785e-08	msd-2	Protein MSD-2
172056	3.41	2.4049	35.277	2.8595e-09	5.4111e-08	Y119C1B.1	Protein Y119C1B.1
176725	3.4581	2.505	35.264	2.8796e-09	5.4319e-08	F14F7.4	Protein F14F7.4
185542	3.5185	3.7822	35.264	2.8796e-09	5.4319e-08	CELE_F40F9.3	Protein F40F9.3
183497	3.3477	3.1396	35.262	2.8816e-09	5.4319e-08	C46A5.1	Protein C46A5.1
174468	3.9043	1.8347	35.215	2.9523e-09	5.558e-08	CELE_C01G6.2	Protein C01G6.2
179278	2.8865	4.8874	35.21	2.96e-09	5.5605e-08	CELE_F59E11.5	Protein F59E11.5
172758	3.7276	2.2206	35.209	2.9612e-09	5.5605e-08	uggt-2	Protein UGGT-2
186682	5.456	0.67784	35.173	3.0162e-09	5.6565e-08	nspb-6	Protein NSPB-6
177098	7.3281	-0.13	35.139	3.0702e-09	5.7463e-08	W08E12.3	Protein W08E12.3
172328	4.5284	1.1967	35.138	3.0719e-09	5.7463e-08	F26B1.5	Protein F26B1.5
182028	3.8674	1.4847	35.122	3.0976e-09	5.7869e-08	scl-23	Protein SCL-23
3564940	5.5002	0.72585	35.112	3.1131e-09	5.8034e-08	nspb-1	Protein NSPB-1
188248	5.2034	1.8021	35.111	3.1144e-09	5.8034e-08	bath-46	Protein BATH-46
182233	3.9965	2.6431	35.101	3.1299e-09	5.825e-08	CELE_C04G2.5	Protein C04G2.5
171904	4.7551	0.51231	35.097	3.1375e-09	5.8265e-08	W01B11.1	Protein W01B11.1
191693	3.435	2.6122	35.096	3.1387e-09	5.8265e-08	ins-37	Protein INS-37
177488	3.3273	4.3939	35.078	3.167e-09	5.8688e-08	CELE_C34D4.3	Protein C34D4.3
180297	-4.4491	0.62982	35.077	3.1695e-09	5.8688e-08	CELE_Y116F11A.1	Protein Y116F11A.1
174250	2.3308	6.7268	35.054	3.2068e-09	5.9304e-08	cpna-2	Protein CPNA-2
172380	7.5619	3.185	35.04	3.2296e-09	5.9649e-08	D2092.8	Protein D2092.8
186220	3.5946	2.3485	35.034	3.2403e-09	5.9771e-08	F54C1.8	Protein F54C1.8
175050	6.9256	4.5567	35.009	3.2821e-09	6.0466e-08	CELE_F01D5.6	Protein F01D5.6
178340	4.3781	2.3839	34.982	3.327e-09	6.1162e-08	CELE_C47A4.3	Protein C47A4.3
179220	3.7332	2.2678	34.982	3.3282e-09	6.1162e-08	CELE_F38E1.3	Protein F38E1.3
189696	4.1163	1.9406	34.968	3.3516e-09	6.1515e-08	CELE_Y38H6C.15	Protein Y38H6C.15
172700	3.2189	3.5986	34.955	3.3735e-09	6.1838e-08	F55H12.5	Protein F55H12.5
185419	5.693	0.89103	34.918	3.4386e-09	6.2953e-08	oac-23	Protein OAC-23
181814	3.0152	4.0921	34.91	3.4523e-09	6.3126e-08	col-150	Protein COL-150
4363060	3.4281	2.3684	34.903	3.4655e-09	6.3287e-08	ZK688.12	Protein ZK688.12
173981	2.931	5.1985	34.857	3.5481e-09	6.4715e-08	msp-142	Protein MSP-142
173975	3.503	2.5871	34.842	3.5751e-09	6.5126e-08	F10C1.3	Protein F10C1.3
175487	8.164	0.59894	34.836	3.5869e-09	6.5261e-08	gmeb-3	Protein GMEB-3
175134	3.7584	1.6649	34.822	3.6124e-09	6.5643e-08	CELE_Y54E2A.5	Protein Y54E2A.5
3565122	3.3788	3.1056	34.813	3.6288e-09	6.5858e-08	Y53C12B.7	Protein Y53C12B.7
175627	6.3622	3.0715	34.762	3.7264e-09	6.7546e-08	col-89	Protein COL-89
188348	3.7459	2.1498	34.751	3.7475e-09	6.7778e-08	CELE_T09F5.10	Protein T09F5.10
182646	3.638	2.765	34.75	3.7484e-09	6.7778e-08	C15H11.1	Protein C15H11.1
190229	4.1961	1.065	34.745	3.7588e-09	6.7881e-08	CELE_Y53F4B.36	Protein Y53F4B.36
186500	4.9401	1.0049	34.728	3.7911e-09	6.8379e-08	F58D5.6	Protein F58D5.6
186681	4.3239	1.6149	34.716	3.8154e-09	6.8733e-08	H04J21.1	Protein H04J21.1
178635	4.6019	4.5465	34.71	3.8275e-09	6.8866e-08	cnc-4	Protein CNC-4
182281	4.3771	1.3737	34.68	3.8852e-09	6.9819e-08	C06A5.2	Protein C06A5.2
27219621	-4.0989	1.983	34.664	3.9185e-09	7.0252e-08	27219621	NA
182414	3.6571	2.5539	34.664	3.9189e-09	7.0252e-08	mboa-4	Protein MBOA-4
188762	4.4348	0.84022	34.649	3.9482e-09	7.069e-08	spp-12	Protein SPP-12
190300	3.7064	2.3258	34.629	3.9884e-09	7.1323e-08	Y55B1AR.4	Protein Y55B1AR.4
190110	3.9284	1.6382	34.586	4.0777e-09	7.2796e-08	scrm-7	Protein SCRM-7
183956	3.1343	3.8635	34.585	4.0807e-09	7.2796e-08	CELE_D2062.7	Protein D2062.7
191914	-3.7335	4.9814	34.529	4.1993e-09	7.482e-08	sri-40	Protein SRI-40
183280	4.2575	2.1809	34.516	4.2278e-09	7.5237e-08	C36F7.5	Protein C36F7.5
187261	3.5245	2.3781	34.49	4.2853e-09	7.6167e-08	K10C9.7	Protein K10C9.7
6418817	4.1762	2.2707	34.479	4.3098e-09	7.651e-08	ZC250.5	Protein ZC250.5
188594	3.0521	3.2292	34.438	4.4001e-09	7.8018e-08	CELE_T19C4.5	Protein T19C4.5
183526	4.3802	1.0467	34.425	4.4309e-09	7.8469e-08	CELE_C47A4.5	Protein C47A4.5
175619	3.9178	1.9217	34.388	4.5151e-09	7.9863e-08	CELE_T04A8.13	Protein T04A8.13
191473	3.1502	3.6184	34.381	4.5312e-09	8.0052e-08	ZK970.7	Protein ZK970.7
173644	3.4411	2.3058	34.37	4.5563e-09	8.0397e-08	K08A2.2	Protein K08A2.2
179569	7.8752	6.5295	34.36	4.5811e-09	8.0738e-08	grl-7	Protein GRL-7
182879	3.9353	2.6884	34.33	4.6505e-09	8.1861e-08	C25A8.5	Protein C25A8.5
191146	8.5523	5.9067	34.321	4.6738e-09	8.2173e-08	dao-4	Protein DAO-4
185265	7.2467	-0.19526	34.316	4.6863e-09	8.2294e-08	nspb-11	Protein NSPB-11
182344	3.519	1.9631	34.31	4.6985e-09	8.241e-08	C06G4.4	Protein C06G4.4
185376	4.6599	1.2716	34.301	4.7215e-09	8.2714e-08	CELE_F36G9.13	Protein F36G9.13
173965	2.9393	3.4151	34.281	4.77e-09	8.3464e-08	CELE_C25H3.10	Protein C25H3.10
174955	7.3274	6.4588	34.273	4.7887e-09	8.3691e-08	pqn-32	Protein PQN-32
181961	8.5608	3.5867	34.172	5.044e-09	8.8047e-08	oac-1	Protein OAC-1
173890	2.638	5.7259	34.151	5.1003e-09	8.8924e-08	msp-50	Protein MSP-50
188656	3.4679	2.5822	34.124	5.1716e-09	9.0059e-08	T20F5.5	Protein T20F5.5
180934	7.1126	3.3824	34.089	5.2648e-09	9.1574e-08	col-172	Protein COL-172
177922	2.9253	3.8764	34.084	5.2782e-09	9.1697e-08	Y43C5B.3	Protein Y43C5B.3
179369	-3.2108	3.2188	34.07	5.3176e-09	9.2273e-08	hrg-3	Protein HRG-3
177854	7.7283	4.5697	34.042	5.3932e-09	9.3473e-08	mam-2	Protein MAM-2
185226	7.752	2.0621	34.039	5.4028e-09	9.3529e-08	col-54	Protein COL-54
181991	5.157	0.42348	34.027	5.4339e-09	9.3957e-08	B0432.11	Protein B0432.11
176441	2.1326	5.8614	33.997	5.5198e-09	9.5329e-08	vglu-2	Protein VGLU-2
188384	4.2365	0.88525	33.987	5.5474e-09	9.5692e-08	T10E9.6	Protein T10E9.6
179296	4.4933	6.7318	33.965	5.6098e-09	9.6656e-08	col-144	Protein COL-144
190603	3.606	2.7663	33.949	5.6581e-09	9.7372e-08	Y71G12B.22	Protein Y71G12B.22
174083	3.6832	2.5996	33.927	5.7224e-09	9.8364e-08	mpz-3	Protein MPZ-3
183418	3.7413	3.6717	33.891	5.8291e-09	1.0008e-07	C43G2.3	Protein C43G2.3
189165	3.9063	1.9561	33.805	6.093e-09	1.0449e-07	W03G1.2	Protein W03G1.2
181802	4.5171	1.1431	33.769	6.2069e-09	1.0632e-07	AC7.3	Protein AC7.3
184141	-4.5986	0.49128	33.757	6.243e-09	1.0681e-07	fbxb-6	Protein FBXB-6
6418653	3.8377	1.568	33.717	6.3742e-09	1.0893e-07	F54H12.8	Protein F54H12.8
171730	4.2149	3.7293	33.687	6.4738e-09	1.1038e-07	Y71G12B.17	Protein Y71G12B.17
175611	3.2686	3.4923	33.687	6.4744e-09	1.1038e-07	T23F11.2	Protein T23F11.2
182541	5.5234	1.2259	33.675	6.5118e-09	1.1089e-07	fipr-8	Protein FIPR-8
177304	4.1619	1.6467	33.637	6.6424e-09	1.1298e-07	ttbk-2	Protein TTBK-2
190377	3.4966	2.3217	33.595	6.7862e-09	1.153e-07	CELE_Y57G11C.23	Protein Y57G11C.23
176117	5.6248	5.0474	33.55	6.9462e-09	1.1788e-07	col-90	Protein COL-90
172471	2.1451	5.8947	33.542	6.9733e-09	1.182e-07	myo-1	Protein MYO-1
185752	3.6538	1.7582	33.488	7.1699e-09	1.2139e-07	F44F4.10	Protein F44F4.10
190805	3.5024	1.8158	33.482	7.1925e-09	1.2163e-07	Y95B8A.4	Protein Y95B8A.4
172031	4.4978	0.62005	33.468	7.2439e-09	1.2236e-07	Y47D9A.5	Protein Y47D9A.5
177920	3.3633	2.7684	33.457	7.2871e-09	1.2286e-07	CELE_R09E10.1	Protein R09E10.1
181660	6.8137	2.7794	33.456	7.29e-09	1.2286e-07	ZK662.2	Protein ZK662.2
174007	3.0773	3.3277	33.446	7.3283e-09	1.2336e-07	ZK84.2	Protein ZK84.2
175135	3.9471	2.6466	33.393	7.5275e-09	1.2657e-07	CELE_Y54E2A.7	Protein Y54E2A.7
180525	7.1663	6.7718	33.39	7.5416e-09	1.2666e-07	F53B1.4	Protein F53B1.4
171885	2.9063	3.2467	33.386	7.5578e-09	1.2678e-07	C45E1.4	Protein C45E1.4
190079	-4.657	0.20474	33.369	7.6232e-09	1.2773e-07	fbxb-112	Protein FBXB-112
13186216	8.4245	2.7127	33.365	7.6382e-09	1.2784e-07	CELE_T01B7.13	Protein T01B7.13
1799831	3.5006	2.5112	33.362	7.6509e-09	1.2791e-07	1799831	NA
184299	4.2482	0.9265	33.348	7.7067e-09	1.2869e-07	F10D11.4	Protein F10D11.4
175579	2.8091	4.1462	33.342	7.7296e-09	1.2893e-07	C28A5.6	Protein C28A5.6
178254	7.3851	3.349	33.337	7.7479e-09	1.2909e-07	col-131	Protein COL-131
184722	5.6204	0.8043	33.317	7.8309e-09	1.3032e-07	F20D6.1	Protein F20D6.1
187850	3.5	2.3226	33.314	7.8407e-09	1.3032e-07	R13A1.3	Protein R13A1.3
3896758	3.3427	3.8497	33.312	7.8486e-09	1.3032e-07	F54H12.7	Protein F54H12.7
176402	2.1768	6.4239	33.271	8.0168e-09	1.3296e-07	CELE_F40F12.7	Protein F40F12.7
175624	3.1265	3.1947	33.252	8.0969e-09	1.3414e-07	CELE_F17C8.7	Protein F17C8.7
190195	3.1251	3.0737	33.243	8.1314e-09	1.3456e-07	CELE_Y53C10A.10	Protein Y53C10A.10
353431	3.3505	2.5453	33.234	8.1715e-09	1.35e-07	CELE_T04B2.7	Protein T04B2.7
185326	3.3646	2.7982	33.233	8.1767e-09	1.35e-07	F35H8.4	Protein F35H8.4
191337	3.671	1.6837	33.199	8.3193e-09	1.372e-07	ZK507.3	Protein ZK507.3
172352	3.3752	2.2422	33.189	8.3631e-09	1.3776e-07	K06A5.3	Protein K06A5.3
185404	3.5862	3.6874	33.175	8.4219e-09	1.3858e-07	F37A4.5	Protein F37A4.5
186376	2.6435	4.1683	33.144	8.5588e-09	1.4067e-07	cex-1	Protein CEX-1
246002	3.7265	2.1356	33.136	8.5911e-09	1.4104e-07	Y37F4.5	Protein Y37F4.5
185797	3.4586	2.3052	33.132	8.6097e-09	1.4119e-07	F45E4.6	Protein F45E4.6
177811	4.7924	0.57012	33.101	8.7473e-09	1.4329e-07	ssp-36	Protein SSP-36
182718	4.5645	0.71002	33.077	8.856e-09	1.4491e-07	CELE_C17C3.9	Protein C17C3.9
182037	4.2183	1.5662	33.065	8.9112e-09	1.4565e-07	dod-20	Protein DOD-20
182803	3.5612	2.8873	33.044	9.0109e-09	1.4711e-07	C18H7.4	Protein C18H7.4
177668	2.3561	6.8947	33.034	9.0567e-09	1.4769e-07	C49C8.5	Protein C49C8.5
13190661	3.7999	1.1785	33.031	9.0717e-09	1.4777e-07	CELE_F59B2.15	Protein F59B2.15
182736	3.1888	2.7634	33.019	9.1248e-09	1.4847e-07	C17F3.3	Protein C17F3.3
177347	3.5561	3.0495	33	9.2174e-09	1.4981e-07	C55C3.3	Protein C55C3.3
186845	9.5539	1.8855	32.975	9.3352e-09	1.5156e-07	CELE_K01D12.5	Protein K01D12.5
178105	8.0041	3.0518	32.921	9.5973e-09	1.5564e-07	dpy-20	Protein DPY-20
3565367	3.5985	2.6455	32.882	9.7916e-09	1.5856e-07	ZK512.10	Protein ZK512.10
185867	7.3148	-0.13485	32.881	9.7988e-09	1.5856e-07	CELE_F46F5.14	Protein F46F5.14
2595691	2.8751	4.4434	32.838	1.0015e-08	1.6188e-07	2595691	NA
185746	3.7965	2.2713	32.827	1.0074e-08	1.6265e-07	CELE_F44F1.3	Protein F44F1.3
189950	4.852	0.61687	32.823	1.0096e-08	1.6283e-07	clec-76	Protein CLEC-76
184913	4.2233	1.3521	32.814	1.0139e-08	1.633e-07	F25A2.1	Protein F25A2.1
6418571	3.4699	1.9416	32.813	1.0148e-08	1.633e-07	C04F12.12	Protein C04F12.12
189083	3.4266	2.0912	32.809	1.0168e-08	1.6345e-07	CELE_W01B6.6	Protein W01B6.6
190372	3.4492	2.8543	32.796	1.0236e-08	1.6437e-07	CELE_Y57G11C.6	Protein Y57G11C.6
186921	7.4997	0.020337	32.736	1.0556e-08	1.6931e-07	K03B4.6	Protein K03B4.6
259397	2.7731	4.0357	32.72	1.0645e-08	1.7056e-07	B0511.11	Protein B0511.11
3565160	3.7925	1.7847	32.706	1.072e-08	1.7153e-07	ZK686.5	Protein ZK686.5
179348	7.1964	1.5349	32.704	1.0729e-08	1.7153e-07	CELE_T06E4.9	Protein T06E4.9
186672	7.2965	1.5791	32.688	1.0821e-08	1.728e-07	clec-229	Protein CLEC-229
6418752	4.0076	1.2465	32.684	1.084e-08	1.7292e-07	CELE_K06B4.15	Protein K06B4.15
181231	-2.2026	6.0509	32.677	1.0883e-08	1.7342e-07	sex-1	Protein SEX-1
187286	3.98	1.0417	32.675	1.0896e-08	1.7343e-07	K10H10.7	Protein K10H10.7
178740	2.0652	6.9714	32.659	1.0985e-08	1.7467e-07	ketn-1	Protein KETN-1
177067	1.9776	6.3563	32.65	1.1032e-08	1.7521e-07	clec-84	Protein CLEC-84
187666	3.3902	2.4475	32.597	1.1337e-08	1.7987e-07	acs-15	Protein ACS-15
175324	7.5987	0.10014	32.593	1.1363e-08	1.8009e-07	cnc-6	Protein CNC-6
178114	3.0716	2.9635	32.581	1.1431e-08	1.8097e-07	CELE_M117.4	Protein M117.4
178564	2.4659	8.5309	32.575	1.1469e-08	1.8137e-07	dod-19	Protein DOD-19
181822	4.8072	0.57993	32.562	1.1542e-08	1.8221e-07	B0041.1	Protein B0041.1
184432	3.8205	1.2082	32.56	1.1559e-08	1.8221e-07	F13G11.2	Protein F13G11.2
13215998	3.6647	2.0798	32.56	1.1559e-08	1.8221e-07	T16G1.13	Protein T16G1.13
172908	1.8826	6.6228	32.543	1.1657e-08	1.8356e-07	ZC434.9	Protein ZC434.9
191042	3.7458	2.0981	32.494	1.1955e-08	1.8804e-07	fbxa-21	Protein FBXA-21
186157	3.6019	1.8022	32.49	1.1979e-08	1.8821e-07	CELE_F53C3.1	Protein F53C3.1
259654	2.2237	5.7707	32.447	1.2247e-08	1.9222e-07	cdr-4	Protein CDR-4
3565458	2.6502	5.0855	32.421	1.2416e-08	1.9467e-07	clec-80	Protein CLEC-80
175590	-1.9335	7.2428	32.397	1.257e-08	1.9686e-07	cdh-4	Protein CDH-4
183355	-4.6144	0.16438	32.394	1.2589e-08	1.9695e-07	C40A11.7	Protein C40A11.7
184533	3.841	5.8992	32.371	1.274e-08	1.991e-07	lgc-22	Protein LGC-22
266840	3.7235	2.2788	32.339	1.2951e-08	2.0218e-07	M05B5.3	Protein M05B5.3
187872	4.0354	1.3468	32.335	1.2975e-08	2.0235e-07	R13G10.4	Protein R13G10.4
182256	-2.0895	7.4472	32.31	1.3145e-08	2.0477e-07	R193.2	Protein R193.2
180318	1.9758	6.6329	32.307	1.3161e-08	2.048e-07	ncx-1	Protein NCX-1
177739	3.5924	1.7871	32.295	1.3245e-08	2.0578e-07	CELE_F23B2.7	Protein F23B2.7
183213	3.6508	1.3927	32.294	1.3252e-08	2.0578e-07	C34E10.9	Protein C34E10.9
174088	8.3322	2.561	32.271	1.3407e-08	2.0798e-07	C56C10.4	Protein C56C10.4
184015	4.1333	2.3031	32.259	1.3491e-08	2.0905e-07	col-186	Protein COL-186
173884	2.7006	5.3737	32.256	1.3515e-08	2.0912e-07	msp-45	Protein MSP-45
180927	1.8368	6.1575	32.255	1.3524e-08	2.0912e-07	ets-4	Protein ETS-4
187509	3.936	1.962	32.251	1.3548e-08	2.0913e-07	R01H2.2	Protein R01H2.2
173186	3.9212	1.9526	32.25	1.3553e-08	2.0913e-07	CELE_ZK1225.5	Protein ZK1225.5
353462	7.118	4.5264	32.239	1.3634e-08	2.1015e-07	col-170	Protein COL-170
182587	3.4499	2.8198	32.236	1.3656e-08	2.1028e-07	CELE_C14A6.6	Protein C14A6.6
182309	5.4091	-0.066084	32.22	1.3765e-08	2.1173e-07	CELE_C06C6.6	Protein C06C6.6
266832	3.8267	3.1525	32.213	1.3819e-08	2.1233e-07	F48C1.9	Protein F48C1.9
188157	3.5085	1.9331	32.199	1.3913e-08	2.1356e-07	mps-3	Protein MPS-3
182978	4.1187	2.0089	32.185	1.4016e-08	2.1492e-07	C28C12.4	Protein C28C12.4
178129	3.4072	2.734	32.166	1.4156e-08	2.1664e-07	hdl-1	Protein HDL-1
190129	4.5965	0.38007	32.165	1.4159e-08	2.1664e-07	CELE_Y51A2B.4	Protein Y51A2B.4
184037	3.4917	4.7138	32.163	1.4179e-08	2.1673e-07	cut-4	Protein CUT-4
189522	3.4114	1.9384	32.13	1.4423e-08	2.2004e-07	CELE_Y23H5A.4	Protein Y23H5A.4
178294	4.2983	4.1936	32.129	1.4425e-08	2.2004e-07	pqn-74	Protein PQN-74
172862	3.6198	3.5584	32.111	1.4564e-08	2.2191e-07	C03C11.1	Protein C03C11.1
185108	3.5053	2.278	32.076	1.4828e-08	2.2571e-07	F29B9.7	Protein F29B9.7
3565705	3.345	2.1501	32.071	1.4865e-08	2.2604e-07	Y87G2A.20	Protein Y87G2A.20
181015	6.9051	4.9322	32.052	1.5013e-08	2.2786e-07	F46C8.8	Protein F46C8.8
189099	3.3488	2.1742	32.051	1.5016e-08	2.2786e-07	CELE_W02A2.8	Protein W02A2.8
180785	6.5723	5.6928	32.045	1.5067e-08	2.284e-07	dpy-8	Protein DPY-8
188181	6.5429	2.5187	32.029	1.5185e-08	2.2995e-07	pqn-63	Protein PQN-63
175482	3.2223	4.0055	32.018	1.5276e-08	2.3108e-07	F34D10.8	Protein F34D10.8
190544	3.8464	1.0921	32.01	1.5337e-08	2.3177e-07	CELE_Y69A2AR.23	Protein Y69A2AR.23
180162	1.8662	6.8903	31.967	1.5679e-08	2.3669e-07	fat-5	Protein FAT-5
178249	2.7055	3.5341	31.957	1.5766e-08	2.3776e-07	K10D11.6	Protein K10D11.6
180638	6.4635	5.1772	31.952	1.58e-08	2.3781e-07	wrt-6	Protein WRT-6
259477	4.6595	6.5299	31.952	1.5802e-08	2.3781e-07	cpg-7	Protein CPG-7
187697	3.7631	1.8595	31.944	1.587e-08	2.386e-07	clec-175	Protein CLEC-175
13218867	10.031	2.3427	31.927	1.6004e-08	2.4035e-07	F26F2.10	Protein F26F2.10
186763	4.2879	0.69931	31.92	1.6065e-08	2.4103e-07	H23L24.2	Protein H23L24.2
173091	3.191	3.7372	31.917	1.6087e-08	2.4111e-07	CELE_Y47H10A.5	Protein Y47H10A.5
185761	3.6554	2.9442	31.91	1.6148e-08	2.4178e-07	F44G4.5	Protein F44G4.5
177230	5.7984	5.9825	31.906	1.6184e-08	2.4207e-07	col-111	Protein COL-111
172740	3.3055	2.8637	31.902	1.6218e-08	2.4232e-07	F25H5.7	Protein F25H5.7
177575	3.581	2.3025	31.893	1.6289e-08	2.4314e-07	kin-26	Protein KIN-26
187213	4.5449	0.66203	31.879	1.6409e-08	2.4468e-07	CELE_K09D9.11	Protein K09D9.11
177966	3.1491	4.5107	31.862	1.6557e-08	2.4663e-07	ssp-34	Protein SSP-34
191019	4.0805	0.767	31.837	1.6768e-08	2.4952e-07	CELE_Y116F11B.7	Protein Y116F11B.7
174892	-3.7407	1.6653	31.828	1.6847e-08	2.5045e-07	Y38E10A.3	Protein Y38E10A.3
172188	3.3063	3.2368	31.817	1.6937e-08	2.5152e-07	C24A11.1	Protein C24A11.1
183927	4.4675	0.59587	31.756	1.7477e-08	2.5928e-07	D1081.3	Protein D1081.3
173672	3.5681	2.3822	31.753	1.751e-08	2.5952e-07	nep-13	Protein NEP-13
179518	1.9526	5.7319	31.735	1.7669e-08	2.616e-07	CELE_F17C11.4	Protein F17C11.4
189661	6.3372	0.70254	31.725	1.7767e-08	2.6256e-07	nspe-7	Protein NSPE-7
13181077	3.3419	2.9153	31.724	1.7774e-08	2.6256e-07	CELE_T28B8.4	pseudo
180494	2.3231	5.0268	31.722	1.7788e-08	2.6256e-07	K06A9.1	Protein K06A9.1
180744	2.167	5.9026	31.7	1.7992e-08	2.6531e-07	aqp-8	Protein AQP-8
189706	3.6585	1.6919	31.693	1.806e-08	2.6582e-07	CELE_Y39A1A.2	Protein Y39A1A.2
175321	-2.1599	6.6985	31.691	1.8079e-08	2.6582e-07	Y22D7AR.10	Protein Y22D7AR.10
176665	3.3382	3.1911	31.69	1.8081e-08	2.6582e-07	CELE_Y49E10.10	Protein Y49E10.10
191292	2.9146	5.0664	31.681	1.8167e-08	2.6681e-07	msp-51	Protein MSP-51
177311	2.9582	4.3993	31.651	1.845e-08	2.7068e-07	msp-65	Protein MSP-65
180917	2.847	9.4138	31.649	1.8467e-08	2.7068e-07	K10C2.3	Protein K10C2.3
173055	3.9455	1.5733	31.597	1.8974e-08	2.7783e-07	oac-19	Protein OAC-19
3564816	2.7106	3.6188	31.588	1.9061e-08	2.7882e-07	ZK1290.14	Protein ZK1290.14
3565082	3.3509	3.095	31.586	1.9083e-08	2.7886e-07	CELE_F52E1.5	Protein F52E1.5
179511	4.8724	4.2076	31.557	1.9366e-08	2.8272e-07	F32D8.7	Protein F32D8.7
179432	3.3337	4.1579	31.538	1.9556e-08	2.8521e-07	B0024.4	Protein B0024.4
174952	3.6437	1.9199	31.535	1.9587e-08	2.8538e-07	F42G4.6	Protein F42G4.6
185664	3.4599	2.8963	31.533	1.961e-08	2.8542e-07	F42C5.5	Protein F42C5.5
180300	3.5347	3.1834	31.528	1.9654e-08	2.8579e-07	CELE_M162.5	Protein M162.5
182026	5.1929	0.4338	31.501	1.9937e-08	2.8961e-07	B0524.4	Protein B0524.4
186300	5.5686	5.3075	31.44	2.0572e-08	2.9854e-07	col-154	Protein COL-154
183147	3.9258	1.6537	31.437	2.06e-08	2.9864e-07	ttr-9	Protein TTR-9
177846	3.7385	4.7909	31.435	2.0622e-08	2.9868e-07	dur-1	Protein DUR-1
174910	3.9297	1.8778	31.419	2.079e-08	3.008e-07	CELE_Y46G5A.14	Protein Y46G5A.14
3565772	3.6647	1.9466	31.409	2.0905e-08	3.0218e-07	D1022.9	Protein D1022.9
185067	3.7566	1.8844	31.376	2.1262e-08	3.0703e-07	F28E10.4	Protein F28E10.4
181285	2.3669	5.9687	31.348	2.157e-08	3.11e-07	pbo-4	Protein PBO-4
182716	6.9355	-0.44703	31.347	2.1579e-08	3.11e-07	CELE_C17C3.6	Protein C17C3.6
175648	2.5624	6.2759	31.338	2.1679e-08	3.1213e-07	msd-4	Protein MSD-4
189085	3.4297	2.223	31.313	2.1958e-08	3.1554e-07	sulp-6	Protein SULP-6
179191	7.2751	4.4811	31.313	2.1959e-08	3.1554e-07	D1014.5	Protein D1014.5
173683	3.6121	1.3571	31.31	2.199e-08	3.1562e-07	nep-9	Protein NEP-9
188911	2.8534	3.2248	31.309	2.2008e-08	3.1562e-07	wht-6	Protein WHT-6
189544	5.5402	0.73627	31.261	2.2555e-08	3.2314e-07	CELE_Y26D4A.3	Protein Y26D4A.3
179584	1.7706	6.5414	31.237	2.2842e-08	3.2694e-07	ccch-1	Protein CCCH-1
177303	5.8328	0.28586	31.223	2.3004e-08	3.2888e-07	CELE_F36H12.9	Protein F36H12.9
182236	7.0436	3.789	31.221	2.3023e-08	3.2888e-07	C04G6.2	Protein C04G6.2
180908	4.7348	5.1101	31.191	2.3384e-08	3.3371e-07	col-168	Protein COL-168
189995	6.0415	7.6357	31.182	2.3489e-08	3.3489e-07	CELE_Y47G6A.15	Protein Y47G6A.15
184177	-4.1728	2.0166	31.178	2.3539e-08	3.3528e-07	fbxb-108	Protein FBXB-108
181459	5.356	5.463	31.162	2.3736e-08	3.3776e-07	C49F8.3	Protein C49F8.3
185337	3.1048	2.6155	31.158	2.3791e-08	3.3821e-07	F36A2.11	Protein F36A2.11
180466	2.825	4.8292	31.118	2.4283e-08	3.4487e-07	C05D9.9	Protein C05D9.9
191492	7.4329	6.3461	31.077	2.4804e-08	3.5192e-07	CELE_ZK1025.3	Protein ZK1025.3
189081	5.2297	0.46054	31.018	2.5563e-08	3.6235e-07	CELE_W01B6.4	Protein W01B6.4
188541	4.0649	0.95712	31.008	2.5697e-08	3.6388e-07	T15H9.5	Protein T15H9.5
6418739	3.7638	1.1621	31.001	2.5788e-08	3.6483e-07	F58E6.12	Protein F58E6.12
191710	3.544	1.6711	30.997	2.5848e-08	3.6532e-07	CELE_F59A6.2	Protein F59A6.2
186051	3.6685	1.3863	30.974	2.6156e-08	3.6931e-07	F49E11.7	Protein F49E11.7
171848	3.7299	1.3772	30.956	2.6399e-08	3.7239e-07	W03D8.3	Protein W03D8.3
171659	3.4885	2.5781	30.945	2.6544e-08	3.7407e-07	Y18H1A.10	Protein Y18H1A.10
190138	3.9018	2.3802	30.935	2.6684e-08	3.7568e-07	CELE_Y51B9A.5	Protein Y51B9A.5
13183371	4.0893	1.1709	30.93	2.6753e-08	3.763e-07	CELE_Y39F10C.3	Protein Y39F10C.3
188945	3.7589	1.0043	30.912	2.6995e-08	3.7934e-07	CELE_T26G10.5	Protein T26G10.5
179776	3.3453	2.392	30.876	2.7509e-08	3.8619e-07	T16G1.4	Protein T16G1.4
189434	5.8955	5.4741	30.858	2.7759e-08	3.8932e-07	CELE_Y11D7A.9	Protein Y11D7A.9
179974	3.4419	3.2946	30.846	2.794e-08	3.9148e-07	ssp-33	Protein SSP-33
173671	3.6156	2.3869	30.821	2.83e-08	3.9614e-07	wht-4	Protein WHT-4
176714	4.9249	0.18222	30.816	2.8362e-08	3.9646e-07	Y39E4A.1	Protein Y39E4A.1
13180816	3.9334	1.0005	30.815	2.8377e-08	3.9646e-07	M05B5.7	Protein M05B5.7
190185	4.7024	0.48971	30.808	2.8488e-08	3.9762e-07	CELE_Y52D5A.2	Protein Y52D5A.2
190487	6.2655	3.8346	30.806	2.8514e-08	3.9762e-07	Y65B4BL.6	Protein Y65B4BL.6
181838	3.7161	2.0751	30.792	2.8722e-08	4.0014e-07	B0207.9	Protein B0207.9
183728	3.7646	3.5039	30.772	2.9017e-08	4.0387e-07	C52E4.7	Protein C52E4.7
191288	3.5931	1.7237	30.731	2.964e-08	4.1214e-07	ZK353.4	Protein ZK353.4
192068	4.3081	0.75123	30.714	2.9903e-08	4.154e-07	tsp-18	Protein TSP-18
191457	-3.5757	2.4106	30.684	3.0362e-08	4.2138e-07	ZK899.6	Protein ZK899.6
187471	3.0704	2.5833	30.681	3.0409e-08	4.2163e-07	M88.3	Protein M88.3
178110	2.6918	3.9211	30.677	3.0475e-08	4.2214e-07	T12A7.2	Protein T12A7.2
190507	3.3884	2.1525	30.663	3.0698e-08	4.2484e-07	CELE_Y67A10A.3	Protein Y67A10A.3
174574	3.2915	1.9026	30.647	3.0944e-08	4.2783e-07	ZK945.6	Protein ZK945.6
178903	5.1426	0.40598	30.645	3.0976e-08	4.2787e-07	abu-6	Protein ABU-6
182128	5.243	0.47004	30.617	3.144e-08	4.3387e-07	C02G6.2	Protein C02G6.2
183220	2.1048	5.6965	30.589	3.1883e-08	4.3957e-07	C34H4.2	Protein C34H4.2
182799	3.5436	2.5976	30.563	3.2319e-08	4.4514e-07	C18G1.9	Protein C18G1.9
179273	6.0357	5.6366	30.56	3.2374e-08	4.4514e-07	T19A5.3	Protein T19A5.3
186295	-3.8151	0.96141	30.56	3.2378e-08	4.4514e-07	fbxb-60	Protein FBXB-60
190150	3.6516	1.6902	30.545	3.2616e-08	4.4799e-07	CELE_Y51H4A.13	Protein Y51H4A.13
185446	7.0326	-0.37183	30.539	3.2729e-08	4.4911e-07	nspb-4	Protein NSPB-4
172903	7.8148	4.9369	30.516	3.3119e-08	4.5404e-07	ZC434.3	Protein ZC434.3
184809	3.9397	1.693	30.462	3.4046e-08	4.6631e-07	F22B3.8	Protein F22B3.8
186329	2.6307	3.9697	30.447	3.4303e-08	4.694e-07	F55G1.15	Protein F55G1.15
173404	4.4989	2.4508	30.417	3.4841e-08	4.7631e-07	abu-11	Protein ABU-11
171660	3.9055	3.0935	30.408	3.5016e-08	4.7825e-07	Y18H1A.1	Protein Y18H1A.1
179696	2.9626	3.7054	30.392	3.5298e-08	4.8166e-07	fipr-2	Protein FIPR-2
172299	4.7807	0.10073	30.388	3.5362e-08	4.8209e-07	ttr-58	Protein TTR-58
178644	6.3173	2.8634	30.382	3.5472e-08	4.8313e-07	F52F10.2	Protein F52F10.2
179633	7.2417	4.0615	30.374	3.5621e-08	4.8471e-07	F58H1.2	Protein F58H1.2
172993	-3.1757	5.8472	30.344	3.6189e-08	4.9199e-07	vet-2	Protein VET-2
13218539	4.3287	0.78874	30.314	3.6743e-08	4.9905e-07	CELE_Y43F8B.23	Protein Y43F8B.23
4363061	3.9236	1.4654	30.298	3.7049e-08	5.0273e-07	CELE_Y57G11C.52	Protein Y57G11C.52
6418649	4.7412	0.87792	30.29	3.7204e-08	5.0437e-07	C45G9.15	Protein C45G9.15
185887	3.7953	1.0512	30.251	3.7951e-08	5.1403e-07	F47B3.4	Protein F47B3.4
188549	3.3457	2.0484	30.247	3.8039e-08	5.1474e-07	T16A9.3	Protein T16A9.3
259699	2.3368	4.8313	30.224	3.8496e-08	5.2045e-07	F35A5.1	Protein F35A5.1
3565401	3.7776	1.0191	30.202	3.8937e-08	5.2592e-07	CELE_C25H3.16	Protein C25H3.16
186395	3.0316	3.6993	30.181	3.9356e-08	5.3109e-07	F56F3.4	Protein F56F3.4
189092	3.4129	2.3048	30.162	3.9733e-08	5.3569e-07	W01D2.3	Protein W01D2.3
6418596	3.9677	0.68244	30.103	4.0969e-08	5.5184e-07	ttr-56	Protein TTR-56
4927039	3.6213	1.8062	30.091	4.1234e-08	5.5489e-07	K08E4.7	Protein K08E4.7
187030	2.7746	3.5456	30.082	4.1426e-08	5.5697e-07	K05F1.10	Protein K05F1.10
179816	2.735	3.231	30.053	4.2038e-08	5.6467e-07	F32H5.3	Protein F32H5.3
188497	3.4386	2.3705	30.044	4.2241e-08	5.6688e-07	snb-6	Protein SNB-6
180434	2.1807	5.5424	30.038	4.2366e-08	5.6792e-07	cdo-1	Protein CDO-1
184684	-3.4977	1.0239	30.035	4.2427e-08	5.6792e-07	CELE_F19F10.1	Protein F19F10.1
187769	3.7865	0.88751	30.035	4.2435e-08	5.6792e-07	R10E4.3	Protein R10E4.3
187490	3.6459	2.9416	30.015	4.2867e-08	5.7318e-07	CELE_M162.7	Protein M162.7
176075	3.0002	2.5912	30.006	4.3082e-08	5.7553e-07	R13A5.11	Protein R13A5.11
178215	2.4814	4.877	29.996	4.3297e-08	5.7787e-07	pgp-1	Protein PGP-1
185225	3.5972	1.8889	29.993	4.3362e-08	5.7822e-07	F33D11.2	Protein F33D11.2
181356	4.0626	6.5492	29.989	4.3447e-08	5.7881e-07	col-180	Protein COL-180
182660	-4.0016	0.66955	29.942	4.4509e-08	5.9243e-07	fbxb-98	Protein FBXB-98
185348	7.5441	0.057134	29.932	4.4746e-08	5.9503e-07	CELE_F36D1.6	Protein F36D1.6
185826	3.3797	1.8054	29.917	4.5094e-08	5.9912e-07	scrm-6	Protein SCRM-6
184145	3.5599	1.3969	29.913	4.5192e-08	5.9988e-07	CELE_F07E5.8	Protein F07E5.8
177912	3.2591	2.3312	29.886	4.5821e-08	6.0768e-07	Y43C5A.4	Protein Y43C5A.4
180539	2.1489	5.5826	29.875	4.6089e-08	6.1068e-07	hum-6	Protein HUM-6
188711	4.3506	0.49101	29.871	4.6173e-08	6.1124e-07	T22A3.6	Protein T22A3.6
3564929	3.9569	1.4852	29.857	4.6522e-08	6.153e-07	F21H12.7	Protein F21H12.7
177448	2.3348	4.7693	29.826	4.7257e-08	6.2446e-07	H20E11.3	Protein H20E11.3
182610	3.2529	2.596	29.777	4.8469e-08	6.3989e-07	C14C11.1	Protein C14C11.1
174688	7.1472	4.3552	29.773	4.8576e-08	6.4072e-07	F33A8.7	Protein F33A8.7
178843	3.9153	1.1154	29.738	4.9453e-08	6.5125e-07	CELE_T08H10.3	Protein T08H10.3
182006	5.2716	-0.19978	29.738	4.9462e-08	6.5125e-07	B0496.2	Protein B0496.2
186298	-4.1373	0.60159	29.728	4.9702e-08	6.5381e-07	fbxb-61	Protein FBXB-61
173573	3.269	1.9205	29.724	4.9816e-08	6.5467e-07	CELE_C33C12.4	Protein C33C12.4
187456	3.3518	2.6695	29.722	4.9857e-08	6.5467e-07	M7.7	Protein M7.7
176586	3.3569	2.0934	29.706	5.0291e-08	6.5978e-07	Y66D12A.11	Protein Y66D12A.11
177328	3.7	1.4646	29.679	5.0984e-08	6.6827e-07	Y4C6A.4	Protein Y4C6A.4
175687	3.0744	3.2537	29.671	5.1188e-08	6.7035e-07	C45G9.9	Protein C45G9.9
186791	3.389	2.7616	29.668	5.1281e-08	6.7038e-07	H27M09.5	Protein H27M09.5
3565302	3.0822	2.2599	29.668	5.1282e-08	6.7038e-07	Y71G12B.30	Protein Y71G12B.30
190279	3.1892	2.682	29.637	5.2109e-08	6.8058e-07	Y54G2A.13	Protein Y54G2A.13
188176	3.3346	2.0996	29.617	5.2636e-08	6.8686e-07	nep-20	Protein NEP-20
176079	3.2396	2.4423	29.601	5.3066e-08	6.9166e-07	C18H2.1	Protein C18H2.1
6418768	6.3761	2.3892	29.6	5.3099e-08	6.9166e-07	CELE_T06E4.14	Protein T06E4.14
183476	5.9564	4.1072	29.58	5.3649e-08	6.9821e-07	cdh-10	Protein CDH-10
172194	3.7048	2.3196	29.574	5.3817e-08	6.9976e-07	F27C1.3	Protein F27C1.3
3565027	3.4513	3.3517	29.566	5.4049e-08	7.0215e-07	CELE_Y57G11C.42	Protein Y57G11C.42
186846	7.8782	2.1244	29.557	5.4292e-08	7.0469e-07	CELE_K01D12.8	Protein K01D12.8
181916	-4.0399	0.69485	29.549	5.453e-08	7.0673e-07	sdz-1	Protein SDZ-1
179950	2.8723	4.5878	29.548	5.4546e-08	7.0673e-07	F08H9.2	Protein F08H9.2
190112	3.8194	2.474	29.53	5.5045e-08	7.1257e-07	CELE_Y50E8A.12	Protein Y50E8A.12
188716	-3.1989	3.7763	29.507	5.5719e-08	7.2022e-07	T22B2.1	Protein T22B2.1
186539	3.9119	2.0781	29.506	5.5735e-08	7.2022e-07	F58F12.3	Protein F58F12.3
179284	4.1218	1.5745	29.493	5.6125e-08	7.2463e-07	oac-50	Protein OAC-50
184945	4.681	0.79462	29.483	5.6402e-08	7.2755e-07	F26A1.4	Protein F26A1.4
259533	5.6258	1.287	29.461	5.704e-08	7.3514e-07	C18D11.6	Protein C18D11.6
182401	3.8405	1.033	29.458	5.7128e-08	7.3546e-07	fbxa-166	Protein FBXA-166
181326	1.9963	5.517	29.457	5.7166e-08	7.3546e-07	pgp-3	Protein PGP-3
6418582	3.3353	1.9507	29.436	5.7796e-08	7.4291e-07	F08A8.8	Protein F08A8.8
177487	4.7398	4.7911	29.393	5.9076e-08	7.587e-07	col-113	Protein COL-113
13213356	7.1074	3.3863	29.39	5.9194e-08	7.5955e-07	CELE_W02F12.8	Protein W02F12.8
191362	3.942	1.1697	29.369	5.9824e-08	7.6697e-07	ZK616.8	Protein ZK616.8
6418578	4.8361	0.12609	29.364	5.9992e-08	7.6844e-07	D1081.11	Protein D1081.11
185328	2.9085	2.7453	29.349	6.0439e-08	7.7284e-07	F35H10.2	Protein F35H10.2
188023	3.3829	1.9544	29.349	6.0441e-08	7.7284e-07	CELE_T03F6.4	Protein T03F6.4
180020	3.7646	1.1543	29.32	6.1351e-08	7.8379e-07	CELE_C01G10.14	Protein C01G10.14
259354	3.624	1.0124	29.299	6.2018e-08	7.9162e-07	F11C7.6	Protein F11C7.6
188880	5.4573	-0.022207	29.285	6.2466e-08	7.9665e-07	T25B9.2	Protein T25B9.2
177828	3.0932	2.8207	29.275	6.2813e-08	8.0037e-07	msp-10	Protein MSP-10
7040179	-3.908	0.91089	29.256	6.3404e-08	8.0719e-07	CELE_F49B2.7	Protein F49B2.7
174037	-2.1566	5.2656	29.226	6.4399e-08	8.1916e-07	F13H8.3	Protein F13H8.3
173823	4.023	5.2402	29.217	6.4709e-08	8.2239e-07	CELE_F26G1.5	Protein F26G1.5
186514	-4.0137	1.1383	29.202	6.5223e-08	8.282e-07	fbxb-19	Protein FBXB-19
185346	3.3055	1.9212	29.198	6.5336e-08	8.2891e-07	CELE_F36D1.4	Protein F36D1.4
172315	3.3656	2.7512	29.19	6.5611e-08	8.3115e-07	T08B2.12	Protein T08B2.12
186164	-3.7625	1.4319	29.19	6.5626e-08	8.3115e-07	CELE_F53C3.11	Protein F53C3.11
183006	5.798	2.3075	29.171	6.6275e-08	8.3864e-07	clec-230	Protein CLEC-230
174935	7.0583	3.9669	29.138	6.7407e-08	8.5223e-07	lips-9	Protein LIPS-9
3564948	3.6775	2.3575	29.134	6.7542e-08	8.532e-07	F30A10.12	Protein F30A10.12
180107	3.0888	4.1489	29.132	6.7605e-08	8.5326e-07	CELE_F36D3.4	Protein F36D3.4
191524	3.8084	1.0654	29.129	6.7716e-08	8.5392e-07	ZK1098.9	Protein ZK1098.9
173750	6.2697	6.5974	29.119	6.8065e-08	8.5758e-07	F56D3.1	Protein F56D3.1
189084	4.7769	0.10208	29.116	6.8181e-08	8.5831e-07	CELE_W01B6.8	Protein W01B6.8
24104466	-3.9534	0.62861	29.087	6.9217e-08	8.7059e-07	24104466	NA
4363025	-3.9584	1.4459	29.074	6.9653e-08	8.7533e-07	fbxb-92	Protein FBXB-92
184489	4.4546	0.90873	29.059	7.0218e-08	8.8116e-07	best-12	Protein BEST-12
180274	2.9887	3.889	29.058	7.0244e-08	8.8116e-07	M04C3.2	Protein M04C3.2
182926	3.2961	2.1404	29.057	7.0298e-08	8.8116e-07	C26B2.2	Protein C26B2.2
180266	3.049	2.4701	29.032	7.121e-08	8.9183e-07	CELE_F21D9.2	Protein F21D9.2
189799	3.2329	2.6636	29.023	7.1539e-08	8.9483e-07	Y40H4A.2	Protein Y40H4A.2
178549	-3.2135	3.0493	29.022	7.1571e-08	8.9483e-07	kin-33	Protein KIN-33
174878	-3.3868	1.9906	29.02	7.1648e-08	8.9502e-07	Y57A10B.6	Protein Y57A10B.6
182377	3.1772	2.5271	29.007	7.2113e-08	9.0006e-07	C07G1.6	Protein C07G1.6
173481	-3.5762	3.5013	28.977	7.323e-08	9.1322e-07	btb-11	Protein BTB-11
3564946	3.4515	1.5941	28.974	7.3363e-08	9.141e-07	CELE_Y57G11B.7	Protein Y57G11B.7
180975	4.1655	2.5096	28.945	7.4455e-08	9.2692e-07	C36B7.5	Protein C36B7.5
183651	3.2125	1.9819	28.94	7.4651e-08	9.2856e-07	C50D2.3	Protein C50D2.3
178211	7.0941	4.8831	28.868	7.7497e-08	9.6315e-07	CELE_K08E7.5	Protein K08E7.5
177306	4.0445	1.9811	28.851	7.8151e-08	9.7045e-07	CELE_F36H12.4	Protein F36H12.4
184365	3.1354	2.7188	28.847	7.8307e-08	9.7157e-07	F11G11.4	Protein F11G11.4
184227	-4.017	0.47496	28.844	7.8435e-08	9.7233e-07	fbxb-68	Protein FBXB-68
184140	5.5554	0.77866	28.84	7.8613e-08	9.7371e-07	F07D3.3	Protein F07D3.3
177423	-2.6705	3.8427	28.832	7.8946e-08	9.7701e-07	F15B10.3	Protein F15B10.3
3564988	3.1288	1.9529	28.783	8.0962e-08	1.0011e-06	Y62F5A.10	Protein Y62F5A.10
182090	4.577	1.397	28.781	8.1049e-08	1.0013e-06	col-61	Protein COL-61
189703	3.4492	1.3011	28.771	8.1458e-08	1.0055e-06	CELE_Y38H8A.2	Protein Y38H8A.2
259586	2.1522	5.0877	28.732	8.3132e-08	1.0253e-06	tpra-1	Protein TPRA-1
188169	3.3167	2.8667	28.695	8.4707e-08	1.0439e-06	cgt-1	Protein CGT-1
13187570	6.894	3.9452	28.677	8.5521e-08	1.0529e-06	CELE_Y46G5A.36	Protein Y46G5A.36
3564770	3.0895	2.4767	28.675	8.558e-08	1.0529e-06	K04C2.8	Protein K04C2.8
173686	6.6302	4.656	28.673	8.5684e-08	1.0533e-06	C16C8.2	Protein C16C8.2
6418746	-3.6199	0.90477	28.664	8.6094e-08	1.0574e-06	CELE_F55C9.14	Protein F55C9.14
186774	-3.6952	1.3889	28.65	8.6718e-08	1.0639e-06	H24K24.2	Protein H24K24.2
173921	-3.1545	3.0855	28.649	8.6766e-08	1.0639e-06	EEED8.4	Protein EEED8.4
191612	3.8701	1.1333	28.646	8.6909e-08	1.0647e-06	cdc-25.4	Protein CDC-25.4
187528	4.4335	0.24376	28.642	8.7081e-08	1.066e-06	R02F2.5	Protein R02F2.5
178948	4.876	1.2337	28.637	8.7299e-08	1.0677e-06	M03E7.2	Protein M03E7.2
186728	4.3371	0.49531	28.635	8.7402e-08	1.0681e-06	mpst-2	Protein MPST-2
177272	2.7001	5.1875	28.628	8.7693e-08	1.0708e-06	msp-55	Protein MSP-55
7040171	6.3978	3.2988	28.624	8.7865e-08	1.072e-06	R07B1.13	Protein R07B1.13
182426	4.5328	0.63197	28.622	8.7977e-08	1.0724e-06	C08G5.3	Protein C08G5.3
174376	-3.3155	4.3794	28.609	8.855e-08	1.0785e-06	F28C6.1	Protein F28C6.1
178559	1.7583	7.1793	28.604	8.8791e-08	1.0806e-06	abt-4	Protein ABT-4
185617	3.9886	0.44373	28.6	8.9004e-08	1.0822e-06	F41E6.1	Protein F41E6.1
181031	2.4417	4.6418	28.584	8.973e-08	1.0902e-06	C53C9.2	Protein C53C9.2
183095	4.6343	0.37197	28.578	8.9999e-08	1.0919e-06	C31H1.2	Protein C31H1.2
178569	2.8183	3.0519	28.578	9.0022e-08	1.0919e-06	nhr-99	Protein NHR-99
179718	2.7757	7.6345	28.573	9.0242e-08	1.0937e-06	F45D3.4	Protein F45D3.4
175333	4.09	0.5651	28.559	9.0891e-08	1.1003e-06	B0524.5	Protein B0524.5
181845	2.3622	4.9791	28.558	9.0942e-08	1.1003e-06	nlp-28	Protein NLP-28
179714	2.3589	7.6484	28.543	9.1641e-08	1.1079e-06	T28H10.3	Protein T28H10.3
13180657	3.5613	1.9921	28.53	9.2273e-08	1.114e-06	ZC581.10	Protein ZC581.10
3565989	4.6556	2.3559	28.529	9.2297e-08	1.114e-06	fipr-10	Protein FIPR-10
174831	3.5238	1.1744	28.526	9.2472e-08	1.1145e-06	W03C9.8	Protein W03C9.8
188701	4.1779	0.85023	28.525	9.2497e-08	1.1145e-06	T21E12.5	Protein T21E12.5
3564768	3.2641	3.1957	28.522	9.2624e-08	1.1151e-06	ZK858.8	Protein ZK858.8
175880	3.1337	2.1168	28.49	9.4167e-08	1.1328e-06	CELE_C23G10.1	Protein C23G10.1
1738351	2.9633	4.1639	28.46	9.5652e-08	1.1497e-06	1738351	NA
190491	3.8176	0.73838	28.426	9.7351e-08	1.1683e-06	Y66A7A.4	Protein Y66A7A.4
183598	4.1391	0.83823	28.426	9.736e-08	1.1683e-06	clec-198	Protein CLEC-198
259752	3.5288	2.8811	28.416	9.7866e-08	1.1734e-06	tsp-2	Protein TSP-2
178679	2.6942	3.6679	28.407	9.8326e-08	1.178e-06	tnt-4	Protein TNT-4
3565665	4.7627	0.090103	28.393	9.9014e-08	1.1853e-06	T23B7.2	Protein T23B7.2
13180285	3.8121	0.73308	28.36	1.0074e-07	1.2049e-06	F59A3.13	Protein F59A3.13
176308	2.5626	4.1464	28.318	1.0293e-07	1.2301e-06	fozi-1	Protein FOZI-1
173607	3.045	3.3354	28.31	1.0336e-07	1.2342e-06	CELE_D2062.6	Protein D2062.6
180821	6.2857	5.3003	28.308	1.0344e-07	1.2342e-06	bus-8	Protein BUS-8
177534	5.9805	5.3857	28.288	1.0456e-07	1.2464e-06	clec-180	Protein CLEC-180
178492	3.8106	0.72942	28.285	1.0468e-07	1.2464e-06	CELE_Y116A8C.38	Protein Y116A8C.38
188646	3.5595	2.8776	28.285	1.0472e-07	1.2464e-06	T20D4.10	Protein T20D4.10
176592	3.1104	2.1559	28.245	1.069e-07	1.2714e-06	Y66D12A.3	Protein Y66D12A.3
172696	2.9577	3.4024	28.236	1.074e-07	1.2755e-06	F36A2.12	Protein F36A2.12
191350	2.9592	4.0488	28.235	1.0746e-07	1.2755e-06	CELE_ZK550.5	Protein ZK550.5
186125	3.2912	2.8827	28.234	1.0751e-07	1.2755e-06	oac-32	Protein OAC-32
183242	3.5867	0.86889	28.184	1.103e-07	1.3075e-06	clec-6	Protein CLEC-6
172707	5.1813	3.9412	28.182	1.1042e-07	1.3078e-06	fip-6	Protein FIP-6
181769	3.2197	2.5332	28.167	1.1131e-07	1.3173e-06	F11C7.2	Protein F11C7.2
13217568	5.112	-0.31097	28.149	1.1232e-07	1.3282e-06	T25E12.16	Protein T25E12.16
172386	2.995	4.4965	28.142	1.1273e-07	1.332e-06	C17F3.1	Protein C17F3.1
173888	2.4296	5.4614	28.117	1.1419e-07	1.3482e-06	msp-49	Protein MSP-49
191287	4.1553	0.61252	28.105	1.1489e-07	1.3553e-06	ZK353.3	Protein ZK353.3
188948	-3.8725	1.3732	28.088	1.1591e-07	1.3662e-06	fbxb-2	Protein FBXB-2
188696	4.4183	0.20854	28.078	1.1655e-07	1.3727e-06	T21E3.2	Protein T21E3.2
173391	3.422	4.1285	28.014	1.2043e-07	1.4172e-06	C23H3.9	Protein C23H3.9
172022	3.0759	2.978	28.001	1.2126e-07	1.4247e-06	C43E11.5	Protein C43E11.5
13189483	3.4336	2.5172	28.001	1.2126e-07	1.4247e-06	K10D2.8	Protein K10D2.8
177767	2.4704	5.565	27.995	1.2166e-07	1.4282e-06	C10C5.3	Protein C10C5.3
182369	3.9198	1.4267	27.993	1.2175e-07	1.4282e-06	C07E3.4	Protein C07E3.4
189430	6.5997	4.0296	27.99	1.2193e-07	1.4291e-06	CELE_Y11D7A.5	Protein Y11D7A.5
188180	7.2075	-0.22402	27.955	1.2416e-07	1.4541e-06	CELE_T06E4.10	Protein T06E4.10
4363043	-3.9663	2.3832	27.933	1.2556e-07	1.4694e-06	fbxb-90	Protein FBXB-90
3565494	7.7471	0.23257	27.928	1.2593e-07	1.4725e-06	R13H4.8	Protein R13H4.8
3565105	3.8679	1.2738	27.919	1.2653e-07	1.4783e-06	CELE_Y41E3.18	Protein Y41E3.18
179701	3.3672	1.8094	27.915	1.2679e-07	1.4802e-06	CELE_K01D12.7	Protein K01D12.7
182119	6.7445	3.2147	27.91	1.271e-07	1.4827e-06	C02F4.4	Protein C02F4.4
4926924	3.6781	1.2089	27.894	1.2812e-07	1.4934e-06	H38K22.6	Protein H38K22.6
183237	3.5818	0.97296	27.858	1.3059e-07	1.5209e-06	C35D10.3	Protein C35D10.3
173719	-3.8041	0.96166	27.852	1.3095e-07	1.5239e-06	sdz-11	Protein SDZ-11
177390	-1.9514	7.4875	27.845	1.3142e-07	1.5282e-06	hil-2	Protein HIL-2
189045	3.9165	1.1782	27.842	1.3161e-07	1.5292e-06	T28D9.9	Protein T28D9.9
6418748	3.7741	0.87802	27.815	1.3351e-07	1.55e-06	F58B4.7	Protein F58B4.7
184687	-3.5431	2.4621	27.801	1.3446e-07	1.5597e-06	ets-7	Protein ETS-7
186399	5.1454	-0.27829	27.769	1.3672e-07	1.5848e-06	F56F4.4	Protein F56F4.4
179450	2.4304	4.6285	27.736	1.3903e-07	1.6103e-06	ugt-2	Protein UGT-2
173417	3.854	1.9929	27.733	1.3923e-07	1.6113e-06	clec-117	Protein CLEC-117
186146	2.8529	4.448	27.712	1.4075e-07	1.6276e-06	F53A9.7	Protein F53A9.7
177910	2.6682	5.0074	27.71	1.4093e-07	1.6284e-06	nspd-7	Protein NSPD-7
171947	3.0729	3.6397	27.701	1.4158e-07	1.6345e-06	C32E8.4	Protein C32E8.4
179292	1.9442	5.7116	27.659	1.4473e-07	1.6683e-06	F21C10.7	Protein F21C10.7
353403	4.2432	0.69274	27.659	1.4473e-07	1.6683e-06	M28.4	Protein M28.4
184306	6.0562	4.6017	27.618	1.478e-07	1.7024e-06	lips-3	Protein LIPS-3
187735	7.1523	-0.26771	27.615	1.4804e-07	1.7038e-06	CELE_R09D1.5	Protein R09D1.5
178613	-2.2858	4.6149	27.607	1.4861e-07	1.709e-06	W07B8.1	Protein W07B8.1
181545	-2.26	8.3689	27.589	1.5003e-07	1.724e-06	his-24	Protein HIS-24
183850	4.5695	-0.073973	27.576	1.5103e-07	1.7341e-06	C55C2.4	Protein C55C2.4
179530	2.9085	2.8816	27.57	1.5154e-07	1.7387e-06	T04C12.7	Protein T04C12.7
182633	3.5965	1.0066	27.561	1.5219e-07	1.7446e-06	C15C7.4	Protein C15C7.4
177832	3.2132	2.0789	27.552	1.5293e-07	1.7518e-06	K07F5.6	Protein K07F5.6
189239	3.2317	1.5691	27.516	1.558e-07	1.7833e-06	W06D4.3	Protein W06D4.3
184423	3.5248	2.4555	27.445	1.6164e-07	1.8486e-06	CELE_F13E9.5	Protein F13E9.5
180399	6.5733	5.5965	27.443	1.618e-07	1.849e-06	abu-12	Protein ABU-12
13188637	6.7479	-0.59344	27.435	1.6248e-07	1.8554e-06	R155.5	Protein R155.5
179977	3.5382	0.9407	27.432	1.6272e-07	1.8567e-06	CELE_Y50E8A.10	Protein Y50E8A.10
181014	6.3967	2.9424	27.428	1.6303e-07	1.8588e-06	col-174	Protein COL-174
13180274	3.7851	1.5342	27.423	1.6347e-07	1.8623e-06	C09D4.9	Protein C09D4.9
182156	3.2229	1.7935	27.406	1.649e-07	1.8772e-06	C03C10.2	Protein C03C10.2
172634	3.1322	2.3716	27.388	1.6642e-07	1.893e-06	F10D11.5	Protein F10D11.5
174636	3.8268	1.2207	27.37	1.6798e-07	1.9093e-06	C14A4.8	Protein C14A4.8
184555	3.4221	1.5174	27.354	1.694e-07	1.924e-06	CELE_F15H10.7	Protein F15H10.7
186518	-3.4172	0.95998	27.338	1.708e-07	1.9383e-06	fbxb-47	Protein FBXB-47
172316	3.6573	3.0037	27.327	1.7183e-07	1.9485e-06	C48E7.7	Protein C48E7.7
176405	3.8284	0.76806	27.283	1.7578e-07	1.9917e-06	CELE_K03H1.9	Protein K03H1.9
171779	3.6289	2.1937	27.239	1.7979e-07	2.0356e-06	dct-9	Protein DCT-9
173933	3.9666	1.2099	27.185	1.8492e-07	2.0921e-06	nep-5	Protein NEP-5
172367	2.4493	3.8118	27.18	1.8534e-07	2.0951e-06	acdh-4	Protein ACDH-4
179944	1.8691	6.1681	27.167	1.8664e-07	2.1083e-06	CELE_F23B12.4	Protein F23B12.4
173620	-3.6752	1.4806	27.155	1.8775e-07	2.1192e-06	fbxb-106	Protein FBXB-106
176846	5.7857	4.479	27.149	1.8835e-07	2.1243e-06	dpy-9	Protein DPY-9
173446	6.5117	3.4982	27.133	1.8995e-07	2.1407e-06	lips-7	Protein LIPS-7
179529	1.8371	6.7371	27.127	1.9055e-07	2.1458e-06	dhs-18	Protein DHS-18
3565992	6.2372	2.7626	27.115	1.9173e-07	2.1574e-06	nas-23	Protein NAS-23
174008	4.3959	7.0602	27.108	1.9238e-07	2.1631e-06	ZK84.1	Protein ZK84.1
173042	3.5461	1.0927	27.092	1.94e-07	2.1796e-06	spe-9	Protein SPE-9
173851	3.0411	2.2115	27.087	1.9455e-07	2.1841e-06	ZK546.4	Protein ZK546.4
183401	2.7005	3.0811	27.066	1.966e-07	2.2054e-06	C42C1.9	Protein C42C1.9
174921	-3.4945	2.9983	27.039	1.9937e-07	2.2348e-06	CELE_Y46G5A.28	Protein Y46G5A.28
188647	2.955	3.4134	27.012	2.0223e-07	2.2651e-06	T20D4.11	Protein T20D4.11
191522	2.9608	2.7338	26.987	2.0481e-07	2.2922e-06	ZK1098.6	Protein ZK1098.6
172120	3.352	1.3698	26.975	2.0608e-07	2.3047e-06	paf-1	Protein PAF-1
184879	-1.8044	6.9244	26.966	2.0702e-07	2.3134e-06	CELE_F23A7.4	Protein F23A7.4
182981	4.0094	1.9554	26.932	2.1069e-07	2.3509e-06	CELE_C28D4.4	Protein C28D4.4
179766	5.0703	4.7268	26.932	2.107e-07	2.3509e-06	bus-19	Protein BUS-19
176810	1.8006	6.0978	26.888	2.1555e-07	2.4032e-06	tyr-2	Protein TYR-2
179194	3.267	1.6006	26.885	2.1597e-07	2.4061e-06	sul-2	Protein SUL-2
6418652	-4.1064	0.757	26.871	2.1753e-07	2.4216e-06	F40G9.15	Protein F40G9.15
186486	1.9697	5.8762	26.851	2.1975e-07	2.4445e-06	F58A6.1	Protein F58A6.1
177960	4.1424	1.2218	26.844	2.2058e-07	2.4506e-06	CELE_R102.3	Protein R102.3
177476	1.9081	5.5735	26.843	2.2064e-07	2.4506e-06	nhr-105	Protein NHR-105
191557	3.5264	0.95933	26.83	2.2216e-07	2.4657e-06	fbxa-224	Protein FBXA-224
179608	1.8326	8.2109	26.828	2.2235e-07	2.4659e-06	T04F3.1	Protein T04F3.1
189244	7.1768	-0.2476	26.825	2.2271e-07	2.468e-06	W06D11.4	Protein W06D11.4
187385	2.3647	4.7748	26.813	2.2409e-07	2.4814e-06	CELE_M01G12.9	Protein M01G12.9
177592	3.4193	2.2841	26.812	2.2428e-07	2.4816e-06	F57H12.5	Protein F57H12.5
177358	5.7496	5.1765	26.79	2.2686e-07	2.5084e-06	glf-1	Protein GLF-1
178076	7.7834	2.0318	26.739	2.3289e-07	2.5731e-06	col-128	Protein COL-128
171671	6.8739	5.2349	26.719	2.3525e-07	2.5972e-06	ZC123.1	Protein ZC123.1
6418647	2.7262	2.9796	26.709	2.3647e-07	2.6087e-06	F34D10.9	Protein F34D10.9
178637	3.1338	3.1825	26.704	2.3713e-07	2.6139e-06	cnc-2	Protein CNC-2
4363000	4.6145	1.4646	26.698	2.3785e-07	2.6199e-06	B0205.14	Protein B0205.14
3896773	3.4084	2.8352	26.695	2.3823e-07	2.6221e-06	CELE_F56D6.13	Protein F56D6.13
183954	4.4468	0.90578	26.663	2.4223e-07	2.6641e-06	CELE_D2062.4	Protein D2062.4
185271	3.9584	1.4594	26.659	2.4277e-07	2.6681e-06	F35C11.2	Protein F35C11.2
180628	-3.0108	7.3381	26.646	2.4432e-07	2.6831e-06	cht-1	Protein CHT-1
172835	3.5513	2.634	26.609	2.4908e-07	2.7334e-06	Y67A6A.1	Protein Y67A6A.1
3565716	1.821	6.1649	26.604	2.4971e-07	2.7382e-06	M04C3.1	Protein M04C3.1
174802	1.9628	8.0806	26.599	2.5037e-07	2.7433e-06	F13D12.6	Protein F13D12.6
191261	4.2485	0.069562	26.594	2.5102e-07	2.7484e-06	math-48	Protein MATH-48
189096	1.778	6.0184	26.561	2.5531e-07	2.793e-06	far-6	Protein FAR-6
191222	4.1028	0.80104	26.56	2.5547e-07	2.793e-06	CELE_ZK105.3	Protein ZK105.3
191427	3.1973	1.4407	26.548	2.5706e-07	2.8082e-06	ZK809.1	Protein ZK809.1
181607	6.1618	5.7595	26.534	2.5898e-07	2.8271e-06	mlt-9	Protein MLT-9
183271	4.3957	1.0442	26.523	2.6044e-07	2.841e-06	CELE_C36C5.15	Protein C36C5.15
189877	4.434	2.1042	26.502	2.6328e-07	2.8698e-06	nlp-25	Protein NLP-25
180879	4.7915	0.55258	26.486	2.6545e-07	2.8913e-06	C45B2.8	Protein C45B2.8
183129	9.0208	1.3841	26.43	2.7327e-07	2.9742e-06	CELE_C32H11.5	Protein C32H11.5
189948	3.5058	2.5964	26.414	2.7551e-07	2.9964e-06	clec-74	Protein CLEC-74
172875	-3.2827	3.9097	26.412	2.7588e-07	2.9982e-06	CELE_Y106G6D.2	Protein Y106G6D.2
182976	2.9673	2.3246	26.391	2.7878e-07	3.0263e-06	C28C12.1	Protein C28C12.1
180066	3.703	0.66074	26.391	2.7888e-07	3.0263e-06	CELE_C06C6.8	Protein C06C6.8
181440	3.0477	2.3885	26.381	2.8034e-07	3.038e-06	F09A5.2	Protein F09A5.2
24104913	3.8877	1.6316	26.38	2.8038e-07	3.038e-06	24104913	NA
182005	3.4972	0.93221	26.376	2.8096e-07	3.0422e-06	B0496.1	Protein B0496.1
191767	4.5667	-0.093607	26.369	2.8205e-07	3.0516e-06	snb-5	Protein SNB-5
181279	1.8436	7.4315	26.338	2.8664e-07	3.099e-06	haly-1	Protein HALY-1
189312	4.0423	1.5788	26.314	2.9025e-07	3.1357e-06	W09C3.8	Protein W09C3.8
173396	6.185	4.6042	26.3	2.9236e-07	3.1562e-06	C50D2.1	Protein C50D2.1
180288	3.0158	2.7677	26.296	2.9293e-07	3.16e-06	CELE_Y43F8C.9	Protein Y43F8C.9
13188971	3.9064	0.12436	26.268	2.9722e-07	3.2039e-06	C54C6.11	Protein C54C6.11
179431	1.9767	6.3149	26.261	2.9823e-07	3.2124e-06	col-149	Protein COL-149
184992	4.8228	0.11669	26.255	2.9923e-07	3.2209e-06	F26F12.2	Protein F26F12.2
180099	6.8575	2.8309	26.189	3.0953e-07	3.3292e-06	W08G11.1	Protein W08G11.1
27219614	3.1002	1.4868	26.172	3.1229e-07	3.3565e-06	27219614	NA
184825	3.3655	1.5196	26.167	3.1306e-07	3.3623e-06	F22D3.4	Protein F22D3.4
172343	1.8046	6.0151	26.165	3.1353e-07	3.3649e-06	ZC328.3	Protein ZC328.3
180148	3.1838	1.3413	26.157	3.1471e-07	3.375e-06	skr-5	Protein SKR-5
188663	3.3504	1.5788	26.092	3.255e-07	3.4882e-06	T20H4.2	Protein T20H4.2
174465	5.6048	4.6948	26.089	3.261e-07	3.492e-06	T26C5.2	Protein T26C5.2
179156	2.475	3.5124	26.073	3.2878e-07	3.5182e-06	cyp-32A1	Protein CYP-32A1
186201	2.7273	3.236	26.07	3.2933e-07	3.5215e-06	CELE_F54B8.4	Protein F54B8.4
180108	3.4772	0.7659	26.058	3.3125e-07	3.5394e-06	CELE_F36D3.8	Protein F36D3.8
189991	2.7235	2.571	26.04	3.345e-07	3.5715e-06	CELE_Y47G6A.3	Protein Y47G6A.3
180233	-3.8997	2.1109	26.037	3.3501e-07	3.5744e-06	ceh-51	Protein CEH-51
181720	4.5563	5.3247	26.032	3.3589e-07	3.5811e-06	C06G1.1	Protein C06G1.1
191556	6.8874	-0.48095	26.025	3.3706e-07	3.5911e-06	ZK1290.7	Protein ZK1290.7
191712	2.6531	5.5106	25.992	3.428e-07	3.6496e-06	msp-152	Protein MSP-152
13215055	3.4127	1.0692	25.981	3.448e-07	3.6681e-06	CELE_C45B11.9	Protein C45B11.9
181454	2.2213	4.8652	25.978	3.4541e-07	3.672e-06	F46G10.2	Protein F46G10.2
191364	3.8779	1.1303	25.957	3.4906e-07	3.7081e-06	lips-6	Protein LIPS-6
189114	-2.5557	5.0331	25.948	3.5083e-07	3.7242e-06	clec-218	Protein CLEC-218
188318	5.4888	1.1648	25.92	3.5584e-07	3.7747e-06	T09B4.7	Protein T09B4.7
187842	8.2532	0.67815	25.915	3.5686e-07	3.7827e-06	R12E2.6	Protein R12E2.6
182949	7.5376	0.053364	25.9	3.5959e-07	3.8089e-06	C27A2.5	Protein C27A2.5
185212	6.9538	1.3139	25.88	3.6325e-07	3.8446e-06	col-152	Protein COL-152
4927026	3.967	0.46474	25.879	3.6349e-07	3.8446e-06	H38K22.7	Protein H38K22.7
186222	2.5109	3.4005	25.877	3.6388e-07	3.846e-06	F54C8.1	Protein F54C8.1
187021	-2.7341	3.6751	25.873	3.6458e-07	3.8505e-06	K05C4.9	Protein K05C4.9
189702	4.7003	0.47126	25.866	3.6602e-07	3.8631e-06	abf-4	Protein ABF-4
174411	2.8446	2.2814	25.861	3.6694e-07	3.8699e-06	F46C5.1	Protein F46C5.1
185027	4.3233	1.0285	25.854	3.6824e-07	3.8809e-06	F28A10.1	Protein F28A10.1
13186158	2.9158	2.2685	25.851	3.6876e-07	3.8827e-06	F54C9.14	Protein F54C9.14
178264	3.255	2.4745	25.849	3.6918e-07	3.8827e-06	best-1	Protein BEST-1
189155	3.6939	0.82489	25.849	3.6921e-07	3.8827e-06	W03D8.1	Protein W03D8.1
182941	6.5617	-0.73339	25.843	3.7036e-07	3.892e-06	C26E6.1	Protein C26E6.1
181038	6.227	4.3212	25.815	3.7583e-07	3.9467e-06	ZK154.1	Protein ZK154.1
177391	3.518	1.131	25.766	3.8543e-07	4.0419e-06	csp-2	Protein CSP-2
172136	5.6555	2.202	25.766	3.8546e-07	4.0419e-06	C30F8.3	Protein C30F8.3
188298	3.9554	0.67836	25.761	3.8647e-07	4.0496e-06	CELE_T08G3.7	Protein T08G3.7
189660	4.4222	2.2684	25.754	3.878e-07	4.0606e-06	nspe-1	Protein NSPE-1
186982	3.783	0.49802	25.744	3.8978e-07	4.0785e-06	K04C2.5	Protein K04C2.5
178697	2.8873	3.683	25.742	3.9017e-07	4.0797e-06	cyp-32B1	Protein CYP-32B1
4926945	3.4729	0.73093	25.726	3.9342e-07	4.1107e-06	CELE_Y41E3.19	Protein Y41E3.19
260084	3.984	2.0725	25.708	3.971e-07	4.1462e-06	fipr-11	Protein FIPR-11
178480	3.1291	2.3614	25.7	3.988e-07	4.161e-06	CELE_Y116A8C.23	Protein Y116A8C.23
24104354	4.9117	-0.4646	25.678	4.0341e-07	4.2061e-06	24104354	NA
13217259	3.2882	2.7589	25.665	4.0621e-07	4.2323e-06	CELE_T10C6.15	Protein T10C6.15
182693	3.018	4.2474	25.649	4.0958e-07	4.2643e-06	C16E9.1	Protein C16E9.1
177665	3.4866	2.1321	25.626	4.1437e-07	4.3111e-06	F42A9.3	Protein F42A9.3
177722	2.8647	3.1086	25.614	4.17e-07	4.3353e-06	Y73F4A.2	Protein Y73F4A.2
185481	3.4934	1.1866	25.607	4.1846e-07	4.3475e-06	F38H4.6	Protein F38H4.6
188037	3.6468	0.41422	25.594	4.2126e-07	4.3734e-06	T04A6.3	Protein T04A6.3
174087	3.4576	1.5406	25.588	4.2255e-07	4.3838e-06	C56C10.6	Protein C56C10.6
189842	3.077	1.7968	25.587	4.2291e-07	4.3844e-06	Y42H9AR.2	Protein Y42H9AR.2
6418875	7.0295	2.1664	25.58	4.2447e-07	4.3974e-06	ZK662.6	Protein ZK662.6
176025	6.4013	2.055	25.528	4.361e-07	4.5147e-06	T21D11.1	Protein T21D11.1
171604	2.7727	2.9199	25.519	4.3807e-07	4.5318e-06	F53G12.8	Protein F53G12.8
175229	4.9218	5.6679	25.513	4.3937e-07	4.5421e-06	T17H7.7	Protein T17H7.7
179104	3.1794	1.48	25.511	4.3988e-07	4.5441e-06	F09G2.3	Protein F09G2.3
173187	3.0493	3.6641	25.496	4.433e-07	4.5763e-06	ssp-31	Protein SSP-31
172300	-2.4798	7.0894	25.454	4.5307e-07	4.6739e-06	T09B4.5	Protein T09B4.5
13181407	3.8625	0.089424	25.449	4.5423e-07	4.6825e-06	F36H2.6	Protein F36H2.6
181300	5.8027	4.4061	25.424	4.602e-07	4.7407e-06	grd-1	Protein GRD-1
189024	3.3005	1.5439	25.422	4.6057e-07	4.7412e-06	CELE_T28A11.19	Protein T28A11.19
187511	3.6283	0.99129	25.409	4.6381e-07	4.7712e-06	R01H2.4	Protein R01H2.4
182069	6.9414	3.5033	25.402	4.6552e-07	4.7854e-06	C01F1.5	Protein C01F1.5
191963	4.208	0.073774	25.398	4.6632e-07	4.7902e-06	ssp-32	Protein SSP-32
173542	-3.6838	1.3198	25.393	4.6768e-07	4.7991e-06	fbxb-12	Protein FBXB-12
186068	4.4811	0.28817	25.392	4.6784e-07	4.7991e-06	CELE_F49F1.12	Protein F49F1.12
182409	4.01	4.1545	25.379	4.7111e-07	4.8293e-06	CELE_C08E8.4	Protein C08E8.4
186158	-3.2059	2.9589	25.375	4.7198e-07	4.8348e-06	fbxb-103	Protein FBXB-103
187032	-3.6976	1.2902	25.367	4.7388e-07	4.8509e-06	fbxb-50	Protein FBXB-50
259420	-3.5634	1.8945	25.361	4.7538e-07	4.8628e-06	fbxb-96	Protein FBXB-96
3565373	4.5902	-0.074946	25.359	4.7581e-07	4.8639e-06	Y59E9AL.8	Protein Y59E9AL.8
180054	2.4879	4.0862	25.356	4.7669e-07	4.8695e-06	twk-34	Protein TWK-34
191114	-3.9116	0.37434	25.354	4.7723e-07	4.8716e-06	fbxb-16	Protein FBXB-16
171802	2.8103	2.3652	25.345	4.7937e-07	4.8899e-06	CELE_F23C8.8	Protein F23C8.8
190571	4.4927	1.4829	25.335	4.8186e-07	4.912e-06	Y70D2A.1	Protein Y70D2A.1
177698	-2.7934	4.5291	25.309	4.8834e-07	4.9746e-06	CELE_T11B7.1	Protein T11B7.1
191319	-3.2521	3.361	25.308	4.8877e-07	4.9755e-06	ZK430.5	Protein ZK430.5
3565506	-3.1814	1.5761	25.304	4.8962e-07	4.9806e-06	CELE_Y27F2A.8	Protein Y27F2A.8
187265	6.7	-0.62733	25.297	4.9158e-07	4.9971e-06	K10D6.3	Protein K10D6.3
190958	3.5298	0.67161	25.273	4.9768e-07	5.0556e-06	spe-19	Protein SPE-19
259861	2.9942	2.175	25.243	5.0537e-07	5.1302e-06	C15B12.8	Protein C15B12.8
191910	5.4559	-0.020468	25.234	5.0768e-07	5.15e-06	sri-36	Protein SRI-36
177886	1.807	6.2006	25.226	5.0995e-07	5.1694e-06	gst-4	Protein GST-4
187117	3.5639	1.4447	25.209	5.1433e-07	5.2103e-06	K07E12.2	Protein K07E12.2
176746	-3.1156	2.8897	25.202	5.1617e-07	5.2253e-06	F56A8.8	Protein F56A8.8
187730	3.5571	1.092	25.196	5.1779e-07	5.2348e-06	R09B5.12	Protein R09B5.12
180085	1.6757	6.3292	25.196	5.1782e-07	5.2348e-06	CELE_F11A5.9	Protein F11A5.9
178494	-3.277	4.0659	25.192	5.1897e-07	5.2427e-06	skr-9	Protein SKR-9
179698	3.6492	1.9452	25.181	5.2193e-07	5.269e-06	CELE_K01D12.15	Protein K01D12.15
177279	4.8958	-0.4967	25.179	5.2235e-07	5.2696e-06	C02B10.6	Protein C02B10.6
183787	3.0946	2.488	25.174	5.2392e-07	5.2818e-06	C54D10.10	Protein C54D10.10
176110	2.1545	4.5067	25.166	5.2591e-07	5.2982e-06	best-24	Protein BEST-24
181686	3.4289	1.3143	25.163	5.2684e-07	5.3012e-06	C30F2.3	Protein C30F2.3
178582	-3.6531	0.93473	25.163	5.2693e-07	5.3012e-06	fbxb-72	Protein FBXB-72
174241	3.9375	1.0132	25.147	5.3117e-07	5.3402e-06	F18A1.1	Protein F18A1.1
176723	3.4719	1.0933	25.139	5.3342e-07	5.3591e-06	snf-7	Protein SNF-7
182139	5.1478	0.41275	25.121	5.3855e-07	5.4069e-06	abu-7	Protein ABU-7
13196380	9.3346	1.6789	25.092	5.4648e-07	5.4828e-06	T22D1.18	Protein T22D1.18
190177	3.7253	0.45998	25.081	5.4963e-07	5.5107e-06	Y51H7C.8	Protein Y51H7C.8
182916	3.4605	0.87784	25.028	5.6499e-07	5.6607e-06	C25G4.7	Protein C25G4.7
176165	2.7974	2.6853	25.019	5.6768e-07	5.6838e-06	ncr-2	Protein NCR-2
259839	2.5485	10.064	25.017	5.6835e-07	5.6866e-06	unc-54	Protein UNC-54
177399	5.6126	9.3998	25.009	5.7054e-07	5.7047e-06	bli-6	Protein BLI-6
185386	-3.7771	1.079	24.998	5.7378e-07	5.7331e-06	CELE_F36H5.8	Protein F36H5.8
183330	3.7123	0.63713	24.997	5.7418e-07	5.7332e-06	C39B10.1	Protein C39B10.1
186538	3.5139	1.3074	24.991	5.7585e-07	5.7459e-06	F58F12.2	Protein F58F12.2
178632	7.0505	2.1222	24.97	5.822e-07	5.8053e-06	R12A1.3	Protein R12A1.3
6418707	3.1451	1.2048	24.966	5.8349e-07	5.8143e-06	CELE_C45B11.8	Protein C45B11.8
189036	2.9533	2.1109	24.951	5.8791e-07	5.8543e-06	T28C6.5	Protein T28C6.5
185822	4.199	0.071055	24.947	5.8942e-07	5.8653e-06	CELE_F46A8.6	Protein F46A8.6
3565809	3.183	1.7786	24.942	5.9067e-07	5.8738e-06	ZK970.8	Protein ZK970.8
3565804	-3.6167	1.02	24.939	5.9168e-07	5.8798e-06	CELE_ZC239.21	Protein ZC239.21
179459	1.5879	7.5841	24.928	5.9524e-07	5.9112e-06	CELE_Y32F6A.5	Protein Y32F6A.5
184298	3.2634	1.3491	24.922	5.9708e-07	5.9254e-06	F10D11.3	Protein F10D11.3
189914	3.0792	1.6771	24.917	5.9842e-07	5.9347e-06	CELE_Y45F10B.3	Protein Y45F10B.3
176433	2.3074	4.6697	24.915	5.99e-07	5.9364e-06	dod-6	Protein DOD-6
177191	7.1017	2.1247	24.904	6.0251e-07	5.9671e-06	col-33	Protein COL-33
4363053	-3.4582	1.8298	24.9	6.0369e-07	5.9748e-06	tbx-43	Protein TBX-43
6418729	2.1087	5.5207	24.897	6.0488e-07	5.9826e-06	CELE_F18E3.12	Protein F18E3.12
191770	2.5355	3.2063	24.883	6.0902e-07	6.0194e-06	snf-11	Protein SNF-11
3565321	3.3407	1.8728	24.853	6.1869e-07	6.1108e-06	Y53C12A.7	Protein Y53C12A.7
185276	9.1716	1.5253	24.827	6.2717e-07	6.1904e-06	F35D2.1	Protein F35D2.1
190327	-3.268	2.1576	24.787	6.4015e-07	6.3143e-06	fbxb-22	Protein FBXB-22
3565446	5.8467	0.30706	24.784	6.4117e-07	6.3201e-06	K09C8.7	Protein K09C8.7
189029	3.1838	1.7594	24.773	6.4488e-07	6.3523e-06	T28B4.4	Protein T28B4.4
353430	3.3916	1.9101	24.767	6.4691e-07	6.3629e-06	C53B4.2	Protein C53B4.2
190676	3.269	1.4521	24.766	6.4721e-07	6.3629e-06	CELE_Y73F8A.14	Protein Y73F8A.14
183586	3.4727	0.75071	24.764	6.4791e-07	6.3629e-06	best-10	Protein BEST-10
188067	2.4668	4.0942	24.764	6.4795e-07	6.3629e-06	T04F8.7	Protein T04F8.7
180415	5.4594	3.46	24.764	6.4813e-07	6.3629e-06	lpr-7	Protein LPR-7
174163	-3.1932	1.5931	24.706	6.6788e-07	6.5525e-06	T02G5.14	Protein T02G5.14
3565735	3.2459	0.94642	24.694	6.721e-07	6.5895e-06	C07A9.13	Protein C07A9.13
180319	1.7049	7.5907	24.679	6.7729e-07	6.6333e-06	CELE_F19B2.5	Protein F19B2.5
188407	-3.5999	0.77725	24.678	6.7748e-07	6.6333e-06	sdz-31	Protein SDZ-31
178519	1.8184	5.8296	24.676	6.7832e-07	6.6371e-06	CELE_C49C3.9	Protein C49C3.9
184253	2.8051	2.6449	24.672	6.7975e-07	6.6466e-06	ttr-21	Protein TTR-21
175992	6.353	1.5155	24.661	6.8345e-07	6.6774e-06	CELE_B0280.7	Protein B0280.7
190452	5.2421	0.50501	24.66	6.8381e-07	6.6774e-06	Y62E10A.3	Protein Y62E10A.3
13179692	3.7182	0.2538	24.658	6.8446e-07	6.6793e-06	K09H9.9	Protein K09H9.9
174454	3.3442	1.8148	24.629	6.9505e-07	6.7782e-06	W07A12.4	Protein W07A12.4
186248	-3.5874	2.688	24.608	7.0258e-07	6.8401e-06	sdz-21	Protein SDZ-21
191758	3.2599	0.96508	24.608	7.0268e-07	6.8401e-06	rpl-42	Protein RPL-42
190538	-3.4042	1.2994	24.607	7.0281e-07	6.8401e-06	CELE_Y69A2AR.12	Protein Y69A2AR.12
180426	6.2399	2.9426	24.605	7.0364e-07	6.8437e-06	nas-15	Protein NAS-15
186883	6.822	1.8617	24.597	7.0657e-07	6.8663e-06	CELE_K02E2.8	Protein K02E2.8
173034	3.1697	2.6435	24.596	7.069e-07	6.8663e-06	CELE_K08C9.1	Protein K08C9.1
188242	5.9924	2.947	24.577	7.1412e-07	6.9317e-06	CELE_T07G12.3	Protein T07G12.3
178360	1.7926	6.4125	24.555	7.2217e-07	7.0052e-06	CELE_Y37A1B.5	Protein Y37A1B.5
172635	4.1506	7.2771	24.547	7.2517e-07	7.0296e-06	F10D11.6	Protein F10D11.6
3565980	4.3548	-0.248	24.543	7.2679e-07	7.0407e-06	T01C3.11	Protein T01C3.11
172491	2.1308	9.0932	24.536	7.2952e-07	7.062e-06	unc-15	Protein UNC-15
179291	2.7207	3.9915	24.534	7.2995e-07	7.062e-06	pqn-31	Protein PQN-31
3565653	3.7467	1.5381	24.527	7.3274e-07	7.0843e-06	F16C3.4	Protein F16C3.4
187175	-3.1298	1.283	24.505	7.4119e-07	7.1612e-06	K08H2.2	Protein K08H2.2
185738	4.2835	0.1215	24.489	7.4738e-07	7.2163e-06	fbxa-183	Protein FBXA-183
3896806	3.2162	2.4871	24.463	7.5753e-07	7.3094e-06	Y54G2A.49	Protein Y54G2A.49
176262	3.0335	2.4546	24.446	7.6411e-07	7.3664e-06	CELE_ZK637.12	Protein ZK637.12
13187411	4.385	0.22988	24.445	7.6443e-07	7.3664e-06	C44C11.6	Protein C44C11.6
192096	3.1786	2.5415	24.427	7.7166e-07	7.4311e-06	tsp-1	Protein TSP-1
174393	2.4541	3.1045	24.422	7.7374e-07	7.4457e-06	C34C6.7	Protein C34C6.7
4363131	3.9308	3.0917	24.421	7.7419e-07	7.4457e-06	C36E6.8	Protein C36E6.8
173421	2.8276	3.4805	24.415	7.7643e-07	7.4567e-06	far-7	Protein FAR-7
177527	1.978	4.8244	24.415	7.7679e-07	7.4567e-06	R05G6.10	Protein R05G6.10
178744	-2.5862	3.0632	24.413	7.7722e-07	7.4567e-06	ugt-53	Protein UGT-53
190699	3.0741	1.8422	24.413	7.7737e-07	7.4567e-06	Y75B7B.1	Protein Y75B7B.1
172876	3.2374	1.093	24.402	7.817e-07	7.4933e-06	CELE_Y106G6D.4	Protein Y106G6D.4
4363040	3.5923	1.0031	24.397	7.8403e-07	7.5107e-06	CELE_F10G7.12	Protein F10G7.12
190205	3.0232	1.636	24.373	7.9389e-07	7.6002e-06	Y53F4A.2	Protein Y53F4A.2
188938	5.5221	0.038129	24.346	8.0485e-07	7.7001e-06	srd-27	Protein SRD-27
190893	3.1284	1.4528	24.344	8.0578e-07	7.7039e-06	CELE_Y105C5B.11	Protein Y105C5B.11
177750	2.9374	3.3803	24.34	8.0725e-07	7.7129e-06	hum-9	Protein HUM-9
4363042	9.353	1.6961	24.297	8.2552e-07	7.8823e-06	CELE_F26G1.9	Protein F26G1.9
183849	3.7661	0.26099	24.286	8.3057e-07	7.9253e-06	C55C2.3	Protein C55C2.3
3565968	6.6012	-0.70378	24.274	8.3566e-07	7.9687e-06	fut-5	Protein FUT-5
189362	-3.1944	2.0268	24.272	8.3651e-07	7.9717e-06	Y5H2B.3	Protein Y5H2B.3
3565220	2.4858	3.6994	24.263	8.4031e-07	8.0026e-06	K02F6.3	Protein K02F6.3
181104	2.6204	3.7689	24.26	8.4171e-07	8.0108e-06	flp-5	Protein FLP-5
190104	6.725	-0.6061	24.257	8.4285e-07	8.0164e-06	CELE_Y50E8A.2	Protein Y50E8A.2
184191	6.034	3.9042	24.253	8.4482e-07	8.0299e-06	spp-13	Protein SPP-13
3565520	3.6639	0.4208	24.251	8.4544e-07	8.0306e-06	CELE_T04B2.8	Protein T04B2.8
177633	5.0603	2.6733	24.237	8.5185e-07	8.0862e-06	D2096.6	Protein D2096.6
187690	3.1749	1.6459	24.222	8.5835e-07	8.1426e-06	R07H5.9	Protein R07H5.9
185855	6.6565	-0.6585	24.22	8.5921e-07	8.1455e-06	CELE_F46F5.1	Protein F46F5.1
192085	-3.032	1.4897	24.2	8.6816e-07	8.225e-06	wee-1.1	Protein WEE-1.1
190218	2.9403	3.1059	24.175	8.7968e-07	8.3288e-06	CELE_Y53F4B.19	Protein Y53F4B.19
4926893	2.3384	3.3431	24.134	8.9867e-07	8.5031e-06	Y41G9A.10	Protein Y41G9A.10
187039	5.0851	-0.35855	24.129	9.0084e-07	8.5151e-06	K05F6.10	Protein K05F6.10
183324	1.9987	6.4082	24.129	9.0111e-07	8.5151e-06	C39B5.5	Protein C39B5.5
175143	5.2763	3.2404	24.119	9.0564e-07	8.5524e-06	cdh-7	Protein CDH-7
183735	-3.7481	0.61548	24.118	9.0631e-07	8.5533e-06	C53A3.1	Protein C53A3.1
13216964	3.3383	1.3133	24.109	9.102e-07	8.5844e-06	Y36E3A.2	Protein Y36E3A.2
187531	3.1012	1.3283	24.107	9.113e-07	8.5893e-06	R02F11.2	Protein R02F11.2
187429	5.7422	3.5052	24.097	9.1591e-07	8.6271e-06	M03F8.1	Protein M03F8.1
189148	5.0656	-0.36559	24.077	9.2569e-07	8.7136e-06	W03B1.9	Protein W03B1.9
178325	2.1747	4.8025	24.065	9.314e-07	8.7599e-06	CELE_Y45F10B.13	Protein Y45F10B.13
180392	-1.7672	6.3463	24.063	9.3218e-07	8.7599e-06	nrde-3	Protein NRDE-3
188543	6.5877	-0.71124	24.063	9.324e-07	8.7599e-06	fbxc-49	Protein FBXC-49
266652	5.908	3.8698	24.043	9.4222e-07	8.8465e-06	mam-3	Protein MAM-3
190800	3.261	1.1673	24.041	9.4289e-07	8.8471e-06	Y94H6A.2	Protein Y94H6A.2
191097	3.202	1.0189	24.036	9.4542e-07	8.8651e-06	ZC190.8	Protein ZC190.8
190397	4.9066	5.9606	24.028	9.4961e-07	8.8987e-06	lon-8	Protein LON-8
182461	3.0668	1.5503	24.009	9.5891e-07	8.9801e-06	C09G5.7	Protein C09G5.7
190896	3.361	1.6955	24.005	9.6082e-07	8.9923e-06	CELE_Y105C5B.17	Protein Y105C5B.17
3565465	-3.3799	1.0209	24.002	9.6221e-07	8.9995e-06	CELE_F55C5.10	Protein F55C5.10
181623	1.7333	5.5492	23.997	9.6486e-07	9.0185e-06	Y15E3A.4	Protein Y15E3A.4
178128	7.1308	1.418	23.987	9.7013e-07	9.062e-06	CELE_ZK829.3	Protein ZK829.3
174816	-3.1477	2.5899	23.979	9.738e-07	9.0904e-06	CELE_F43G6.5	Protein F43G6.5
189005	3.0239	4.3315	23.977	9.7481e-07	9.094e-06	T27F6.8	Protein T27F6.8
3564878	3.7305	1.5524	23.962	9.8239e-07	9.159e-06	Y18H1A.15	Protein Y18H1A.15
190252	3.2614	1.1436	23.94	9.9371e-07	9.2586e-06	Y53H1C.3	Protein Y53H1C.3
3565399	3.1033	1.1119	23.932	9.981e-07	9.2936e-06	CELE_C47E8.11	Protein C47E8.11
3565943	7.2942	2.414	23.918	1.0051e-06	9.35e-06	F49C5.11	Protein F49C5.11
185444	4.0008	-0.094221	23.918	1.0054e-06	9.35e-06	F38A5.8	Protein F38A5.8
180561	1.92	5.2543	23.899	1.015e-06	9.4328e-06	T03G6.3	Protein T03G6.3
174612	2.3912	4.2945	23.891	1.0196e-06	9.4694e-06	tnc-2	Protein TNC-2
186410	5.4065	-0.063551	23.864	1.0339e-06	9.5959e-06	nhr-266	Protein NHR-266
187045	-2.6938	2.052	23.851	1.0411e-06	9.657e-06	nas-3	Protein NAS-3
179249	2.2783	4.2459	23.848	1.0424e-06	9.6628e-06	cln-3.3	Protein CLN-3.3
177061	2.8446	2.7768	23.84	1.0468e-06	9.6975e-06	Y54G2A.32	Protein Y54G2A.32
184973	6.4102	0.80821	23.839	1.0474e-06	9.6975e-06	F26D11.2	Protein F26D11.2
353452	3.3193	0.91223	23.838	1.0481e-06	9.6975e-06	spe-42	Protein SPE-42
4926938	3.7069	0.23206	23.816	1.0598e-06	9.7997e-06	K07F5.17	Protein K07F5.17
185447	3.7874	0.52464	23.794	1.0722e-06	9.9082e-06	F38A5.11	Protein F38A5.11
177718	5.0586	3.4231	23.783	1.0781e-06	9.9559e-06	mltn-12	Protein MLTN-12
13198723	3.134	1.5344	23.78	1.0802e-06	9.9696e-06	CELE_K08D8.12	Protein K08D8.12
184436	2.7072	2.6183	23.772	1.0845e-06	1.0003e-05	F13H8.1	Protein F13H8.1
174637	6.3982	3.4567	23.739	1.1035e-06	1.0171e-05	C14A4.9	Protein C14A4.9
171727	-1.8763	5.667	23.717	1.116e-06	1.028e-05	mab-20	Protein MAB-20
188802	6.5078	-0.77793	23.693	1.1302e-06	1.0405e-05	pqn-71	Protein PQN-71
174446	1.6221	5.7308	23.67	1.1434e-06	1.052e-05	T24B8.4	Protein T24B8.4
175539	5.2902	5.199	23.66	1.1494e-06	1.0566e-05	R74.2	Protein R74.2
181493	1.7057	5.978	23.658	1.1504e-06	1.0566e-05	F55F3.2	Protein F55F3.2
177260	-2.9317	2.1914	23.658	1.1506e-06	1.0566e-05	CELE_T08B6.5	Protein T08B6.5
171759	2.7077	2.2834	23.639	1.1622e-06	1.0666e-05	Y71G12A.4	Protein Y71G12A.4
177369	1.638	6.7601	23.626	1.1698e-06	1.0728e-05	pqn-22	Protein PQN-22
191478	3.8772	0.13957	23.609	1.1804e-06	1.0819e-05	ZK973.4	Protein ZK973.4
3565342	8.2111	0.64194	23.59	1.1924e-06	1.0922e-05	R09H10.6	Protein R09H10.6
186623	8.4794	0.88525	23.57	1.2045e-06	1.1026e-05	CELE_F59E11.6	Protein F59E11.6
6418681	3.5518	0.51679	23.562	1.2098e-06	1.1063e-05	F55F10.3	Protein F55F10.3
173101	-3.2593	3.3992	23.561	1.21e-06	1.1063e-05	sdz-14	Protein SDZ-14
353397	3.499	1.7462	23.559	1.2115e-06	1.1069e-05	F13H8.12	Protein F13H8.12
180003	1.7933	5.5106	23.551	1.2164e-06	1.1107e-05	obr-2	Protein OBR-2
179455	2.985	1.657	23.548	1.2181e-06	1.1116e-05	tag-314	Protein TAG-314
177482	1.6667	6.429	23.545	1.2202e-06	1.1128e-05	deb-1	Protein DEB-1
3565993	2.8834	2.2101	23.523	1.234e-06	1.1244e-05	mpz-5	Protein MPZ-5
180859	1.6072	6.0621	23.523	1.2344e-06	1.1244e-05	acs-17	Protein ACS-17
190707	5.821	5.1286	23.516	1.2387e-06	1.1275e-05	grl-15	Protein GRL-15
188288	-3.4134	2.1372	23.508	1.2437e-06	1.1314e-05	fbxb-10	Protein FBXB-10
187449	3.4131	1.1855	23.5	1.2491e-06	1.1356e-05	CELE_M04G7.2	Protein M04G7.2
184075	3.0944	2.2939	23.495	1.2527e-06	1.138e-05	F02C9.4	Protein F02C9.4
179784	5.0008	5.7102	23.494	1.2533e-06	1.138e-05	F15B9.8	Protein F15B9.8
24105195	6.7344	-0.60074	23.48	1.2624e-06	1.1455e-05	24105195	NA
182906	3.2892	1.3753	23.472	1.2672e-06	1.1492e-05	C25F9.6	Protein C25F9.6
13186714	2.7876	2.7989	23.465	1.2723e-06	1.1531e-05	F27E5.9	Protein F27E5.9
177919	2.8997	2.053	23.441	1.2878e-06	1.1664e-05	CELE_R09E10.2	Protein R09E10.2
259696	3.3673	0.83814	23.428	1.2969e-06	1.174e-05	C44C1.6	Protein C44C1.6
179871	1.7731	5.6574	23.421	1.3018e-06	1.1777e-05	CELE_F53C11.1	Protein F53C11.1
173484	-3.4869	3.3021	23.417	1.3043e-06	1.1792e-05	fbxb-41	Protein FBXB-41
180410	-1.7986	6.3374	23.414	1.306e-06	1.18e-05	F13C5.2	Protein F13C5.2
181412	4.5024	4.7744	23.407	1.3108e-06	1.1836e-05	adt-1	Protein ADT-1
176792	2.6383	3.0368	23.402	1.3143e-06	1.1861e-05	T05D4.5	Protein T05D4.5
180355	-3.4737	3.4354	23.401	1.3153e-06	1.1862e-05	Y44A6C.2	Protein Y44A6C.2
172895	2.0439	5.781	23.385	1.3262e-06	1.1953e-05	ZC247.1	Protein ZC247.1
182125	2.5448	3.566	23.377	1.3317e-06	1.1995e-05	snet-1	Protein SNET-1
180777	7.4564	1.7901	23.325	1.3678e-06	1.2313e-05	Y64H9A.2	Protein Y64H9A.2
178802	-2.8555	1.3447	23.307	1.3812e-06	1.2425e-05	cyp-35A5	Protein CYP-35A5
188554	2.4799	3.657	23.294	1.3903e-06	1.2495e-05	T16G1.6	Protein T16G1.6
182109	5.5747	0.80857	23.294	1.3906e-06	1.2495e-05	jud-4	Protein JUD-4
176954	1.8068	5.7871	23.292	1.3915e-06	1.2495e-05	Y77E11A.2	Protein Y77E11A.2
189755	2.9771	1.6522	23.291	1.3923e-06	1.2495e-05	CELE_Y39E4B.11	Protein Y39E4B.11
176416	1.7483	8.2536	23.272	1.4062e-06	1.2612e-05	T16G12.1	Protein T16G12.1
180649	4.858	5.8799	23.27	1.4076e-06	1.2616e-05	T27A10.6	Protein T27A10.6
187268	3.2686	1.2049	23.266	1.4105e-06	1.2635e-05	K10D11.3	Protein K10D11.3
181329	2.0919	5.6188	23.252	1.4213e-06	1.2724e-05	tni-1	Protein TNI-1
176573	4.7649	3.9494	23.246	1.4257e-06	1.2752e-05	Y47D3B.6	Protein Y47D3B.6
184897	-3.1255	1.0567	23.245	1.4261e-06	1.2752e-05	CELE_F23D12.4	Protein F23D12.4
191161	3.4222	1.4134	23.243	1.4277e-06	1.2758e-05	ZC412.5	Protein ZC412.5
178630	6.0176	3.5148	23.216	1.4475e-06	1.2927e-05	Y75B7AR.1	Protein Y75B7AR.1
13219370	-4.2295	-0.56338	23.2	1.4604e-06	1.3034e-05	C14E2.11	Protein C14E2.11
187536	3.0976	1.2165	23.196	1.4632e-06	1.3051e-05	CELE_R03D7.5	Protein R03D7.5
190174	4.9829	-0.43064	23.178	1.4766e-06	1.3163e-05	scl-17	Protein SCL-17
190660	-3.5028	2.6313	23.101	1.5375e-06	1.3697e-05	CELE_Y73C8C.3	Protein Y73C8C.3
188232	2.8687	1.5976	23.09	1.5463e-06	1.3767e-05	T07E3.2	Protein T07E3.2
6418696	3.794	0.33711	23.087	1.5483e-06	1.3777e-05	C15H11.13	Protein C15H11.13
180804	4.4864	5.3327	23.084	1.5505e-06	1.3788e-05	C26B9.3	Protein C26B9.3
1787101	-7.4288	-0.12167	23.078	1.5554e-06	1.3823e-05	1787101	NA
182081	4.9793	-0.40681	23.067	1.5649e-06	1.3899e-05	CELE_C01G10.4	Protein C01G10.4
174209	-1.8355	5.5659	23.064	1.5669e-06	1.3908e-05	CELE_C07D10.5	Protein C07D10.5
186969	3.7314	0.26893	23.062	1.5685e-06	1.3914e-05	K03H9.3	Protein K03H9.3
183078	2.8579	2.0309	23.056	1.5739e-06	1.3953e-05	CELE_C31B8.4	Protein C31B8.4
175124	6.7653	3.233	23.044	1.5834e-06	1.4029e-05	C38C6.3	Protein C38C6.3
4926970	4.0918	-0.014064	23.034	1.5918e-06	1.4095e-05	K12C11.5	Protein K12C11.5
13181593	2.704	1.9093	23.032	1.5932e-06	1.4099e-05	C04F12.16	Protein C04F12.16
182009	3.3874	0.71465	23.03	1.5947e-06	1.4103e-05	B0496.6	Protein B0496.6
186729	3.6823	1.1051	23.018	1.6053e-06	1.4189e-05	CELE_H12D21.5	Protein H12D21.5
180211	2.2718	4.3672	23.014	1.6084e-06	1.4207e-05	ttr-26	Protein TTR-26
13184341	3.4671	0.62834	23.011	1.6105e-06	1.4217e-05	C16C8.22	Protein C16C8.22
191113	-3.2361	2.2244	23.005	1.6156e-06	1.4254e-05	fbxb-20	Protein FBXB-20
177612	1.6065	6.6529	22.985	1.6326e-06	1.4395e-05	faah-2	Protein FAAH-2
186501	4.0049	0.52195	22.982	1.6351e-06	1.4408e-05	F58D5.8	Protein F58D5.8
191472	7.0894	-0.32105	22.981	1.6363e-06	1.4411e-05	ZK945.8	Protein ZK945.8
186824	4.8184	-0.53543	22.976	1.64e-06	1.4435e-05	K01A6.5	Protein K01A6.5
184273	3.1092	2.0445	22.975	1.6411e-06	1.4435e-05	fbxa-88	Protein FBXA-88
181630	2.749	1.9625	22.967	1.6482e-06	1.4489e-05	pqn-36	Protein PQN-36
177937	5.6006	3.0132	22.963	1.6515e-06	1.4509e-05	F13B12.4	Protein F13B12.4
185717	4.0541	0.25128	22.944	1.6676e-06	1.4642e-05	F43G9.8	Protein F43G9.8
178645	-2.1396	6.4344	22.931	1.6795e-06	1.4737e-05	cdc-25.2	Protein CDC-25.2
177434	3.5309	1.3101	22.926	1.684e-06	1.4768e-05	Y73B6A.1	Protein Y73B6A.1
187650	5.2511	-0.1862	22.885	1.7195e-06	1.5071e-05	sru-40	Protein SRU-40
13196868	5.1409	2.1194	22.876	1.7276e-06	1.5133e-05	C49H3.16	Protein C49H3.16
185384	-3.0201	0.96358	22.861	1.7416e-06	1.5246e-05	fbxb-53	Protein FBXB-53
173307	2.0661	5.1966	22.85	1.7519e-06	1.5327e-05	catp-1	Protein CATP-1
181796	5.8561	1.0663	22.838	1.7622e-06	1.5408e-05	nas-6	Protein NAS-6
177514	2.1732	5.2595	22.836	1.7644e-06	1.5418e-05	unc-82	Protein UNC-82
183247	-2.1787	4.6292	22.827	1.7721e-06	1.5476e-05	cyp-25A1	Protein CYP-25A1
182641	4.808	-0.56575	22.816	1.7829e-06	1.5561e-05	C15H9.2	Protein C15H9.2
181132	-3.2121	3.5953	22.8	1.7973e-06	1.5677e-05	C28G1.4	Protein C28G1.4
24105037	4.9002	-0.47346	22.794	1.8028e-06	1.5712e-05	24105037	NA
185737	4.2947	0.12948	22.794	1.8034e-06	1.5712e-05	F44E7.3	Protein F44E7.3
183069	2.8913	2.2312	22.788	1.8089e-06	1.575e-05	oac-5	Protein OAC-5
173939	-6.4032	-0.94019	22.78	1.8169e-06	1.5811e-05	hlh-26	Protein HLH-26
175737	1.7056	6.6697	22.765	1.8307e-06	1.5921e-05	dhs-9	Protein DHS-9
173196	-3.3914	5.5646	22.752	1.8435e-06	1.6023e-05	sepa-1	Protein SEPA-1
173697	3.4978	1.8698	22.727	1.8673e-06	1.622e-05	clec-125	Protein CLEC-125
191142	3.0663	2.2275	22.706	1.8878e-06	1.6389e-05	ZC317.6	Protein ZC317.6
182405	4.2205	0.09728	22.667	1.9266e-06	1.6715e-05	C08E3.13	Protein C08E3.13
6418632	-4.1236	0.06271	22.664	1.9297e-06	1.6732e-05	fbxc-30	Protein FBXC-30
13180346	4.76	-0.59951	22.659	1.9346e-06	1.6765e-05	F56H1.10	Protein F56H1.10
173485	-3.2617	2.7044	22.655	1.9381e-06	1.6786e-05	fbxb-45	Protein FBXB-45
183723	-3.3166	2.0757	22.644	1.9496e-06	1.6875e-05	fbxb-95	Protein FBXB-95
173569	-3.2957	4.6699	22.637	1.9563e-06	1.6923e-05	sdz-28	Protein SDZ-28
190157	4.6495	0.006946	22.634	1.9595e-06	1.694e-05	CELE_Y51H4A.22	Protein Y51H4A.22
173528	-3.4214	2.0663	22.625	1.9692e-06	1.7005e-05	fbxb-43	Protein FBXB-43
182525	6.2016	3.3025	22.625	1.9692e-06	1.7005e-05	C11H1.5	Protein C11H1.5
13220194	3.6984	0.46474	22.58	2.0159e-06	1.7397e-05	ZK470.14	Protein ZK470.14
179573	6.8389	1.9313	22.57	2.0265e-06	1.7479e-05	F55C10.4	Protein F55C10.4
189379	6.1499	-1.0348	22.566	2.0308e-06	1.7505e-05	Y6E2A.8	Protein Y6E2A.8
185463	-3.1466	1.4835	22.518	2.0823e-06	1.7939e-05	F38C2.7	Protein F38C2.7
176202	3.2722	1.0795	22.481	2.1226e-06	1.8275e-05	trp-1	Protein TRP-1
189290	2.5337	2.4583	22.476	2.1275e-06	1.8307e-05	W08E3.4	Protein W08E3.4
180213	1.5976	6.227	22.468	2.1363e-06	1.8371e-05	CELE_Y51A2D.13	Protein Y51A2D.13
180644	1.7732	5.9279	22.446	2.1608e-06	1.8571e-05	gyg-1	Protein GYG-1
172019	3.33	1.4796	22.444	2.1636e-06	1.8584e-05	C18E3.1	Protein C18E3.1
173198	-3.5079	4.6947	22.43	2.1789e-06	1.8705e-05	sdz-30	Protein SDZ-30
180654	2.2242	4.0921	22.428	2.1812e-06	1.8713e-05	R11G1.6	Protein R11G1.6
179709	1.5742	7.2998	22.416	2.1951e-06	1.8822e-05	atn-1	Protein ATN-1
182789	2.3332	3.6235	22.41	2.2018e-06	1.8868e-05	cal-2	Protein CAL-2
188003	4.7139	-0.61414	22.4	2.2134e-06	1.8957e-05	T02H6.3	Protein T02H6.3
179079	-1.9863	6.5841	22.395	2.219e-06	1.8994e-05	odc-1	Protein ODC-1
187029	3.6321	0.18455	22.379	2.2384e-06	1.9148e-05	K05F1.8	Protein K05F1.8
188270	4.9179	-0.4573	22.374	2.2443e-06	1.9187e-05	fbxa-201	Protein FBXA-201
13223834	-1.6056	6.8171	22.368	2.2508e-06	1.9231e-05	CELE_F23D12.11	Protein F23D12.11
184073	4.7187	0.055046	22.366	2.2531e-06	1.924e-05	F02C9.1	Protein F02C9.1
180237	3.2205	0.53791	22.341	2.2831e-06	1.9485e-05	CELE_Y80D3A.8	Protein Y80D3A.8
177277	3.3652	0.17398	22.337	2.2873e-06	1.951e-05	R13H9.6	Protein R13H9.6
182039	3.2842	1.2972	22.297	2.3359e-06	1.9913e-05	B0563.5	Protein B0563.5
184667	3.6039	0.13274	22.295	2.3377e-06	1.9916e-05	F19B6.3	Protein F19B6.3
190310	5.9354	3.163	22.294	2.3392e-06	1.9917e-05	Y55F3AM.14	Protein Y55F3AM.14
176430	2.1648	7.9248	22.283	2.3526e-06	2.002e-05	mua-3	Protein MUA-3
175512	3.2152	4.2951	22.264	2.3766e-06	2.0212e-05	F37A8.5	Protein F37A8.5
189898	2.0085	5.0381	22.25	2.3933e-06	2.0342e-05	Y44A6C.1	Protein Y44A6C.1
176621	-3.0644	3.0971	22.244	2.401e-06	2.0396e-05	sdz-33	Protein SDZ-33
181137	2.4652	3.6599	22.238	2.4085e-06	2.0448e-05	nlp-14	Protein NLP-14
180597	5.1381	4.2254	22.231	2.4176e-06	2.0513e-05	wrt-2	Protein WRT-2
175865	1.7656	5.6618	22.215	2.4382e-06	2.0676e-05	Y42G9A.3	Protein Y42G9A.3
187034	-2.985	2.6642	22.204	2.4511e-06	2.0773e-05	K05F6.4	Protein K05F6.4
13213286	3.7488	0.0024205	22.193	2.466e-06	2.0878e-05	F46E10.18	Protein F46E10.18
184630	6.1491	-1.0353	22.193	2.4663e-06	2.0878e-05	nep-7	Protein NEP-7
185996	4.637	-0.67102	22.165	2.5023e-06	2.117e-05	F48G7.8	Protein F48G7.8
176205	-2.1762	4.2837	22.157	2.512e-06	2.124e-05	C06E1.1	Protein C06E1.1
185860	4.1643	0.38812	22.147	2.5252e-06	2.134e-05	CELE_F46F5.7	Protein F46F5.7
172364	3.7477	5.4786	22.127	2.5515e-06	2.1549e-05	T10E9.3	Protein T10E9.3
188125	3.9516	0.46619	22.125	2.5546e-06	2.1563e-05	T05C12.9	Protein T05C12.9
191434	3.2548	0.59543	22.122	2.5592e-06	2.159e-05	CELE_ZK829.1	Protein ZK829.1
3565535	3.2567	0.43448	22.11	2.5748e-06	2.1708e-05	C04A11.5	Protein C04A11.5
191210	2.616	2.681	22.098	2.5914e-06	2.1836e-05	ghi-1	Protein GHI-1
191456	-3.4067	0.86443	22.088	2.6037e-06	2.1927e-05	ZK899.5	Protein ZK899.5
171681	-2.0357	8.4173	22.083	2.6108e-06	2.1974e-05	spp-17	Protein SPP-17
191701	1.9924	5.4056	22.08	2.6146e-06	2.1993e-05	lbp-7	Protein LBP-7
190181	4.0436	-0.072829	22.069	2.6308e-06	2.2117e-05	spe-38	Protein SPE-38
182795	3.4255	0.22363	22.063	2.6391e-06	2.2174e-05	C18G1.3	Protein C18G1.3
182493	2.6824	3.591	22.052	2.653e-06	2.2278e-05	C10C5.2	Protein C10C5.2
173372	-1.6282	6.4567	22.049	2.658e-06	2.2307e-05	F33H2.3	Protein F33H2.3
13192261	5.9336	1.1299	22.036	2.676e-06	2.2445e-05	K08D12.8	Protein K08D12.8
185391	4.6082	3.1338	22.03	2.6846e-06	2.2505e-05	F36H9.5	Protein F36H9.5
13186765	2.9481	1.1643	22.004	2.7213e-06	2.2799e-05	M02G9.4	Protein M02G9.4
178126	2.6808	4.2131	21.994	2.7356e-06	2.2905e-05	nhx-9	Protein NHX-9
187165	2.7336	1.8128	21.989	2.7416e-06	2.2943e-05	K08F8.5	Protein K08F8.5
183227	4.505	2.0649	21.982	2.7528e-06	2.3023e-05	C35A11.2	Protein C35A11.2
184245	3.663	0.17381	21.98	2.7544e-06	2.3024e-05	F09E8.1	Protein F09E8.1
3565241	-3.3787	0.71768	21.945	2.8063e-06	2.3444e-05	fbxb-33	Protein FBXB-33
190505	4.8915	0.1425	21.932	2.8246e-06	2.3584e-05	oac-56	Protein OAC-56
172394	-1.6707	7.1555	21.913	2.8534e-06	2.3811e-05	unc-37	Protein UNC-37
184178	-3.6768	1.8028	21.888	2.8898e-06	2.41e-05	fbxb-105	Protein FBXB-105
179309	3.8751	2.1217	21.877	2.9063e-06	2.4224e-05	lron-2	Protein LRON-2
173980	3.0736	2.1983	21.875	2.9106e-06	2.4246e-05	msp-63	Protein MSP-63
190755	-3.5397	0.080753	21.871	2.9161e-06	2.4279e-05	CELE_Y82E9BL.6	Protein Y82E9BL.6
182304	-3.6687	-0.27534	21.86	2.9335e-06	2.4409e-05	CELE_C06C3.7	Protein C06C3.7
181610	5.1718	3.1376	21.85	2.9487e-06	2.4521e-05	col-41	Protein COL-41
172458	-2.3219	5.5795	21.845	2.9561e-06	2.457e-05	hlh-2	Protein HLH-2
178875	2.1786	4.3788	21.83	2.9791e-06	2.4746e-05	nas-9	Protein NAS-9
3896724	2.4164	5.4271	21.824	2.9884e-06	2.4809e-05	W05F2.4	Protein W05F2.4
181284	2.3016	3.4763	21.821	2.9937e-06	2.484e-05	T21B6.3	Protein T21B6.3
185503	6.9662	2.1114	21.812	3.0076e-06	2.494e-05	oac-24	Protein OAC-24
188758	2.6896	2.2797	21.8	3.026e-06	2.5079e-05	T22F7.4	Protein T22F7.4
189021	2.7911	2.8356	21.797	3.0314e-06	2.5109e-05	CELE_T28A11.16	Protein T28A11.16
6418710	3.254	2.8495	21.783	3.0531e-06	2.5275e-05	C49G7.12	Protein C49G7.12
13216575	3.5047	0.083939	21.776	3.0644e-06	2.5354e-05	R02D5.10	Protein R02D5.10
179545	3.0837	7.0896	21.767	3.0782e-06	2.5454e-05	nlp-33	Protein NLP-33
188309	2.514	3.0936	21.764	3.0831e-06	2.548e-05	cex-2	Protein CEX-2
181425	1.8566	5.1559	21.761	3.0877e-06	2.5504e-05	pqn-18	Protein PQN-18
13214753	4.6188	-0.70435	21.757	3.0944e-06	2.5545e-05	CELE_AC3.12	Protein AC3.12
178406	2.3167	2.8991	21.753	3.1009e-06	2.5584e-05	CELE_Y57G11C.14	Protein Y57G11C.14
6418700	4.2039	1.8335	21.69	3.2045e-06	2.6424e-05	C25F9.12	Protein C25F9.12
179451	5.8019	2.3028	21.685	3.2128e-06	2.6477e-05	CELE_F15H10.8	Protein F15H10.8
175564	-2.0814	5.5521	21.67	3.2378e-06	2.6668e-05	mnp-1	Protein MNP-1
188207	2.2632	4.1139	21.667	3.2426e-06	2.6693e-05	T07A5.1	Protein T07A5.1
3565251	6.4295	-0.83653	21.664	3.2481e-06	2.6723e-05	CELE_Y39G8B.10	Protein Y39G8B.10
24105180	4.2391	-0.35231	21.642	3.2851e-06	2.7012e-05	24105180	NA
191510	3.2765	0.98568	21.638	3.293e-06	2.7062e-05	ZK1053.6	Protein ZK1053.6
259801	2.7692	3.218	21.63	3.3062e-06	2.7148e-05	msp-113	Protein MSP-113
13181457	-2.3879	5.8499	21.63	3.3072e-06	2.7148e-05	CELE_C17E4.20	Protein C17E4.20
187603	2.7707	2.6089	21.622	3.32e-06	2.7238e-05	R05D7.1	Protein R05D7.1
173423	4.9948	3.0825	21.583	3.3876e-06	2.7777e-05	cbn-1	Protein CBN-1
3565179	3.0355	0.66153	21.582	3.39e-06	2.7781e-05	C36B1.13	Protein C36B1.13
182619	1.7016	6.8813	21.573	3.4065e-06	2.79e-05	C14F11.4	Protein C14F11.4
186440	4.4715	1.9364	21.556	3.4367e-06	2.8132e-05	F57B9.3	Protein F57B9.3
185048	5.4971	2.8628	21.546	3.4542e-06	2.826e-05	F28C6.5	Protein F28C6.5
3565041	-1.8453	5.2349	21.545	3.457e-06	2.8267e-05	CELE_C50F4.6	Protein C50F4.6
3565340	6.1393	-1.0406	21.531	3.4823e-06	2.8457e-05	Y14H12A.2	Protein Y14H12A.2
3565678	4.8781	-0.4823	21.527	3.4882e-06	2.849e-05	F13B12.7	Protein F13B12.7
184441	4.5548	-0.097798	21.522	3.4976e-06	2.8551e-05	F13H10.1	Protein F13H10.1
187086	2.3002	3.0702	21.504	3.5318e-06	2.8814e-05	K07A12.5	Protein K07A12.5
189151	-6.06	-1.169	21.458	3.6167e-06	2.949e-05	fbxb-55	Protein FBXB-55
189854	5.6327	3.7894	21.455	3.6229e-06	2.9524e-05	CELE_Y43D4A.5	Protein Y43D4A.5
177030	2.813	2.6234	21.435	3.6604e-06	2.9797e-05	Y38F2AR.10	Protein Y38F2AR.10
182266	3.1981	4.1065	21.435	3.6612e-06	2.9797e-05	C05E7.2	Protein C05E7.2
176998	2.6335	2.8002	21.434	3.6625e-06	2.9797e-05	Y76B12C.4	Protein Y76B12C.4
176642	2.0452	4.5198	21.418	3.6928e-06	3.0027e-05	CELE_Y75B8A.3	Protein Y75B8A.3
3565588	6.5491	-0.73916	21.402	3.723e-06	3.0255e-05	F36H2.4	Protein F36H2.4
186578	3.5602	-0.14951	21.4	3.7274e-06	3.027e-05	F59A3.7	Protein F59A3.7
182658	-2.4738	3.563	21.399	3.7289e-06	3.027e-05	math-14	Protein MATH-14
185205	3.8341	1.9838	21.385	3.7573e-06	3.0484e-05	F32D8.3	Protein F32D8.3
181339	3.8049	2.3069	21.369	3.7878e-06	3.0714e-05	F29G6.1	Protein F29G6.1
3565611	2.7374	4.0184	21.363	3.8009e-06	3.0803e-05	Y59E9AL.2	Protein Y59E9AL.2
353380	3.0169	1.87	21.352	3.8226e-06	3.0962e-05	Y18H1A.11	Protein Y18H1A.11
190709	2.6048	2.4002	21.35	3.8266e-06	3.0977e-05	CELE_Y75B8A.23	Protein Y75B8A.23
175163	5.8478	3.0741	21.339	3.8476e-06	3.113e-05	CELE_Y53F4B.25	Protein Y53F4B.25
259401	2.9711	1.8917	21.337	3.8527e-06	3.1149e-05	flp-33	Protein FLP-33
183154	3.5112	1.1082	21.336	3.8542e-06	3.1149e-05	CELE_C33C12.7	Protein C33C12.7
181899	-2.9999	4.9427	21.333	3.8599e-06	3.1178e-05	CELE_B0281.5	Protein B0281.5
184788	3.1719	0.64141	21.331	3.8635e-06	3.119e-05	CELE_F21F8.5	Protein F21F8.5
184340	2.3271	4.0271	21.326	3.8753e-06	3.1267e-05	scrm-4	Protein SCRM-4
186497	2.3042	3.0587	21.319	3.8888e-06	3.1359e-05	F58B6.1	Protein F58B6.1
259653	2.6043	3.1585	21.316	3.8937e-06	3.1381e-05	fipr-1	Protein FIPR-1
177314	-1.7706	7.1119	21.312	3.9024e-06	3.1434e-05	gba-4	Protein GBA-4
182507	3.1665	0.34238	21.298	3.9318e-06	3.1653e-05	C10G11.10	Protein C10G11.10
175237	2.9674	2.4104	21.292	3.9442e-06	3.1736e-05	daf-7	Protein DAF-7
3565674	6.2178	2.7268	21.282	3.9645e-06	3.1882e-05	R12C12.10	Protein R12C12.10
173828	1.897	5.8823	21.275	3.9797e-06	3.1986e-05	rig-6	Protein RIG-6
181341	-1.5307	5.7955	21.243	4.0462e-06	3.2503e-05	sdc-2	Protein SDC-2
183037	4.6975	-0.64786	21.241	4.0507e-06	3.2521e-05	C30A5.4	Protein C30A5.4
180794	4.4991	4.4707	21.231	4.0722e-06	3.2676e-05	Y34B4A.10	Protein Y34B4A.10
175095	-3.1348	2.9176	21.211	4.1132e-06	3.2982e-05	sdz-26	Protein SDZ-26
4363080	2.1918	3.364	21.211	4.1148e-06	3.2982e-05	K11H12.11	Protein K11H12.11
183472	3.1058	1.5174	21.187	4.1659e-06	3.3373e-05	C45E5.4	Protein C45E5.4
177210	-3.1507	2.1139	21.182	4.1763e-06	3.3428e-05	fbxb-74	Protein FBXB-74
179695	4.7954	4.3596	21.182	4.1774e-06	3.3428e-05	CELE_F23H12.5	Protein F23H12.5
173129	-2.2826	4.7833	21.176	4.1894e-06	3.3506e-05	CELE_F33E2.5	Protein F33E2.5
184516	-3.1748	1.0211	21.173	4.1974e-06	3.3552e-05	fbxb-102	Protein FBXB-102
189477	2.5744	1.9185	21.169	4.2048e-06	3.3592e-05	CELE_Y18D10A.21	Protein Y18D10A.21
186515	-3.0928	2.0254	21.164	4.2155e-06	3.366e-05	fbxc-21	Protein FBXC-21
188930	5.0097	2.3972	21.154	4.2382e-06	3.3822e-05	CELE_T26E4.4	Protein T26E4.4
184206	2.1287	4.9074	21.137	4.2757e-06	3.4103e-05	F08G5.6	Protein F08G5.6
184656	1.7733	5.0933	21.132	4.2868e-06	3.4173e-05	F18G5.6	Protein F18G5.6
173367	2.0541	6.668	21.125	4.3024e-06	3.4278e-05	tep-1	Protein TEP-1
183952	3.0221	1.8707	21.119	4.3161e-06	3.4369e-05	D2045.5	Protein D2045.5
174926	1.5781	6.4075	21.11	4.3366e-06	3.4513e-05	clec-62	Protein CLEC-62
185775	-3.4127	1.1614	21.105	4.3488e-06	3.4575e-05	fbxb-48	Protein FBXB-48
178804	2.8597	5.6454	21.105	4.349e-06	3.4575e-05	nlp-31	Protein NLP-31
180147	-3.2056	2.5703	21.079	4.4067e-06	3.5014e-05	sdz-16	Protein SDZ-16
179980	2.5558	3.6009	21.072	4.4223e-06	3.5119e-05	nspa-8	Protein NSPA-8
182983	3.4571	0.69958	21.068	4.4329e-06	3.5184e-05	CELE_C28D4.8	Protein C28D4.8
24105289	2.5917	1.7774	21.058	4.4569e-06	3.5354e-05	24105289	NA
180440	4.8913	4.7675	21.057	4.4592e-06	3.5354e-05	mab-7	Protein MAB-7
191152	2.2915	3.7435	21.053	4.4679e-06	3.5404e-05	ZC395.5	Protein ZC395.5
174922	5.1354	4.9652	21.038	4.5022e-06	3.5656e-05	CELE_Y46G5A.29	Protein Y46G5A.29
191750	4.7241	4.9849	21.032	4.5158e-06	3.5745e-05	ptr-16	Protein PTR-16
185478	-3.379	2.5829	21.024	4.5354e-06	3.5881e-05	fbxb-3	Protein FBXB-3
180902	2.2465	7.2883	20.994	4.6068e-06	3.6426e-05	col-166	Protein COL-166
3565855	3.1893	0.3911	20.979	4.643e-06	3.6678e-05	CELE_C16C10.13	Protein C16C10.13
178839	-2.9486	4.6871	20.979	4.6437e-06	3.6678e-05	skr-14	Protein SKR-14
185219	2.8268	2.7231	20.968	4.6697e-06	3.6863e-05	nlp-18	Protein NLP-18
186510	-3.384	2.8895	20.959	4.6923e-06	3.7022e-05	fbxb-17	Protein FBXB-17
180474	5.1108	6.1491	20.934	4.7546e-06	3.7493e-05	H42K12.3	Protein H42K12.3
181103	4.7341	5.8673	20.922	4.7828e-06	3.7696e-05	H03E18.1	Protein H03E18.1
3565313	4.3774	0.48772	20.913	4.8052e-06	3.7851e-05	C35A5.10	Protein C35A5.10
182543	3.1654	1.0186	20.904	4.8281e-06	3.8011e-05	CELE_C12D8.9	Protein C12D8.9
172606	2.8116	2.4484	20.887	4.8721e-06	3.8338e-05	spe-12	Protein SPE-12
178683	2.6386	2.8131	20.877	4.8972e-06	3.8496e-05	CELE_F59A7.5	Protein F59A7.5
174223	5.2649	4.9191	20.876	4.9e-06	3.8496e-05	wrt-1	Protein WRT-1
188885	2.3401	3.8274	20.876	4.9001e-06	3.8496e-05	ugt-54	Protein UGT-54
179326	1.5378	6.4312	20.867	4.9233e-06	3.8657e-05	H24G06.1	Protein H24G06.1
185604	4.7929	-0.57584	20.854	4.9558e-06	3.8892e-05	oac-27	Protein OAC-27
1787092	-6.2582	-1.0362	20.839	4.9959e-06	3.9185e-05	1787092	NA
179513	1.7366	5.7976	20.825	5.0327e-06	3.9453e-05	F58B4.5	Protein F58B4.5
185024	4.8708	2.7577	20.818	5.0517e-06	3.958e-05	phg-1	Protein PHG-1
180081	1.6655	6.4924	20.811	5.0693e-06	3.9697e-05	skr-3	Protein SKR-3
183869	2.6914	1.7318	20.797	5.1056e-06	3.996e-05	npr-8	Protein NPR-8
177151	1.6755	6.7747	20.794	5.1138e-06	4.0002e-05	clec-67	Protein CLEC-67
174188	3.2198	6.6061	20.738	5.2655e-06	4.1167e-05	F32A5.4	Protein F32A5.4
173008	7.2873	1.6331	20.728	5.2931e-06	4.1361e-05	Y52B11B.1	Protein Y52B11B.1
179930	3.5162	1.5534	20.722	5.3101e-06	4.1471e-05	F47B8.4	Protein F47B8.4
3565060	4.879	-0.481	20.718	5.32e-06	4.1527e-05	F56G4.7	Protein F56G4.7
27219624	3.1943	1.5545	20.698	5.377e-06	4.1949e-05	27219624	NA
175438	2.3404	2.9155	20.674	5.4462e-06	4.2466e-05	hecw-1	Protein HECW-1
182931	6.7653	1.1457	20.661	5.4815e-06	4.2719e-05	C26B9.2	Protein C26B9.2
259687	4.2778	2.8563	20.651	5.5094e-06	4.2914e-05	F38A6.4	Protein F38A6.4
188808	3.1473	3.2699	20.634	5.5604e-06	4.3288e-05	T23F4.3	Protein T23F4.3
13222680	6.3505	-0.88602	20.627	5.5801e-06	4.3418e-05	K09C8.9	Protein K09C8.9
178333	-2.2679	4.1367	20.604	5.6489e-06	4.393e-05	CELE_C08F11.12	Protein C08F11.12
3564927	4.1923	-0.3854	20.576	5.7323e-06	4.4555e-05	Y45F10D.16	Protein Y45F10D.16
183117	-3.6834	3.3329	20.549	5.8111e-06	4.5144e-05	fbxc-18	Protein FBXC-18
3565823	4.5596	-0.72994	20.547	5.8181e-06	4.5174e-05	F11G11.14	Protein F11G11.14
187825	7.0255	2.0969	20.541	5.8362e-06	4.529e-05	CELE_R11G11.6	Protein R11G11.6
184221	2.2774	4.8866	20.538	5.8461e-06	4.5343e-05	F09B9.4	Protein F09B9.4
172308	-3.0619	4.8646	20.526	5.8812e-06	4.5591e-05	vet-1	Protein VET-1
175199	2.0161	4.9115	20.483	6.0154e-06	4.6607e-05	Y55B1BL.1	Protein Y55B1BL.1
180876	4.4912	5.6674	20.481	6.0216e-06	4.663e-05	ptr-4	Protein PTR-4
178840	-2.8777	5.9665	20.478	6.0324e-06	4.6689e-05	skr-7	Protein SKR-7
13184830	4.5899	2.9606	20.471	6.0556e-06	4.6843e-05	C27A2.12	Protein C27A2.12
178603	2.1877	3.348	20.467	6.0655e-06	4.6895e-05	R09A1.2	Protein R09A1.2
185942	6.3699	3.0066	20.466	6.0701e-06	4.6907e-05	oac-30	Protein OAC-30
177727	2.3631	3.9469	20.461	6.0856e-06	4.7001e-05	twk-8	Protein TWK-8
179207	2.9409	1.0803	20.459	6.0911e-06	4.7019e-05	C16D9.1	Protein C16D9.1
13198072	-3.4526	1.8009	20.45	6.1208e-06	4.7223e-05	CELE_C08F8.15	Protein C08F8.15
181144	1.5829	7.405	20.443	6.1437e-06	4.7352e-05	nep-22	Protein NEP-22
172359	2.0538	4.0264	20.442	6.1458e-06	4.7352e-05	C55B7.3	Protein C55B7.3
190677	3.3924	1.3113	20.442	6.1472e-06	4.7352e-05	CELE_Y73F8A.15	Protein Y73F8A.15
187033	-3.404	1.616	20.436	6.1653e-06	4.7467e-05	fbxb-51	Protein FBXB-51
185132	4.9901	-0.42826	20.435	6.1697e-06	4.7475e-05	nlp-32	Protein NLP-32
259559	1.8847	7.8542	20.411	6.2463e-06	4.8039e-05	Y94H6A.10	Protein Y94H6A.10
184981	1.4589	6.4223	20.401	6.2788e-06	4.8264e-05	F26E4.12	Protein F26E4.12
175010	2.7189	2.3832	20.399	6.2868e-06	4.83e-05	gst-19	Protein GST-19
190923	3.4155	0.42397	20.397	6.2922e-06	4.8316e-05	dlc-6	Protein DLC-6
173877	2.3018	3.221	20.392	6.3102e-06	4.8429e-05	C04G6.5	Protein C04G6.5
185575	-3.2455	3.1681	20.379	6.3535e-06	4.8736e-05	tbx-11	Protein TBX-11
173753	1.6939	5.3762	20.374	6.3705e-06	4.884e-05	cpna-1	Protein CPNA-1
181175	1.5641	8.0824	20.372	6.3769e-06	4.8864e-05	F49E2.5	Protein F49E2.5
189455	1.7612	5.0001	20.368	6.3879e-06	4.8923e-05	Y17G7B.8	Protein Y17G7B.8
173254	-3.1596	1.6741	20.361	6.4114e-06	4.9077e-05	W04A8.3	Protein W04A8.3
178359	5.6397	3.5158	20.356	6.4307e-06	4.9199e-05	CELE_Y37A1B.7	Protein Y37A1B.7
174348	2.5479	3.0151	20.354	6.4372e-06	4.9223e-05	F22B5.4	Protein F22B5.4
24104651	4.6715	-0.64353	20.329	6.5204e-06	4.9833e-05	24104651	NA
184835	4.7779	0.047452	20.326	6.5303e-06	4.9883e-05	CELE_F22E5.6	Protein F22E5.6
188565	-3.3759	1.6897	20.318	6.5569e-06	5.004e-05	fbxb-81	Protein FBXB-81
4363024	-3.417	3.2998	20.318	6.5578e-06	5.004e-05	fbxb-91	Protein FBXB-91
191326	6.1628	1.3349	20.301	6.6171e-06	5.0467e-05	ZK470.6	Protein ZK470.6
187035	-3.3238	1.3188	20.298	6.6284e-06	5.0527e-05	fbxb-44	Protein FBXB-44
191717	1.9051	4.3814	20.292	6.6477e-06	5.0647e-05	nhr-5	Protein NHR-5
180516	5.2075	4.389	20.281	6.6877e-06	5.0902e-05	Y102A11A.5	Protein Y102A11A.5
192070	2.9675	0.58424	20.28	6.6881e-06	5.0902e-05	twk-6	Protein TWK-6
188388	2.6199	2.3802	20.271	6.722e-06	5.1133e-05	T10G3.1	Protein T10G3.1
190367	2.6341	1.595	20.26	6.7596e-06	5.1393e-05	CELE_Y57G11B.3	Protein Y57G11B.3
173014	-1.7905	6.1691	20.253	6.7852e-06	5.156e-05	ztf-6	Protein ZTF-6
187345	-3.1574	2.4016	20.245	6.8119e-06	5.1737e-05	K12H6.7	Protein K12H6.7
183065	3.7744	1.7584	20.237	6.8426e-06	5.1943e-05	tag-141	Protein TAG-141
173444	-3.0548	1.3562	20.225	6.8847e-06	5.2235e-05	T27A1.3	Protein T27A1.3
179100	2.6649	7.3493	20.197	6.9854e-06	5.2972e-05	fat-7	Protein FAT-7
173545	1.6763	5.3326	20.185	7.0293e-06	5.3277e-05	math-27	Protein MATH-27
192091	5.9349	1.545	20.182	7.0407e-06	5.3336e-05	lrx-1	Protein LRX-1
177479	-3.1392	3.2741	20.169	7.0886e-06	5.3671e-05	CELE_Y43B11AL.1	Protein Y43B11AL.1
188843	-2.9521	4.3347	20.164	7.1061e-06	5.3775e-05	T24C4.2	Protein T24C4.2
178086	1.8699	8.9034	20.163	7.1109e-06	5.3784e-05	lys-4	Protein LYS-4
172133	1.9442	5.4005	20.152	7.1533e-06	5.4051e-05	fhod-1	Protein FHOD-1
183556	2.8932	1.1132	20.152	7.1536e-06	5.4051e-05	C47E12.10	Protein C47E12.10
182391	3.9982	-0.51676	20.147	7.17e-06	5.4147e-05	CELE_C08B6.6	Protein C08B6.6
182158	2.291	3.0986	20.142	7.1896e-06	5.4267e-05	C03D6.1	Protein C03D6.1
173535	-2.986	2.8148	20.14	7.1972e-06	5.4297e-05	fbxb-15	Protein FBXB-15
180665	2.5131	2.0534	20.138	7.2062e-06	5.4336e-05	F47B7.7	Protein F47B7.7
174657	1.7439	5.0086	20.13	7.2335e-06	5.4491e-05	mpz-1	Protein MPZ-1
259609	2.456	2.1162	20.13	7.2342e-06	5.4491e-05	F11E6.11	Protein F11E6.11
188114	5.502	1.1773	20.1	7.3479e-06	5.5317e-05	T05C1.3	Protein T05C1.3
190915	-2.9276	3.4954	20.1	7.3515e-06	5.5317e-05	CELE_Y106G6D.1	Protein Y106G6D.1
177091	3.5404	-0.14968	20.095	7.3672e-06	5.5407e-05	Y67D8B.5	Protein Y67D8B.5
175640	2.5653	2.9566	20.073	7.4558e-06	5.6045e-05	nspd-9	Protein NSPD-9
174293	-2.128	6.4691	20.061	7.5012e-06	5.6357e-05	T05H10.4	Protein T05H10.4
189822	3.288	0.13004	20.056	7.5219e-06	5.6484e-05	CELE_Y41D4B.15	Protein Y41D4B.15
180868	4.8516	4.5266	20.053	7.5316e-06	5.6528e-05	F22F4.1	Protein F22F4.1
174585	-2.052	3.6201	20.028	7.6299e-06	5.7236e-05	ref-1	Protein REF-1
187204	3.0085	2.5345	20.017	7.676e-06	5.7552e-05	K09C6.9	Protein K09C6.9
177993	1.8245	4.8672	20.012	7.6958e-06	5.7642e-05	Y43E12A.2	Protein Y43E12A.2
177737	2.5101	4.0282	20.012	7.6959e-06	5.7642e-05	flp-1	Protein FLP-1
173544	-2.9704	2.3968	20.006	7.7188e-06	5.7785e-05	CELE_F36H5.4	Protein F36H5.4
173150	5.3156	2.2316	20.003	7.7339e-06	5.7868e-05	ptr-17	Protein PTR-17
190987	3.5474	-0.17424	20.001	7.7414e-06	5.7895e-05	CELE_Y116A8A.7	Protein Y116A8A.7
181136	-1.5956	5.4352	19.992	7.7768e-06	5.8129e-05	cyn-8	Protein CYN-8
183261	2.0323	4.8051	19.988	7.793e-06	5.822e-05	CELE_C36C5.5	Protein C36C5.5
186249	5.6547	0.87853	19.986	7.7994e-06	5.8239e-05	F54E7.6	Protein F54E7.6
173539	-2.5817	4.7996	19.977	7.837e-06	5.8489e-05	btb-6	Protein BTB-6
178232	2.1828	4.3831	19.974	7.8488e-06	5.8548e-05	flp-9	Protein FLP-9
178495	-3.3526	4.6875	19.971	7.8609e-06	5.8608e-05	skr-8	Protein SKR-8
266923	2.3702	4.4725	19.969	7.8724e-06	5.8664e-05	CELE_C51E3.9	Protein C51E3.9
178768	-2.3285	4.2352	19.965	7.8864e-06	5.8739e-05	cfz-2	Protein CFZ-2
176468	2.24	4.3527	19.94	7.9897e-06	5.9477e-05	D2045.8	Protein D2045.8
173623	-3.359	0.89871	19.913	8.1029e-06	6.029e-05	fbxb-111	Protein FBXB-111
174469	-2.4773	7.6459	19.91	8.1174e-06	6.0366e-05	CELE_C01G6.3	Protein C01G6.3
173996	1.75	4.9758	19.908	8.1249e-06	6.0392e-05	tag-234	Protein TAG-234
13224091	1.5108	6.5353	19.896	8.1762e-06	6.0742e-05	H40L08.2	Protein H40L08.2
173973	1.7795	8.436	19.89	8.2026e-06	6.0907e-05	ifb-2	Protein IFB-2
188567	-3.4205	2.1763	19.879	8.2511e-06	6.1236e-05	fbxb-83	Protein FBXB-83
189234	-3.2661	0.60867	19.876	8.2651e-06	6.1309e-05	fbxb-118	Protein FBXB-118
188400	2.8421	1.1501	19.873	8.2763e-06	6.1361e-05	cyp-34A2	Protein CYP-34A2
190167	-3.2074	1.9067	19.864	8.3133e-06	6.1604e-05	fbxb-42	Protein FBXB-42
178109	2.5786	2.4901	19.858	8.3401e-06	6.1772e-05	T12A7.6	Protein T12A7.6
3565295	3.6327	4.2404	19.847	8.3901e-06	6.2111e-05	mltn-1	Protein MLTN-1
185513	5.3588	1.4279	19.808	8.5633e-06	6.3361e-05	nep-15	Protein NEP-15
176899	2.2556	3.3764	19.806	8.57e-06	6.3378e-05	kvs-5	Protein KVS-5
4926926	7.6663	0.16691	19.802	8.5899e-06	6.3494e-05	C43F9.11	Protein C43F9.11
181998	-3.4079	1.816	19.79	8.6455e-06	6.3872e-05	fbxb-119	Protein FBXB-119
177691	1.905	4.7476	19.788	8.652e-06	6.3887e-05	CELE_C33D9.3	Protein C33D9.3
26591681	6.5215	-0.76197	19.767	8.746e-06	6.4549e-05	26591681	NA
3896772	3.0987	1.1088	19.758	8.7877e-06	6.4824e-05	CELE_F56D6.12	Protein F56D6.12
182259	3.1824	2.6994	19.746	8.8457e-06	6.5219e-05	nas-4	Protein NAS-4
189207	7.077	-0.32773	19.745	8.8505e-06	6.5222e-05	clec-118	Protein CLEC-118
176528	1.5764	7.6805	19.743	8.8605e-06	6.5263e-05	col-92	Protein COL-92
186113	1.9071	5.8635	19.725	8.9428e-06	6.5826e-05	hsp-17	Protein HSP-17
173904	1.5539	6.5487	19.724	8.9459e-06	6.5826e-05	vhp-1	Protein VHP-1
178770	2.2406	3.123	19.717	8.9804e-06	6.6046e-05	F27E11.1	Protein F27E11.1
179123	2.6399	3.7058	19.71	9.015e-06	6.6267e-05	CELE_C03G6.5	Protein C03G6.5
175043	-1.8623	6.0249	19.693	9.0956e-06	6.6826e-05	W02B8.2	Protein W02B8.2
177270	3.9409	0.20186	19.685	9.1326e-06	6.7064e-05	best-6	Protein BEST-6
173089	2.3455	2.4699	19.66	9.2541e-06	6.7922e-05	clp-3	Protein CLP-3
189469	-3.2733	1.0087	19.659	9.2587e-06	6.7922e-05	fbxb-77	Protein FBXB-77
174920	-3.1089	3.5872	19.649	9.3035e-06	6.8216e-05	pes-10	Protein PES-10
175963	2.0808	4.7435	19.646	9.3214e-06	6.8314e-05	pdf-1	Protein PDF-1
178454	-3.0878	1.6787	19.641	9.3459e-06	6.8459e-05	ccch-2	Protein CCCH-2
180518	-2.3459	4.2633	19.631	9.3923e-06	6.8764e-05	igcm-4	Protein IGCM-4
[truncated: 12,630 more rows]

## Sheet: SigGene_Comamonas_sp_12022_vs_E
Additional file 4: Differentially expressed genes between worms grown with different bacterial isolates.
EntrezID	logFC	logCPM	LR	PValue	adj.P.Val	Symbols	Name
172358	-8.128	8.7497	550.29	1.0902e-121	1.5518e-117	acdh-1	Protein ACDH-1
180624	5.2006	5.6675	302.96	7.4787e-68	5.323e-64	dhs-26	Protein DHS-26
187940	6.0004	4.1556	290.72	3.4702e-65	1.6466e-61	fil-1	Protein FIL-1
178251	3.0709	6.4949	266.98	5.1709e-60	1.8402e-56	scl-2	Protein SCL-2
181118	4.5667	6.0068	257.02	7.6641e-58	2.182e-54	F53A9.8	Protein F53A9.8
178712	4.2535	8.6009	246.33	1.6395e-55	3.815e-52	F15E11.12	Protein F15E11.12
180832	3.3313	7.7853	246.06	1.876e-55	3.815e-52	T22B7.7	Protein T22B7.7
174957	3.8325	4.763	209.65	1.6398e-47	2.9178e-44	CELE_F32A11.3	Protein F32A11.3
172293	3.6295	4.9081	203.58	3.4502e-46	5.4571e-43	T27A3.4	Protein T27A3.4
185840	3.7816	5.6841	193.96	4.3489e-44	6.1907e-41	lipl-2	Protein LIPL-2
178711	4.1237	9.7779	181.42	2.368e-41	3.0644e-38	F15E11.15	Protein F15E11.15
177877	3.5697	5.2326	179.68	5.6917e-41	6.7518e-38	CELE_C04G2.8	Protein C04G2.8
188277	3.7494	4.7364	179.32	6.8242e-41	7.4725e-38	CELE_T08B6.4	Protein T08B6.4
190488	5.723	3.3696	164.05	1.4772e-37	1.502e-34	Y65B4BR.1	Protein Y65B4BR.1
180136	-3.2856	6.6128	161.48	5.375e-37	5.1009e-34	CELE_T05E12.6	Protein T05E12.6
180332	3.6614	4.4444	161.09	6.5506e-37	5.828e-34	Y113G7C.1	Protein Y113G7C.1
173099	3.5921	5.4637	151.4	8.5865e-35	7.1899e-32	C15C6.2	Protein C15C6.2
172324	3.2653	5.7752	148.88	3.0524e-34	2.4139e-31	C10G11.8	Protein C10G11.8
175107	2.2429	7.0534	148.68	3.3714e-34	2.5259e-31	cysl-2	Protein CYSL-2
3565680	3.8231	5.1371	147.11	7.4399e-34	5.2611e-31	acs-2	Protein ACS-2
175120	3.5699	4.8408	147.02	7.7614e-34	5.2611e-31	catp-4	Protein CATP-4
171780	4.0187	4.0223	143.28	5.1002e-33	3.3e-30	W03F11.4	Protein W03F11.4
178782	5.5345	3.8265	140.96	1.642e-32	1.0163e-29	T22F3.11	Protein T22F3.11
175008	2.2094	5.6258	140.54	2.0271e-32	1.2023e-29	gst-20	Protein GST-20
171960	3.3423	4.8289	139.84	2.8862e-32	1.6434e-29	gsp-4	Protein GSP-4
179056	-2.8076	6.6947	134.32	4.652e-31	2.5469e-28	pmp-5	Protein PMP-5
178248	3.2742	5.3913	133.63	6.5909e-31	3.4749e-28	CELE_F55G11.4	Protein F55G11.4
173506	3.3892	3.8685	133.54	6.8921e-31	3.5039e-28	Y57G7A.6	Protein Y57G7A.6
177341	3.2534	5.1164	133.34	7.6121e-31	3.7365e-28	CELE_C39H7.1	Protein C39H7.1
191443	3.4367	4.1956	132.1	1.4192e-30	6.7342e-28	ZK858.2	Protein ZK858.2
177652	1.8886	7.2376	131.83	1.6339e-30	7.5026e-28	spp-8	Protein SPP-8
191964	3.4053	5.0969	130.91	2.5875e-30	1.151e-27	ssq-3	Protein SSQ-3
177310	3.3563	3.7071	130.41	3.3404e-30	1.4165e-27	CELE_ZK354.2	Protein ZK354.2
178230	3.93	3.5173	130.38	3.3833e-30	1.4165e-27	C36H8.1	Protein C36H8.1
179926	3.8225	2.9622	129.4	5.5421e-30	2.2541e-27	ent-3	Protein ENT-3
172534	3.1461	4.5862	129.11	6.4321e-30	2.497e-27	T23G11.1	Protein T23G11.1
172716	3.2645	4.4691	129.09	6.4903e-30	2.497e-27	F32H2.7	Protein F32H2.7
185709	-2.7144	7.2111	127.6	1.3725e-29	5.1416e-27	msra-1	Protein MSRA-1
189945	5.0858	2.9902	127.12	1.7457e-29	6.3718e-27	clec-71	Protein CLEC-71
178197	3.1422	4.7981	126.63	2.2349e-29	7.9533e-27	C25G4.6	Protein C25G4.6
177444	3.6629	4.1144	125.5	3.9496e-29	1.3713e-26	CELE_C17H12.12	Protein C17H12.12
181691	2.3641	5.1694	125.02	5.0409e-29	1.7085e-26	F09C8.1	Protein F09C8.1
178389	3.9598	5.4524	124.94	5.2474e-29	1.7371e-26	CELE_Y57G11A.2	Protein Y57G11A.2
172489	3.5451	5.1042	124.46	6.6727e-29	2.1588e-26	CELE_F07A5.2	Protein F07A5.2
191182	3.669	3.7399	123.62	1.0206e-28	3.2286e-26	ZC477.7	Protein ZC477.7
171712	2.6083	5.2726	123.28	1.2082e-28	3.7387e-26	spe-15	Protein SPE-15
173849	3.3162	5.4892	123.19	1.27e-28	3.8464e-26	msp-31	Protein MSP-31
177269	3.2294	6.853	121.9	2.4278e-28	7.1998e-26	ssq-4	Protein SSQ-4
179368	3.7259	4.2341	121.53	2.9222e-28	8.4893e-26	F58E6.5	Protein F58E6.5
174222	4.0474	2.8861	121.17	3.4988e-28	9.9611e-26	rnh-1.1	Protein RNH-1.1
172871	3.319	4.0787	120.76	4.319e-28	1.2055e-25	B0379.7	Protein B0379.7
13180558	3.0601	5.5332	120.67	4.5112e-28	1.2349e-25	F26B1.8	Protein F26B1.8
173583	3.6461	3.6128	120.63	4.6041e-28	1.2366e-25	K09F6.3	Protein K09F6.3
172694	3.1113	4.2399	119.31	8.9625e-28	2.3626e-25	F36A2.10	Protein F36A2.10
177759	3.2073	5.9491	119.22	9.3734e-28	2.426e-25	F49C12.15	Protein F49C12.15
175924	-2.7855	5.0371	118.17	1.5924e-27	4.0479e-25	zip-8	Protein ZIP-8
177887	3.153	4.7812	117.57	2.151e-27	5.3718e-25	msp-38	Protein MSP-38
174933	3.7491	3.2833	117.04	2.8136e-27	6.9055e-25	F58G1.3	Protein F58G1.3
191561	3.4304	3.9227	116.81	3.1562e-27	7.615e-25	CELE_ZK1307.4	Protein ZK1307.4
175340	3.7835	3.1727	116.7	3.334e-27	7.9099e-25	moa-1	Protein MOA-1
177154	3.7652	3.6881	116.57	3.5717e-27	8.3348e-25	clec-79	Protein CLEC-79
176807	2.9903	4.9333	115.98	4.8108e-27	1.1046e-24	cyn-2	Protein CYN-2
172362	3.5891	5.4867	115.28	6.8239e-27	1.5419e-24	T10E9.4	Protein T10E9.4
191384	4.0403	2.4263	114.56	9.8345e-27	2.169e-24	clec-60	Protein CLEC-60
179924	3.4339	4.633	114.54	9.904e-27	2.169e-24	T16A9.5	Protein T16A9.5
174561	3.5969	3.9997	114.18	1.1893e-26	2.5651e-24	F52H3.6	Protein F52H3.6
177871	3.3709	3.4278	113.36	1.7969e-26	3.8177e-24	CELE_W01B6.2	Protein W01B6.2
173262	-2.5283	4.6776	113.21	1.9406e-26	4.0624e-24	CELE_Y71A12B.11	Protein Y71A12B.11
177265	2.9506	6.7439	113.13	2.0171e-26	4.1614e-24	ssq-2	Protein SSQ-2
187006	3.4871	3.7125	112.92	2.2498e-26	4.5752e-24	K04G2.4	Protein K04G2.4
173454	-2.7966	4.5924	112.88	2.2957e-26	4.6027e-24	arrd-1	Protein ARRD-1
178315	3.4467	3.5368	112.78	2.4121e-26	4.7688e-24	CELE_Y38H8A.3	Protein Y38H8A.3
173825	3.1264	5.0076	112.58	2.6673e-26	5.2012e-24	msp-3	Protein MSP-3
177916	3.3683	6.5237	112.45	2.8462e-26	5.4751e-24	CELE_R09E10.6	Protein R09E10.6
173120	1.9246	7.632	112.21	3.2193e-26	6.1102e-24	asah-1	Protein ASAH-1
178771	3.5393	2.8794	112.14	3.3303e-26	6.2376e-24	gst-33	Protein GST-33
176407	3.6467	4.6741	111.77	4.0055e-26	7.405e-24	gln-2	Protein GLN-2
184622	5.9802	3.269	111.67	4.2172e-26	7.6582e-24	lys-10	Protein LYS-10
179776	4.1639	2.9997	111.66	4.2501e-26	7.6582e-24	T16G1.4	Protein T16G1.4
183168	3.5138	3.5365	111.43	4.7635e-26	8.476e-24	C33F10.12	Protein C33F10.12
177992	3.2848	6.394	110.16	9.0309e-26	1.5871e-23	Y69E1A.2	Protein Y69E1A.2
177842	3.5345	3.8109	109.86	1.0496e-25	1.822e-23	F32B6.4	Protein F32B6.4
175513	3.2595	5.4885	109.79	1.0919e-25	1.8727e-23	CELE_R10E9.2	Protein R10E9.2
186855	3.6475	3.4313	109.73	1.1225e-25	1.9022e-23	ant-1.3	Protein ANT-1.3
174119	3.4303	3.1818	109.58	1.2136e-25	2.0325e-23	CELE_F31E8.5	Protein F31E8.5
191276	3.3811	4.7994	109.02	1.6029e-25	2.6531e-23	ZK265.3	Protein ZK265.3
172683	3.5587	3.4639	108.84	1.7628e-25	2.8843e-23	gska-3	Protein GSKA-3
190929	3.0245	4.0939	108.75	1.8386e-25	2.9742e-23	CELE_Y106G6H.13	Protein Y106G6H.13
178737	2.3732	4.8153	108.55	2.0382e-25	3.2599e-23	dod-3	Protein DOD-3
173830	3.3214	5.9736	107.72	3.0982e-25	4.9003e-23	msp-40	Protein MSP-40
172973	3.6571	4.0243	107.57	3.3443e-25	5.2315e-23	B0205.10	Protein B0205.10
1787102	4.0935	3.1667	107.35	3.7313e-25	5.7733e-23	1787102	NA
188554	2.9761	3.9455	107.12	4.1867e-25	6.4083e-23	T16G1.6	Protein T16G1.6
172166	3.3497	3.9131	106.9	4.6915e-25	7.1047e-23	B0261.6	Protein B0261.6
177629	3.2319	5.5708	106.81	4.8918e-25	7.3299e-23	CELE_F17E9.5	Protein F17E9.5
3565635	3.4697	3.6953	106.73	5.1044e-25	7.5688e-23	ubxn-5	Protein UBXN-5
180932	-2.7596	6.2515	106.56	5.5684e-25	8.1718e-23	clec-266	Protein CLEC-266
173979	3.2837	4.5256	105.76	8.3212e-25	1.2087e-22	acdh-8	Protein ACDH-8
183097	3.6018	3.0478	105.5	9.5017e-25	1.3662e-22	C31H1.5	Protein C31H1.5
173182	4.2104	2.3323	105.47	9.6231e-25	1.3698e-22	F17B5.1	Protein F17B5.1
177878	3.2676	7.1304	105.31	1.0425e-24	1.4692e-22	CELE_C04G2.9	Protein C04G2.9
173658	3.4283	3.6611	105.12	1.1482e-24	1.6024e-22	clec-123	Protein CLEC-123
177333	3.3113	3.1621	104.94	1.258e-24	1.7387e-22	B0273.1	Protein B0273.1
172989	-2.6054	7.504	104.5	1.5688e-24	2.1473e-22	C35E7.5	Protein C35E7.5
178225	3.0936	3.5179	104.44	1.6238e-24	2.2014e-22	CELE_C27D8.2	Protein C27D8.2
173467	-2.8908	5.6767	104.24	1.7931e-24	2.408e-22	fbxc-51	Protein FBXC-51
172082	3.3902	4.8036	103.93	2.0954e-24	2.7876e-22	gsp-3	Protein GSP-3
177918	3.7242	3.4133	103.86	2.1741e-24	2.8656e-22	acs-18	Protein ACS-18
175856	3.7262	2.7477	103.58	2.5048e-24	3.2712e-22	F40H6.1	Protein F40H6.1
174923	3.4433	5.0093	103.26	2.9372e-24	3.801e-22	snf-5	Protein SNF-5
177991	3.2737	5.0872	103.03	3.3033e-24	4.2362e-22	Y69E1A.1	Protein Y69E1A.1
177815	-2.6688	7.9754	102.5	4.3064e-24	5.4734e-22	cav-1	Protein CAV-1
190017	4.1933	2.168	102.31	4.759e-24	5.9951e-22	CELE_Y48B6A.5	Protein Y48B6A.5
177013	3.4751	3.6556	102.02	5.5013e-24	6.8694e-22	M70.3	Protein M70.3
177443	3.162	3.4798	101.92	5.7832e-24	7.1586e-22	CELE_C17H12.3	Protein C17H12.3
174942	-1.9629	7.5209	101.8	6.145e-24	7.5408e-22	Y38F1A.6	Protein Y38F1A.6
259316	3.3188	5.3182	101.7	6.4485e-24	7.8457e-22	K06A5.2	Protein K06A5.2
187450	3.642	2.5448	101.64	6.6433e-24	8.0142e-22	M05B5.1	Protein M05B5.1
189090	3.7726	2.4453	101.57	6.8884e-24	8.2401e-22	decr-1.2	Protein DECR-1.2
182791	4.3601	2.2319	101.18	8.3908e-24	9.9535e-22	C18E9.8	Protein C18E9.8
180090	3.1626	5.3719	101.03	9.0658e-24	1.0665e-21	CELE_F21H7.5	Protein F21H7.5
171831	4.1652	2.4181	100.52	1.1749e-23	1.3709e-21	F32B5.1	Protein F32B5.1
178332	3.4366	3.0218	99.917	1.5888e-23	1.8325e-21	CELE_C08F11.10	Protein C08F11.10
172198	3.2042	6.1684	99.908	1.5963e-23	1.8325e-21	F27C1.1	Protein F27C1.1
172415	3.1174	4.7325	99.883	1.6171e-23	1.8415e-21	T21G5.4	Protein T21G5.4
190146	4.1221	2.1885	99.671	1.7998e-23	2.0333e-21	CELE_Y51H4A.5	Protein Y51H4A.5
24104567	2.9451	4.6061	99.343	2.1237e-23	2.3804e-21	24104567	NA
1738352	3.0606	4.7469	99.283	2.1883e-23	2.4336e-21	1738352	NA
176906	3.2355	3.6118	98.906	2.6476e-23	2.9215e-21	F56B3.6	Protein F56B3.6
180269	3.2999	4.0184	98.227	3.7311e-23	4.0855e-21	Y43F8A.2	Protein Y43F8A.2
172709	3.1183	5.5717	97.93	4.3352e-23	4.7108e-21	F53B6.4	Protein F53B6.4
177814	3.0793	4.5177	97.721	4.8165e-23	5.1942e-21	msp-78	Protein MSP-78
178390	3.2661	4.7442	97.662	4.9638e-23	5.3127e-21	CELE_T27E7.1	Protein T27E7.1
182982	3.8295	3.0592	97.626	5.0546e-23	5.3695e-21	CELE_C28D4.7	Protein C28D4.7
172294	3.4793	3.7673	97.567	5.2057e-23	5.4891e-21	ssp-16	Protein SSP-16
173884	2.9003	5.4	97.306	5.9406e-23	6.218e-21	msp-45	Protein MSP-45
177802	2.9249	6.201	97.22	6.2039e-23	6.4461e-21	msp-76	Protein MSP-76
173865	3.5608	2.8932	97.191	6.2946e-23	6.493e-21	CELE_F59A6.4	Protein F59A6.4
174444	-2.224	7.2423	97.084	6.6453e-23	6.8055e-21	T24B8.3	Protein T24B8.3
174253	3.9579	3.7095	96.972	7.0301e-23	7.1481e-21	C06A8.6	Protein C06A8.6
176423	3.2351	3.5016	96.634	8.3396e-23	8.4195e-21	kel-10	Protein KEL-10
188965	3.7988	2.8012	96.614	8.4262e-23	8.447e-21	T27A3.5	Protein T27A3.5
173983	3.2243	5.8316	96.569	8.6186e-23	8.543e-21	msp-64	Protein MSP-64
177835	2.985	6.4252	96.564	8.6421e-23	8.543e-21	ssq-1	Protein SSQ-1
174794	3.5192	3.1585	95.189	1.7301e-22	1.6985e-20	F13D12.9	Protein F13D12.9
185015	1.7666	5.9793	95.13	1.7831e-22	1.7385e-20	spp-18	Protein SPP-18
173888	2.6818	5.5287	95.102	1.8078e-22	1.7506e-20	msp-49	Protein MSP-49
184954	3.9047	2.5267	95.025	1.8804e-22	1.8086e-20	F26A3.5	Protein F26A3.5
179079	-2.4618	6.3526	94.577	2.3577e-22	2.2525e-20	odc-1	Protein ODC-1
188884	3.6602	2.487	94.191	2.8643e-22	2.7182e-20	T25B9.6	Protein T25B9.6
178840	-1.8314	5.9923	93.71	3.6529e-22	3.4437e-20	skr-7	Protein SKR-7
181545	-2.8222	8.138	93.623	3.8175e-22	3.5751e-20	his-24	Protein HIS-24
191295	3.5475	2.7881	93.412	4.2473e-22	3.9516e-20	CELE_ZK354.8	Protein ZK354.8
173805	-2.2039	5.7406	93.291	4.5135e-22	4.1676e-20	hmg-11	Protein HMG-11
180104	4.2387	2.0592	93.281	4.538e-22	4.1676e-20	CELE_F26D2.10	Protein F26D2.10
173890	2.9124	5.8178	93.242	4.6275e-22	4.2226e-20	msp-50	Protein MSP-50
174897	3.0063	5.1097	93.162	4.8195e-22	4.3698e-20	Y38E10A.17	Protein Y38E10A.17
176879	3.1018	6.7054	92.523	6.6539e-22	5.9948e-20	asm-3	Protein ASM-3
175067	2.9897	3.5564	92.44	6.9403e-22	6.2136e-20	K09E4.1	Protein K09E4.1
177827	3.082	6.1605	92.289	7.4903e-22	6.6641e-20	msp-81	Protein MSP-81
178795	3.2164	7.1027	92.269	7.5666e-22	6.6901e-20	R08E5.3	Protein R08E5.3
174642	3.4446	3.9812	92.17	7.9534e-22	6.9886e-20	M28.9	Protein M28.9
178772	2.9292	7.6761	91.735	9.9092e-22	8.6538e-20	lys-7	Protein LYS-7
259490	-3.2345	5.3571	91.637	1.041e-21	9.036e-20	Y82E9BR.17	Protein Y82E9BR.17
175891	3.701	3.4118	91.561	1.0822e-21	9.3368e-20	F47D12.7	Protein F47D12.7
177291	3.8543	2.4592	91.281	1.2466e-21	1.069e-19	CELE_C24D10.1	Protein C24D10.1
172300	-2.672	6.9136	91.257	1.2616e-21	1.0732e-19	T09B4.5	Protein T09B4.5
187316	4.6178	2.0411	91.249	1.2666e-21	1.0732e-19	fil-2	Protein FIL-2
172387	3.0316	4.9911	91.175	1.3152e-21	1.1078e-19	T23B3.5	Protein T23B3.5
176154	3.1543	2.8496	90.863	1.5399e-21	1.2894e-19	C50C3.2	Protein C50C3.2
177843	3.2906	5.9359	90.795	1.5936e-21	1.3229e-19	sss-1	Protein SSS-1
172289	3.216	5.9648	90.789	1.5985e-21	1.3229e-19	ZK484.5	Protein ZK484.5
181851	2.8678	4.8101	90.45	1.8967e-21	1.5606e-19	cyp-34A9	Protein CYP-34A9
13188680	4.2618	1.9884	90.4	1.9453e-21	1.5914e-19	C39B5.14	Protein C39B5.14
178495	-2.1525	4.6967	90.048	2.3246e-21	1.8909e-19	skr-8	Protein SKR-8
177275	3.2374	4.4028	89.936	2.4602e-21	1.9899e-19	msp-53	Protein MSP-53
183475	5.7257	0.77825	89.922	2.4773e-21	1.9923e-19	ilys-2	Protein ILYS-2
177305	3.1525	3.4833	89.887	2.5219e-21	2.0168e-19	msp-19	Protein MSP-19
177131	3.4035	2.3425	89.722	2.7408e-21	2.1796e-19	Y37E11AL.2	Protein Y37E11AL.2
182177	1.7646	6.2437	89.691	2.7838e-21	2.2015e-19	cyp-35A2	Protein CYP-35A2
177805	3.17	3.5203	89.403	3.2203e-21	2.5327e-19	K01H12.4	Protein K01H12.4
173061	5.1033	3.042	89.157	3.6473e-21	2.8527e-19	CELE_Y47H9C.1	Protein Y47H9C.1
179472	1.6075	6.4577	89.022	3.9041e-21	3.0369e-19	cat-4	Protein CAT-4
177834	3.034	5.2034	88.972	4.0048e-21	3.0982e-19	ssp-10	Protein SSP-10
176720	3.1738	3.7689	88.941	4.0678e-21	3.13e-19	ZK1010.5	Protein ZK1010.5
191630	3.4452	2.486	88.648	4.7167e-21	3.6098e-19	T08G11.2	Protein T08G11.2
177058	2.1403	5.3594	88.59	4.8581e-21	3.6981e-19	Y54G2A.11	Protein Y54G2A.11
177874	2.9744	6.5709	88.301	5.621e-21	4.2561e-19	msp-36	Protein MSP-36
177751	1.8891	6.3204	87.841	7.0916e-21	5.3412e-19	F49C12.7	Protein F49C12.7
178506	-2.9638	4.3069	87.705	7.5999e-21	5.6939e-19	clec-196	Protein CLEC-196
183956	3.2009	3.77	87.683	7.6847e-21	5.7273e-19	CELE_D2062.7	Protein D2062.7
178613	-2.4908	4.432	87.562	8.167e-21	6.055e-19	W07B8.1	Protein W07B8.1
181840	4.2207	1.5269	87.453	8.6306e-21	6.3656e-19	B0207.11	Protein B0207.11
173844	3.0115	5.9344	87.427	8.7447e-21	6.4165e-19	msp-33	Protein MSP-33
179369	-4.8035	2.9688	87.411	8.8173e-21	6.4366e-19	hrg-3	Protein HRG-3
180086	2.4579	4.3908	87.379	8.9596e-21	6.5071e-19	glc-1	Protein GLC-1
260109	3.0747	4.3986	87.33	9.186e-21	6.6377e-19	msd-2	Protein MSD-2
181852	4.6476	1.3125	87.193	9.8455e-21	7.0783e-19	cyp-34A10	Protein CYP-34A10
3565542	4.0925	1.7433	87.097	1.0335e-20	7.393e-19	F52F12.8	Protein F52F12.8
173834	2.9004	4.9447	86.421	1.4546e-20	1.0333e-18	C33F10.1	Protein C33F10.1
175945	3.2861	3.582	86.415	1.459e-20	1.0333e-18	F37A4.4	Protein F37A4.4
189976	3.6582	2.2821	86.197	1.6289e-20	1.1479e-18	wht-8	Protein WHT-8
13181077	3.478	2.8791	86.071	1.7355e-20	1.2115e-18	CELE_T28B8.4	pseudo
173034	3.6674	2.9308	86.071	1.7361e-20	1.2115e-18	CELE_K08C9.1	Protein K08C9.1
177809	3.421	3.1173	85.677	2.1191e-20	1.4715e-18	CELE_C28D4.5	Protein C28D4.5
178821	-2.2724	6.1609	85.646	2.1519e-20	1.487e-18	nhr-114	Protein NHR-114
191219	4.6674	1.3514	85.578	2.2273e-20	1.5317e-18	ZK84.5	Protein ZK84.5
178449	3.6315	2.4649	85.469	2.3536e-20	1.6108e-18	CELE_Y105C5B.18	Protein Y105C5B.18
188121	3.6437	3.1648	85.368	2.4775e-20	1.6874e-18	T05C12.1	Protein T05C12.1
171931	3.8222	2.4076	85.17	2.7378e-20	1.8559e-18	CELE_Y47G6A.26	Protein Y47G6A.26
181073	-2.3324	5.9221	85.121	2.8066e-20	1.8935e-18	hil-3	Protein HIL-3
172701	3.9003	1.8141	85.055	2.9017e-20	1.9484e-18	snf-2	Protein SNF-2
184203	3.4978	2.101	84.984	3.0079e-20	2.0102e-18	acl-13	Protein ACL-13
177311	2.922	4.2175	84.907	3.1279e-20	2.0807e-18	msp-65	Protein MSP-65
179335	3.5376	2.257	84.827	3.257e-20	2.1564e-18	CELE_C50F4.2	Protein C50F4.2
187895	3.2731	3.7623	84.762	3.3655e-20	2.2179e-18	R105.1	Protein R105.1
188126	-2.3867	4.3392	84.601	3.65e-20	2.3944e-18	T05D4.2	Protein T05D4.2
191200	4.0294	1.8634	84.58	3.6898e-20	2.4094e-18	ZC581.2	Protein ZC581.2
171817	3.4287	2.3506	84.334	4.179e-20	2.7163e-18	K07A3.3	Protein K07A3.3
172848	3.1706	4.8136	84.07	4.7753e-20	3.0811e-18	Y106G6A.4	Protein Y106G6A.4
177648	3.367	2.8285	84.067	4.7835e-20	3.0811e-18	ant-1.4	Protein ANT-1.4
174027	3.5715	2.5651	83.995	4.9606e-20	3.1773e-18	cpb-2	Protein CPB-2
172107	3.9537	1.6178	83.988	4.9775e-20	3.1773e-18	F21F3.2	Protein F21F3.2
178186	-2.6434	5.1853	83.779	5.5319e-20	3.5155e-18	CELE_F28D1.2	Protein F28D1.2
191507	3.5426	2.893	83.708	5.736e-20	3.629e-18	ZK1053.2	Protein ZK1053.2
183929	4.1185	1.5519	83.66	5.8765e-20	3.6987e-18	D1081.5	Protein D1081.5
172710	3.0439	3.0199	83.653	5.8981e-20	3.6987e-18	F53B6.7	Protein F53B6.7
172809	3.3804	2.9831	83.514	6.3274e-20	3.9504e-18	T05F1.8	Protein T05F1.8
180007	3.5108	2.261	83.353	6.8618e-20	4.2654e-18	CELE_C25D7.1	Protein C25D7.1
181807	3.4795	2.0364	83.281	7.1198e-20	4.4066e-18	sfxn-1.1	Protein SFXN-1.1
173082	3.0199	2.9659	83.267	7.168e-20	4.4172e-18	F58D5.7	Protein F58D5.7
177958	3.7281	3.6348	83.205	7.397e-20	4.5386e-18	fmo-2	Protein FMO-2
259714	2.2773	6.984	83.07	7.9192e-20	4.8382e-18	spp-2	Protein SPP-2
185827	3.757	2.2405	83.019	8.1287e-20	4.945e-18	F46A9.2	Protein F46A9.2
13179502	4.1464	1.3456	82.874	8.7465e-20	5.2981e-18	peel-1	Protein PEEL-1
179042	-2.7136	3.765	82.733	9.3938e-20	5.6661e-18	F46E10.2	Protein F46E10.2
180101	3.171	3.8725	82.723	9.4402e-20	5.6701e-18	CELE_F13A7.1	Protein F13A7.1
190055	-4.0386	2.8959	82.558	1.0263e-19	6.1382e-18	cpt-3	Protein CPT-3
176549	3.6373	2.1197	82.195	1.2329e-19	7.3434e-18	tbx-34	Protein TBX-34
174812	4.4409	1.313	82.111	1.2862e-19	7.6291e-18	jmjd-1.1	Protein JMJD-1.1
174575	3.036	4.0534	82.095	1.2968e-19	7.6597e-18	ZK945.7	Protein ZK945.7
181899	-2.0257	4.9414	81.817	1.4929e-19	8.7815e-18	CELE_B0281.5	Protein B0281.5
3565063	3.7513	1.5154	81.798	1.5073e-19	8.83e-18	ZK849.6	Protein ZK849.6
174626	3.8924	3.0691	81.75	1.5446e-19	9.011e-18	CELE_C06A1.3	Protein C06A1.3
183124	3.147	3.2156	81.715	1.5722e-19	9.135e-18	C32E12.1	Protein C32E12.1
173188	-2.6533	5.7898	81.665	1.6124e-19	9.33e-18	ZK1053.4	Protein ZK1053.4
173198	-2.4599	4.6653	81.597	1.6687e-19	9.617e-18	sdz-30	Protein SDZ-30
171795	3.0697	3.2539	81.345	1.8954e-19	1.088e-17	CELE_Y39G10AR.16	Protein Y39G10AR.16
183570	3.4204	2.9991	81.315	1.9242e-19	1.1e-17	C48B6.4	Protein C48B6.4
3565170	3.3393	3.3922	81.187	2.0534e-19	1.1692e-17	C30G7.3	Protein C30G7.3
177792	3.3815	3.1719	81.027	2.2269e-19	1.263e-17	F27C8.5	Protein F27C8.5
175202	-2.3242	5.3269	80.834	2.4548e-19	1.3867e-17	cec-8	Protein CEC-8
173550	-2.5412	4.0742	80.728	2.5898e-19	1.4571e-17	CELE_C08F1.6	Protein C08F1.6
7040133	3.5299	2.6409	80.583	2.788e-19	1.5625e-17	D1081.12	Protein D1081.12
13180429	3.2049	3.3587	80.521	2.8757e-19	1.6053e-17	B0025.5	Protein B0025.5
181543	-3.0909	3.9467	80.317	3.1898e-19	1.7737e-17	jmjd-3.2	Protein JMJD-3.2
178182	4.1131	2.1917	80.252	3.296e-19	1.8256e-17	wht-5	Protein WHT-5
176759	3.3172	3.2999	80.195	3.3917e-19	1.8713e-17	CELE_T03F6.6	Protein T03F6.6
3896743	3.6893	2.4296	80.164	3.4455e-19	1.8937e-17	ZK688.10	Protein ZK688.10
174917	4.1019	1.6616	79.896	3.946e-19	2.1604e-17	CELE_Y46G5A.22	Protein Y46G5A.22
177614	3.2782	3.9172	79.858	4.0238e-19	2.1946e-17	B0218.7	Protein B0218.7
181318	-2.312	6.1657	79.649	4.4711e-19	2.4293e-17	inx-2	Protein INX-2
175590	-1.86	7.1108	79.587	4.6135e-19	2.4971e-17	cdh-4	Protein CDH-4
174732	3.0754	4.8552	79.429	4.9989e-19	2.6954e-17	rmd-3	Protein RMD-3
172828	3.2428	2.3727	79.322	5.2766e-19	2.8344e-17	F26E4.5	Protein F26E4.5
178642	3.1286	3.0085	79.046	6.0678e-19	3.2472e-17	CELE_C38C3.3	Protein C38C3.3
175579	2.7183	3.919	78.855	6.6825e-19	3.5628e-17	C28A5.6	Protein C28A5.6
172819	3.1781	5.8105	78.845	6.7183e-19	3.5685e-17	C04F12.7	Protein C04F12.7
187666	3.3775	2.2828	78.558	7.7674e-19	4.1104e-17	acs-15	Protein ACS-15
184725	3.3069	3.2906	78.493	8.0289e-19	4.233e-17	F20D6.6	Protein F20D6.6
177904	3.3419	2.329	78.28	8.9441e-19	4.6981e-17	CELE_F01G10.5	Protein F01G10.5
177830	3.2415	4.3046	78.225	9.1944e-19	4.8119e-17	msp-56	Protein MSP-56
179771	3.4446	4.6955	78.112	9.7385e-19	5.0779e-17	lipl-1	Protein LIPL-1
183094	3.9247	1.5694	78.07	9.9428e-19	5.1656e-17	C31H1.1	Protein C31H1.1
172571	3.3608	3.3028	78.002	1.0291e-18	5.3271e-17	T22C1.8	Protein T22C1.8
177844	3.044	4.3253	77.984	1.0386e-18	5.3569e-17	msp-77	Protein MSP-77
172323	3.1742	2.385	77.838	1.1187e-18	5.749e-17	oac-9	Protein OAC-9
173549	-2.9572	4.5081	77.616	1.2516e-18	6.4088e-17	CELE_C08F1.10	Protein C08F1.10
175425	3.1812	2.8351	77.423	1.3802e-18	7.0418e-17	R148.7	Protein R148.7
177262	3.1332	4.9535	77.298	1.4704e-18	7.4754e-17	CELE_E03H12.5	Protein E03H12.5
177919	3.2153	2.1749	77.216	1.5325e-18	7.7533e-17	CELE_R09E10.2	Protein R09E10.2
181943	3.7163	2.3576	77.212	1.536e-18	7.7533e-17	B0379.2	Protein B0379.2
171606	3.9433	2.0186	77.191	1.5516e-18	7.8047e-17	spe-8	Protein SPE-8
172796	3.3903	2.5759	77.05	1.6672e-18	8.3567e-17	CELE_K07A1.5	Protein K07A1.5
6418749	3.0478	4.1843	76.995	1.7141e-18	8.5614e-17	CELE_D1086.17	Protein D1086.17
172988	2.9066	3.4118	76.966	1.7395e-18	8.6579e-17	C35E7.10	Protein C35E7.10
187772	2.8649	3.7147	76.923	1.7778e-18	8.8178e-17	R10E4.7	Protein R10E4.7
177670	4.3367	1.2091	76.84	1.8537e-18	9.1624e-17	C49C8.1	Protein C49C8.1
266838	3.6312	2.1216	76.807	1.8847e-18	9.2831e-17	ZC581.7	Protein ZC581.7
191560	3.8935	1.763	76.516	2.1844e-18	1.0723e-16	CELE_ZK1307.3	Protein ZK1307.3
187988	3.7841	1.7965	76.502	2.1994e-18	1.0759e-16	T02E1.7	Protein T02E1.7
2595691	2.7175	4.1578	76.431	2.2803e-18	1.1117e-16	2595691	NA
173928	3.1959	2.4793	76.238	2.515e-18	1.2219e-16	F07F6.1	Protein F07F6.1
175570	3.3976	3.7942	76.175	2.5955e-18	1.2567e-16	R07E5.15	Protein R07E5.15
190279	3.2251	2.5683	75.905	2.9771e-18	1.4362e-16	Y54G2A.13	Protein Y54G2A.13
172575	3.5065	3.6387	75.898	2.9865e-18	1.4362e-16	H05L14.1	Protein H05L14.1
176412	3.0653	3.8121	75.854	3.0539e-18	1.4618e-16	CELE_C05B5.2	Protein C05B5.2
182232	3.3791	2.524	75.85	3.0602e-18	1.4618e-16	CELE_C04G2.2	Protein C04G2.2
172900	3.4623	2.2657	75.747	3.2237e-18	1.5348e-16	CELE_Y106G6G.1	Protein Y106G6G.1
1738851	3.4071	3.5813	75.433	3.7807e-18	1.7939e-16	1738851	NA
181121	1.4069	6.7074	75.413	3.8181e-18	1.8057e-16	asns-2	Protein ASNS-2
181231	-1.9398	5.9536	75.297	4.0502e-18	1.9091e-16	sex-1	Protein SEX-1
173481	-2.4124	3.482	75.256	4.1353e-18	1.9428e-16	btb-11	Protein BTB-11
179728	2.9404	4.437	75.188	4.2788e-18	2.0036e-16	cyc-2.2	Protein CYC-2.2
178314	3.1505	2.3989	75.176	4.3051e-18	2.0093e-16	CELE_Y38H8A.4	Protein Y38H8A.4
266839	3.1438	2.2822	75.038	4.6184e-18	2.1485e-16	T21G5.1	Protein T21G5.1
177831	2.8219	5.646	75.019	4.6621e-18	2.1617e-16	nspd-2	Protein NSPD-2
179915	3.1511	3.2268	74.913	4.9197e-18	2.2738e-16	T02B5.1	Protein T02B5.1
191293	3.4223	2.3693	74.86	5.054e-18	2.3283e-16	CELE_ZK354.6	Protein ZK354.6
178033	3.2052	3.0273	74.847	5.087e-18	2.3359e-16	C05C12.5	Protein C05C12.5
175631	4.6174	1.2844	74.671	5.5603e-18	2.5451e-16	B0393.4	Protein B0393.4
176406	3.8189	1.6046	74.599	5.7678e-18	2.6316e-16	CELE_K03H1.12	Protein K03H1.12
186579	3.3985	1.8431	74.544	5.9306e-18	2.6972e-16	F59A3.8	Protein F59A3.8
6418603	3.5468	2.922	74.444	6.2378e-18	2.8279e-16	CELE_T27C10.8	Protein T27C10.8
171783	-2.2276	4.1491	74.429	6.2845e-18	2.84e-16	Y39G10AL.1	Protein Y39G10AL.1
174061	3.6052	1.8521	74.294	6.7305e-18	3.0319e-16	btb-2	Protein BTB-2
181564	-3.6546	4.0416	74.224	6.9741e-18	3.1318e-16	hch-1	Protein HCH-1
177485	4.0553	1.3751	74.165	7.1842e-18	3.216e-16	ZC477.2	Protein ZC477.2
180866	-2.0965	7.1768	73.902	8.2109e-18	3.6606e-16	inx-3	Protein INX-3
185551	3.5462	2.1751	73.897	8.229e-18	3.6606e-16	CELE_F40F12.3	Protein F40F12.3
176294	3.1598	3.3429	73.884	8.2851e-18	3.6741e-16	ZK512.8	Protein ZK512.8
184094	3.4282	2.8393	73.826	8.532e-18	3.7719e-16	CELE_F02E9.3	Protein F02E9.3
187537	1.9762	5.9591	73.792	8.6794e-18	3.8251e-16	gst-5	Protein GST-5
173196	-2.1742	5.5745	73.53	9.9099e-18	4.3539e-16	sepa-1	Protein SEPA-1
191294	3.4187	2.5654	73.48	1.0165e-17	4.4521e-16	CELE_ZK354.7	Protein ZK354.7
173881	3.5045	2.5962	73.467	1.0233e-17	4.4683e-16	F09C12.8	Protein F09C12.8
182416	2.8613	3.3326	73.286	1.1214e-17	4.8816e-16	CELE_C08F8.6	Protein C08F8.6
182651	3.0576	2.7886	73.191	1.1767e-17	5.1068e-16	C16A11.7	Protein C16A11.7
183557	3.4413	2.2047	73.115	1.2232e-17	5.2923e-16	C47E12.11	Protein C47E12.11
178768	-2.6136	4.0428	73.055	1.2612e-17	5.4403e-16	cfz-2	Protein CFZ-2
178226	2.8392	3.7439	73.034	1.2744e-17	5.4809e-16	CELE_C27D8.1	Protein C27D8.1
172125	3.6182	2.3324	72.888	1.3724e-17	5.8844e-16	sst-20	Protein SST-20
181132	-2.2721	3.5689	72.845	1.4027e-17	5.9961e-16	C28G1.4	Protein C28G1.4
180118	-1.9926	4.4179	72.779	1.4499e-17	6.1795e-16	T25E12.6	Protein T25E12.6
191769	3.8136	1.7437	72.635	1.5599e-17	6.6283e-16	snf-10	Protein SNF-10
174156	2.8144	3.1668	72.583	1.6019e-17	6.7866e-16	acs-6	Protein ACS-6
179332	1.854	5.416	72.565	1.6165e-17	6.8123e-16	CELE_C50F4.8	Protein C50F4.8
181136	-1.5252	5.3054	72.563	1.6175e-17	6.8123e-16	cyn-8	Protein CYN-8
177950	3.2934	3.0596	72.534	1.6421e-17	6.8953e-16	nkb-2	Protein NKB-2
184322	4.0742	1.7183	72.514	1.6588e-17	6.9448e-16	F10G8.1	Protein F10G8.1
177360	3.0518	2.9408	72.494	1.6755e-17	6.9946e-16	pck-3	Protein PCK-3
177489	3.5622	2.0058	72.485	1.6827e-17	7.0038e-16	CELE_C34D4.2	Protein C34D4.2
3564833	3.2181	2.6397	72.428	1.7328e-17	7.1915e-16	CELE_C27D6.11	Protein C27D6.11
177290	3.148	3.4003	72.294	1.8542e-17	7.673e-16	CELE_C24D10.2	Protein C24D10.2
172580	3.5561	1.9412	72.206	1.9384e-17	7.9981e-16	C54G4.2	Protein C54G4.2
185379	3.3904	2.0212	72.175	1.9697e-17	8.1036e-16	CELE_F36H1.3	Protein F36H1.3
175696	-2.8	5.6112	72.079	2.0677e-17	8.4825e-16	dpy-17	Protein DPY-17
182464	3.8375	2.0782	72.042	2.1066e-17	8.6024e-16	hdl-2	Protein HDL-2
173035	2.8949	4.0376	72.04	2.1091e-17	8.6024e-16	CELE_K08C9.2	Protein K08C9.2
176938	-2.1116	4.6049	72.01	2.1409e-17	8.7072e-16	dsl-2	Protein DSL-2
13217708	-3.4355	2.3468	71.77	2.4186e-17	9.8086e-16	srh-237	pseudo
172700	2.8942	3.1619	71.699	2.5071e-17	1.0139e-15	F55H12.5	Protein F55H12.5
181855	3.1018	2.1088	71.69	2.5177e-17	1.0153e-15	clec-52	Protein CLEC-52
3565065	3.5244	2.4169	71.545	2.71e-17	1.0897e-15	CELE_C53D6.10	Protein C53D6.10
187013	3.0429	3.882	71.419	2.8887e-17	1.1583e-15	K04H4.5	Protein K04H4.5
187692	3.2336	1.9203	71.362	2.973e-17	1.1888e-15	CELE_R08A2.2	Protein R08A2.2
184628	3.95	1.5257	71.354	2.9857e-17	1.1905e-15	nep-6	Protein NEP-6
173838	3.9799	2.1889	71.285	3.0915e-17	1.2293e-15	mpst-4	Protein MPST-4
180248	3.3519	3.0714	71.275	3.1072e-17	1.2321e-15	CELE_Y39B6A.30	Protein Y39B6A.30
172106	3.9254	1.835	71.118	3.3642e-17	1.3303e-15	F21F3.3	Protein F21F3.3
174469	-1.5641	7.6803	70.987	3.5952e-17	1.4177e-15	CELE_C01G6.3	Protein C01G6.3
186426	4.673	1.1428	70.947	3.6687e-17	1.4426e-15	elo-7	Protein ELO-7
178206	2.908	2.8699	70.918	3.7231e-17	1.46e-15	CELE_ZK795.2	Protein ZK795.2
3565838	2.5652	2.9704	70.877	3.8013e-17	1.4866e-15	F55A11.11	Protein F55A11.11
172261	-2.9122	6.3474	70.864	3.8278e-17	1.4928e-15	noah-1	Protein NOAH-1
176550	3.0528	3.8494	70.819	3.9159e-17	1.523e-15	Y47D3A.13	Protein Y47D3A.13
186128	3.3068	3.1185	70.639	4.2885e-17	1.6634e-15	F52F12.5	Protein F52F12.5
2595692	2.8944	2.8547	70.61	4.3521e-17	1.6835e-15	2595692	NA
185179	1.6722	7.2876	70.548	4.4926e-17	1.7331e-15	F31F7.1	Protein F31F7.1
177268	3.2367	3.7109	70.476	4.6593e-17	1.7926e-15	T28H11.7	Protein T28H11.7
188063	3.3612	2.3946	70.431	4.7676e-17	1.8231e-15	T04F3.3	Protein T04F3.3
188160	3.7203	2.0774	70.428	4.7738e-17	1.8231e-15	T06C10.3	Protein T06C10.3
173965	2.7069	3.0716	70.427	4.7771e-17	1.8231e-15	CELE_C25H3.10	Protein C25H3.10
181421	-1.6744	6.8783	70.403	4.8351e-17	1.8403e-15	chd-3	Protein CHD-3
178447	-1.9708	4.9489	70.359	4.9437e-17	1.8766e-15	skr-10	Protein SKR-10
187766	4.0382	1.5064	70.344	4.9818e-17	1.886e-15	CELE_R10D12.10	Protein R10D12.10
186796	3.1451	2.3916	70.193	5.3778e-17	2.0306e-15	H32C10.1	Protein H32C10.1
183309	3.4831	1.2944	70.059	5.7566e-17	2.1679e-15	C38C10.3	Protein C38C10.3
176621	-2.6107	3.0019	70.049	5.7857e-17	2.1731e-15	sdz-33	Protein SDZ-33
183505	3.2409	2.7297	69.992	5.9532e-17	2.2301e-15	C46E10.1	Protein C46E10.1
182639	3.179	2.7953	69.912	6.2001e-17	2.3165e-15	CELE_C15H7.3	Protein C15H7.3
171847	3.7084	1.8138	69.876	6.3167e-17	2.3539e-15	W03D8.5	Protein W03D8.5
178503	1.4935	7.2317	69.836	6.4455e-17	2.395e-15	CELE_ZK550.6	Protein ZK550.6
3564803	3.1804	2.0193	69.831	6.4606e-17	2.395e-15	CELE_R102.10	Protein R102.10
172772	3.8116	2.2661	69.82	6.4982e-17	2.4027e-15	F46A9.1	Protein F46A9.1
3565250	3.1365	3.0871	69.688	6.9467e-17	2.5618e-15	F36A2.14	Protein F36A2.14
178493	-2.0824	4.2365	69.549	7.4539e-17	2.7418e-15	skr-13	Protein SKR-13
181432	-2.9309	3.9571	69.541	7.4861e-17	2.7465e-15	nhr-25	Protein NHR-25
186265	3.6783	1.7283	69.527	7.5375e-17	2.7583e-15	F54H5.5	Protein F54H5.5
180266	3.0995	2.3639	69.519	7.568e-17	2.7623e-15	CELE_F21D9.2	Protein F21D9.2
177307	2.9731	3.046	69.442	7.8685e-17	2.8647e-15	CELE_F36H12.3	Protein F36H12.3
180348	3.4004	2.0572	69.434	7.9032e-17	2.8699e-15	ttr-12	Protein TTR-12
185352	3.157	2.404	69.404	8.0243e-17	2.9065e-15	CELE_F36D3.5	Protein F36D3.5
173489	-2.2637	3.264	69.352	8.2349e-17	2.9752e-15	btb-10	Protein BTB-10
13212503	3.6826	1.2757	69.337	8.3e-17	2.9911e-15	T05B4.14	Protein T05B4.14
185746	3.3964	1.7783	69.312	8.4063e-17	3.0218e-15	CELE_F44F1.3	Protein F44F1.3
185341	3.3766	2.4397	69.254	8.6587e-17	3.1008e-15	CELE_F36A4.4	Protein F36A4.4
182610	3.1126	2.3213	69.251	8.6695e-17	3.1008e-15	C14C11.1	Protein C14C11.1
178205	-2.5764	4.6199	69.066	9.5213e-17	3.3969e-15	ham-1	Protein HAM-1
175624	2.9271	2.8673	69.056	9.5703e-17	3.4058e-15	CELE_F17C8.7	Protein F17C8.7
172292	2.7375	5.4091	69.017	9.7619e-17	3.4654e-15	nspd-1	Protein NSPD-1
4363094	4.6819	1.1666	69.005	9.8235e-17	3.4786e-15	CELE_T02B11.9	Protein T02B11.9
173129	-2.4525	4.6071	68.933	1.0186e-16	3.5979e-15	CELE_F33E2.5	Protein F33E2.5
189770	-3.0067	3.7298	68.859	1.0575e-16	3.7261e-15	zeel-1	Protein ZEEL-1
172659	3.3337	2.5644	68.818	1.0797e-16	3.7949e-15	fer-1	Protein FER-1
173189	-2.7306	3.6526	68.796	1.092e-16	3.8286e-15	CELE_F44F1.6	Protein F44F1.6
177276	3.8836	1.1048	68.788	1.0966e-16	3.8353e-15	R13H9.5	Protein R13H9.5
172056	3.1045	1.9903	68.636	1.1839e-16	4.1307e-15	Y119C1B.1	Protein Y119C1B.1
186797	4.47	0.72672	68.609	1.2005e-16	4.1783e-15	H32C10.3	Protein H32C10.3
172410	-2.9606	5.5649	68.552	1.2361e-16	4.2915e-15	dpy-14	Protein DPY-14
7040139	2.3856	5.8001	68.516	1.2583e-16	4.3581e-15	CELE_F59C6.16	Protein F59C6.16
172251	-1.5876	5.2235	68.421	1.3209e-16	4.5638e-15	nhr-2	Protein NHR-2
180410	-1.7732	6.1951	68.406	1.3308e-16	4.5868e-15	F13C5.2	Protein F13C5.2
183961	4.1694	1.351	68.367	1.3573e-16	4.6669e-15	D2089.2	Protein D2089.2
183000	-2.6511	3.8313	68.327	1.3853e-16	4.7519e-15	gsto-1	Protein GSTO-1
177826	4.0502	1.1268	68.294	1.4086e-16	4.82e-15	kin-21	Protein KIN-21
172845	-2.2087	5.2841	68.277	1.4205e-16	4.8492e-15	ztf-11	Protein ZTF-11
188557	3.8134	1.5797	68.232	1.4536e-16	4.9502e-15	T16G12.7	Protein T16G12.7
184311	3.6992	1.9263	68.222	1.4612e-16	4.9643e-15	clec-153	Protein CLEC-153
6418752	3.8704	0.97013	68.213	1.4672e-16	4.9728e-15	CELE_K06B4.15	Protein K06B4.15
177273	4.3505	1.0536	68.152	1.5139e-16	5.1187e-15	C09B9.7	Protein C09B9.7
3565540	3.8448	1.7078	68.074	1.5744e-16	5.3108e-15	CELE_T28B8.6	Protein T28B8.6
190138	3.8257	2.1456	67.987	1.6457e-16	5.5381e-15	CELE_Y51B9A.5	Protein Y51B9A.5
179718	2.0042	6.841	67.966	1.6633e-16	5.5841e-15	F45D3.4	Protein F45D3.4
189082	3.3457	1.6874	67.935	1.6897e-16	5.6594e-15	CELE_W01B6.5	Protein W01B6.5
186603	3.771	1.3569	67.926	1.6974e-16	5.6719e-15	CELE_F59C6.3	Protein F59C6.3
175515	4.2365	1.4186	67.883	1.7346e-16	5.7826e-15	Y1A5A.1	Protein Y1A5A.1
182849	3.1568	2.6183	67.736	1.869e-16	6.216e-15	abt-1	Protein ABT-1
184310	3.3817	2.8573	67.714	1.8898e-16	6.2707e-15	clec-151	Protein CLEC-151
266826	4.2093	1.0961	67.694	1.9093e-16	6.3206e-15	abf-2	Protein ABF-2
190346	3.6657	1.2775	67.571	2.0324e-16	6.7127e-15	Y57A10B.7	Protein Y57A10B.7
353431	3.121	2.198	67.49	2.1179e-16	6.9786e-15	CELE_T04B2.7	Protein T04B2.7
172202	3.4747	2.9623	67.448	2.1633e-16	7.112e-15	C09D4.3	Protein C09D4.3
177929	3.0607	3.1239	67.24	2.404e-16	7.8849e-15	spe-26	Protein SPE-26
188489	3.4169	2.8193	67.227	2.4203e-16	7.9202e-15	kin-5	Protein KIN-5
179247	-1.5732	8.0681	67.135	2.5349e-16	8.2588e-15	F28A12.4	Protein F28A12.4
24105295	3.8525	1.2048	67.135	2.5354e-16	8.2588e-15	24105295	NA
175348	-2.4295	4.5753	67.064	2.6284e-16	8.5424e-15	C39B5.2	Protein C39B5.2
175581	-2.4566	4.2726	67.021	2.6865e-16	8.7113e-15	ceh-43	Protein CEH-43
185631	3.081	2.006	66.984	2.7367e-16	8.8537e-15	F41G3.5	Protein F41G3.5
172325	3.2873	2.9527	66.901	2.8554e-16	9.217e-15	C10G11.9	Protein C10G11.9
185664	3.275	2.5834	66.894	2.8646e-16	9.2258e-15	F42C5.5	Protein F42C5.5
191635	3.0164	2.2137	66.732	3.1098e-16	9.9927e-15	frk-1	Protein FRK-1
188911	2.582	2.8484	66.727	3.1183e-16	9.9974e-15	wht-6	Protein WHT-6
187261	3.1508	1.8987	66.602	3.3227e-16	1.061e-14	K10C9.7	Protein K10C9.7
186868	-2.3246	3.6271	66.601	3.3242e-16	1.061e-14	K02B12.2	Protein K02B12.2
191327	3.289	2.0183	66.516	3.4702e-16	1.1051e-14	ZK484.7	Protein ZK484.7
177309	2.9715	5.3414	66.459	3.5717e-16	1.1349e-14	msp-59	Protein MSP-59
187395	3.3033	2.1866	66.452	3.5861e-16	1.1369e-14	M02B1.4	Protein M02B1.4
182582	3.7958	1.3981	66.395	3.6899e-16	1.1672e-14	C14A4.13	Protein C14A4.13
186453	3.02	3.0744	66.238	3.9958e-16	1.2612e-14	F57F4.1	Protein F57F4.1
176082	3.3995	2.0806	66.232	4.0087e-16	1.2625e-14	C18H2.5	Protein C18H2.5
177255	3.3503	2.4265	66.183	4.1092e-16	1.2913e-14	mpz-4	Protein MPZ-4
189165	3.449	1.422	66.098	4.2908e-16	1.3454e-14	W03G1.2	Protein W03G1.2
190738	3.0932	3.1983	66.028	4.4451e-16	1.3907e-14	clp-6	Protein CLP-6
171932	-2.2403	4.2989	65.955	4.6122e-16	1.4398e-14	jmjc-1	Protein JMJC-1
6418571	3.3213	1.6643	65.893	4.761e-16	1.483e-14	C04F12.12	Protein C04F12.12
179078	3.2046	2.4622	65.852	4.8603e-16	1.5106e-14	K11C4.1	Protein K11C4.1
185407	2.5986	2.706	65.808	4.9717e-16	1.5419e-14	gst-24	Protein GST-24
174558	3.788	1.6572	65.786	5.0256e-16	1.5552e-14	CELE_ZK892.3	Protein ZK892.3
172964	3.0406	2.2195	65.764	5.0821e-16	1.5693e-14	C34B2.3	Protein C34B2.3
187810	2.6049	3.0891	65.644	5.4023e-16	1.6645e-14	R11E3.1	Protein R11E3.1
171937	2.8471	2.3986	65.556	5.6484e-16	1.7366e-14	D1037.5	Protein D1037.5
178977	3.7435	1.3181	65.504	5.8006e-16	1.7796e-14	CELE_C04E6.5	Protein C04E6.5
3896749	4.6979	0.67569	65.47	5.9009e-16	1.8064e-14	CELE_C29E4.14	Protein C29E4.14
174684	3.3345	1.3969	65.416	6.0637e-16	1.8523e-14	CELE_R03D7.8	Protein R03D7.8
177828	2.9656	2.5571	65.331	6.3315e-16	1.93e-14	msp-10	Protein MSP-10
187164	3.3072	2.6348	65.325	6.3497e-16	1.9314e-14	CELE_K08F4.5	Protein K08F4.5
190090	-1.8154	4.7053	65.305	6.4154e-16	1.9472e-14	Y49G5A.1	Protein Y49G5A.1
172315	3.3792	2.6063	65.287	6.4763e-16	1.9615e-14	T08B2.12	Protein T08B2.12
190082	3.556	1.5147	65.274	6.5188e-16	1.9702e-14	Y49F6B.8	Protein Y49F6B.8
178560	3.4166	1.7498	65.245	6.6144e-16	1.9948e-14	wago-10	Protein WAGO-10
181888	3.2483	3.0949	65.224	6.6856e-16	2.012e-14	B0252.5	Protein B0252.5
172875	-2.1862	3.9047	65.197	6.7774e-16	2.0354e-14	CELE_Y106G6D.2	Protein Y106G6D.2
179775	3.6007	1.3712	65.121	7.0436e-16	2.1109e-14	T16G1.5	Protein T16G1.5
187909	3.5323	1.4894	65.082	7.1848e-16	2.1487e-14	R155.3	Protein R155.3
181555	-3.1895	5.5908	64.95	7.6831e-16	2.2928e-14	sym-1	Protein SYM-1
180253	5.7748	0.10559	64.901	7.8761e-16	2.3455e-14	CELE_Y39B6A.18	Protein Y39B6A.18
175639	3.3621	1.6469	64.865	8.0198e-16	2.3833e-14	F26A1.3	Protein F26A1.3
172498	3.0182	2.5554	64.797	8.3008e-16	2.4617e-14	spe-4	Protein SPE-4
180352	-2.9744	4.9324	64.753	8.4917e-16	2.5131e-14	mlt-11	Protein MLT-11
183682	3.891	1.3347	64.721	8.6293e-16	2.5485e-14	C50F7.3	Protein C50F7.3
185346	3.134	1.625	64.693	8.754e-16	2.58e-14	CELE_F36D1.4	Protein F36D1.4
175350	2.8957	2.2431	64.571	9.312e-16	2.7388e-14	Y54F10BM.3	Protein Y54F10BM.3
185853	-3.0806	2.965	64.43	1.0003e-15	2.936e-14	ceh-27	Protein CEH-27
175779	3.2914	2.1724	64.415	1.0078e-15	2.9519e-14	basl-1	Protein BASL-1
189784	-2.7721	3.5421	64.353	1.0399e-15	3.0397e-14	fbxb-66	Protein FBXB-66
182680	3.7905	2.4571	64.174	1.1387e-15	3.3217e-14	C16C8.18	Protein C16C8.18
191549	2.9346	3.5558	64.158	1.1486e-15	3.3435e-14	htas-1	Protein HTAS-1
187184	2.3484	3.2027	64.043	1.2172e-15	3.5362e-14	cyp-14A2	Protein CYP-14A2
171660	3.6945	2.7466	63.9	1.3089e-15	3.7947e-14	Y18H1A.1	Protein Y18H1A.1
175990	4.0004	2.6295	63.881	1.3213e-15	3.823e-14	ZK418.2	Protein ZK418.2
171745	3.3362	2.9367	63.868	1.3301e-15	3.8406e-14	Y71G12B.27	Protein Y71G12B.27
178129	3.1544	2.3577	63.749	1.4135e-15	4.0732e-14	hdl-1	Protein HDL-1
180249	5.4543	0.51177	63.711	1.4405e-15	4.1352e-14	CELE_Y39B6A.25	Protein Y39B6A.25
182799	3.4861	2.3904	63.711	1.4409e-15	4.1352e-14	C18G1.9	Protein C18G1.9
174083	3.3203	2.1181	63.657	1.4806e-15	4.2406e-14	mpz-3	Protein MPZ-3
173540	-2.2344	3.3233	63.647	1.4881e-15	4.2537e-14	btb-8	Protein BTB-8
3565302	2.9047	1.9682	63.638	1.495e-15	4.2647e-14	Y71G12B.30	Protein Y71G12B.30
3565398	3.482	2.3905	63.618	1.5108e-15	4.3012e-14	CELE_Y105E8A.27	Protein Y105E8A.27
174832	3.587	1.0783	63.596	1.5272e-15	4.3392e-14	W03C9.1	Protein W03C9.1
173504	3.2772	2.0561	63.571	1.5472e-15	4.3872e-14	clec-119	Protein CLEC-119
188722	2.8411	3.4856	63.236	1.8337e-15	5.1895e-14	T22B3.3	Protein T22B3.3
183117	-2.3036	3.34	63.13	1.9354e-15	5.4665e-14	fbxc-18	Protein FBXC-18
191544	3.7352	2.7568	63.047	2.0185e-15	5.6898e-14	ZK1248.5	Protein ZK1248.5
184403	5.0243	0.6057	62.992	2.0758e-15	5.8397e-14	CELE_F13A7.7	Protein F13A7.7
177014	2.9856	2.2967	62.983	2.0848e-15	5.8533e-14	M70.1	Protein M70.1
3565956	-2.5411	3.036	62.966	2.1033e-15	5.8937e-14	R04A9.7	Protein R04A9.7
180093	3.1929	3.7089	62.814	2.2722e-15	6.3546e-14	cyp-37B1	Protein CYP-37B1
182646	3.1456	2.1733	62.761	2.3338e-15	6.5139e-14	C15H11.1	Protein C15H11.1
3565257	2.8948	3.304	62.74	2.3582e-15	6.5694e-14	Y59E9AL.3	Protein Y59E9AL.3
174293	-1.4369	6.478	62.734	2.3655e-15	6.5766e-14	T05H10.4	Protein T05H10.4
176693	3.3717	1.9935	62.728	2.3735e-15	6.5861e-14	CELE_BE10.1	Protein BE10.1
191350	3.0169	3.949	62.715	2.3891e-15	6.6164e-14	CELE_ZK550.5	Protein ZK550.5
3565705	3.018	1.7262	62.71	2.3947e-15	6.6191e-14	Y87G2A.20	Protein Y87G2A.20
191222	4.3479	0.86509	62.685	2.4251e-15	6.6901e-14	CELE_ZK105.3	Protein ZK105.3
175611	3.0114	3.1143	62.668	2.4467e-15	6.7368e-14	T23F11.2	Protein T23F11.2
188547	-2.2623	3.3708	62.647	2.4722e-15	6.7939e-14	fbxb-37	Protein FBXB-37
191366	3.872	1.9578	62.629	2.4957e-15	6.8437e-14	ZK622.1	Protein ZK622.1
179927	2.9511	2.6602	62.625	2.5e-15	6.8437e-14	F40G12.10	Protein F40G12.10
13181457	-1.8599	5.8008	62.446	2.738e-15	7.4808e-14	CELE_C17E4.20	Protein C17E4.20
173607	2.9718	3.1185	62.402	2.8001e-15	7.6358e-14	CELE_D2062.6	Protein D2062.6
185826	3.1389	1.4499	62.376	2.8371e-15	7.7221e-14	scrm-6	Protein SCRM-6
192069	6.3264	0.56492	62.308	2.9371e-15	7.9789e-14	tsp-19	Protein TSP-19
183775	1.9498	3.7623	62.288	2.9669e-15	8.0447e-14	clec-86	Protein CLEC-86
191201	3.5317	1.4293	62.238	3.0437e-15	8.2371e-14	try-7	Protein TRY-7
180083	2.9242	2.5819	62.122	3.2279e-15	8.7189e-14	CELE_F44G3.7	Protein F44G3.7
186398	3.6784	1.0595	62.025	3.3911e-15	9.1426e-14	F56F4.3	Protein F56F4.3
172547	2.3314	3.6275	61.962	3.5022e-15	9.4243e-14	glna-3	Protein GLNA-3
185655	3.4928	2.9797	61.957	3.5097e-15	9.4266e-14	F42A9.7	Protein F42A9.7
183987	3.7111	1.6322	61.879	3.652e-15	9.772e-14	E02C12.6	Protein E02C12.6
189191	3.8432	0.79798	61.879	3.6521e-15	9.772e-14	CELE_W04E12.4	Protein W04E12.4
177274	2.7618	5.4272	61.859	3.6888e-15	9.8517e-14	msp-57	Protein MSP-57
3565827	3.6217	1.412	61.816	3.7706e-15	1.0051e-13	CELE_C01G12.9	Protein C01G12.9
177954	2.1983	5.2541	61.772	3.8564e-15	1.0261e-13	fmo-1	Protein FMO-1
174316	3.3655	2.1858	61.673	4.0558e-15	1.0771e-13	decr-1.3	Protein DECR-1.3
174949	2.9749	2.1838	61.607	4.1933e-15	1.1116e-13	F42G4.2	Protein F42G4.2
188348	3.3875	1.6754	61.596	4.2161e-15	1.1155e-13	CELE_T09F5.10	Protein T09F5.10
180518	-2.3578	4.1123	61.515	4.3947e-15	1.1607e-13	igcm-4	Protein IGCM-4
180663	-2.8033	2.4706	61.447	4.5472e-15	1.1987e-13	fkh-2	Protein FKH-2
185108	3.1877	1.8438	61.421	4.6088e-15	1.2127e-13	F29B9.7	Protein F29B9.7
173833	3.3347	3.4425	61.402	4.6539e-15	1.2223e-13	C33F10.11	Protein C33F10.11
190549	3.9975	0.74306	61.386	4.692e-15	1.23e-13	Y69E1A.3	Protein Y69E1A.3
173185	3.6617	2.7238	61.332	4.8213e-15	1.2616e-13	CELE_ZK1225.4	Protein ZK1225.4
174341	-2.6893	4.9107	61.323	4.8446e-15	1.2654e-13	efl-3	Protein EFL-3
176884	3.1997	2.9134	61.145	5.3033e-15	1.3827e-13	F56A11.6	Protein F56A11.6
183526	4.0476	0.60779	61.132	5.3367e-15	1.3888e-13	CELE_C47A4.5	Protein C47A4.5
173081	2.8475	2.4133	61.05	5.5645e-15	1.4455e-13	abt-5	Protein ABT-5
183781	3.63	1.7461	61.045	5.5792e-15	1.4466e-13	C54D10.4	Protein C54D10.4
184631	3.346	2.3067	61.027	5.6289e-15	1.4569e-13	nep-8	Protein NEP-8
176607	3.7434	1.2299	61.021	5.6477e-15	1.4591e-13	CELE_Y41C4A.18	Protein Y41C4A.18
176984	-2.6719	2.8695	61.014	5.6659e-15	1.4611e-13	Y41D4A.3	Protein Y41D4A.3
171973	3.5395	1.7423	60.95	5.8557e-15	1.5073e-13	C50F2.5	Protein C50F2.5
177592	3.0423	1.8062	60.927	5.9233e-15	1.522e-13	F57H12.5	Protein F57H12.5
190603	3.2459	2.2924	60.91	5.9734e-15	1.5321e-13	Y71G12B.22	Protein Y71G12B.22
191292	2.8377	4.852	60.906	5.9881e-15	1.5331e-13	msp-51	Protein MSP-51
179919	3.4222	1.7505	60.803	6.3079e-15	1.6121e-13	ZC376.8	Protein ZC376.8
188808	2.5671	2.6237	60.763	6.4374e-15	1.6422e-13	T23F4.3	Protein T23F4.3
173571	-3.314	1.8072	60.664	6.768e-15	1.7234e-13	C40A11.4	Protein C40A11.4
185537	3.6594	1.4415	60.661	6.7799e-15	1.7234e-13	F40E12.2	Protein F40E12.2
178115	3.1033	3.0356	60.638	6.8595e-15	1.7406e-13	F38H4.4	Protein F38H4.4
3564930	3.1445	2.4149	60.63	6.886e-15	1.7442e-13	F37C12.18	Protein F37C12.18
13194041	3.522	1.9863	60.621	6.9198e-15	1.7496e-13	ZK616.61	Protein ZK616.61
13214665	3.3187	1.8575	60.604	6.9797e-15	1.7616e-13	ZK856.18	Protein ZK856.18
186539	3.4802	1.5412	60.525	7.2657e-15	1.8306e-13	F58F12.3	Protein F58F12.3
177346	3.776	2.145	60.404	7.7272e-15	1.9434e-13	C55C3.4	Protein C55C3.4
177479	-2.2223	3.2479	60.39	7.779e-15	1.953e-13	CELE_Y43B11AL.1	Protein Y43B11AL.1
171983	3.3992	2.4324	60.313	8.0916e-15	2.0279e-13	F47B3.7	Protein F47B3.7
188148	3.0997	1.3996	60.307	8.1141e-15	2.0299e-13	fbxa-196	Protein FBXA-196
181808	3.1891	2.0813	60.255	8.3315e-15	2.0807e-13	CELE_AH6.3	Protein AH6.3
177423	-1.9255	3.82	60.23	8.4388e-15	2.1038e-13	F15B10.3	Protein F15B10.3
179334	3.409	2.6792	60.1	9.0176e-15	2.2442e-13	CELE_C50F4.10	Protein C50F4.10
6418812	3.3058	1.4487	60.081	9.1038e-15	2.2617e-13	Y6E2A.10	Protein Y6E2A.10
182956	3.4748	2.0579	59.981	9.5783e-15	2.3754e-13	C27B7.6	Protein C27B7.6
3565564	3.317	2.231	59.749	1.0777e-14	2.6681e-13	C10H11.7	Protein C10H11.7
183434	2.992	1.3847	59.69	1.1103e-14	2.744e-13	C44B9.2	Protein C44B9.2
173793	-2.6252	4.4328	59.548	1.1933e-14	2.9439e-13	dao-2	Protein DAO-2
174411	2.7716	2.0755	59.536	1.2005e-14	2.9567e-13	F46C5.1	Protein F46C5.1
4363053	-2.7961	1.7445	59.477	1.2372e-14	3.0386e-13	tbx-43	Protein TBX-43
172386	2.9517	4.3094	59.476	1.2381e-14	3.0386e-13	C17F3.1	Protein C17F3.1
190195	2.5914	2.4697	59.388	1.2943e-14	3.1712e-13	CELE_Y53C10A.10	Protein Y53C10A.10
13183734	-2.9232	1.8479	59.354	1.3168e-14	3.2208e-13	CELE_F36H5.13	Protein F36H5.13
182122	3.3291	3.9051	59.334	1.3302e-14	3.248e-13	C02F5.5	Protein C02F5.5
187044	4.7458	0.71291	59.322	1.3386e-14	3.2629e-13	K06A1.2	Protein K06A1.2
186227	3.3104	2.4883	59.257	1.3834e-14	3.3664e-13	F54D1.1	Protein F54D1.1
6418693	2.9088	2.5817	59.253	1.3862e-14	3.3673e-13	CELE_C14A6.13	Protein C14A6.13
175937	2.688	3.364	59.211	1.4167e-14	3.4356e-13	F20H11.4	Protein F20H11.4
186508	-2.5942	2.3821	59.206	1.4197e-14	3.4369e-13	fbxb-26	Protein FBXB-26
177208	4.3765	0.65389	59.197	1.4265e-14	3.4475e-13	R08C7.8	Protein R08C7.8
187021	-2.5325	3.5545	59.08	1.5136e-14	3.6519e-13	K05C4.9	Protein K05C4.9
191527	3.2587	2.2763	59.07	1.5212e-14	3.6641e-13	ZK1128.3	Protein ZK1128.3
259739	3.2952	1.9337	59.066	1.5249e-14	3.6666e-13	elo-8	Protein ELO-8
173101	-2.1391	3.3995	58.839	1.7114e-14	4.1082e-13	sdz-14	Protein SDZ-14
182625	3.4818	1.5471	58.713	1.8244e-14	4.3599e-13	C15A11.2	Protein C15A11.2
175405	1.945	3.5501	58.712	1.8249e-14	4.3599e-13	R10F2.6	Protein R10F2.6
182866	-2.8213	2.5104	58.712	1.8254e-14	4.3599e-13	CELE_C24H12.1	Protein C24H12.1
180019	3.4269	1.6299	58.704	1.8324e-14	4.3693e-13	CELE_C01G10.1	Protein C01G10.1
177414	3.5531	1.4627	58.696	1.8405e-14	4.3813e-13	C01G5.4	Protein C01G5.4
173475	-2.0413	3.8499	58.596	1.9362e-14	4.6013e-13	fbxc-36	Protein FBXC-36
177922	2.5389	3.3945	58.503	2.0295e-14	4.8151e-13	Y43C5B.3	Protein Y43C5B.3
190916	3.049	4.0686	58.496	2.0375e-14	4.826e-13	CELE_Y106G6D.3	Protein Y106G6D.3
179913	3.2878	3.4303	58.47	2.0639e-14	4.8781e-13	acs-10	Protein ACS-10
185229	3.1124	1.9971	58.468	2.0664e-14	4.8781e-13	F33D11.7	Protein F33D11.7
188497	3.2521	2.0489	58.39	2.1494e-14	5.0658e-13	snb-6	Protein SNB-6
171813	2.4849	2.8161	58.357	2.1864e-14	5.1444e-13	ssp-19	Protein SSP-19
177465	2.9669	1.4269	58.295	2.2567e-14	5.301e-13	C25A8.2	Protein C25A8.2
187152	3.5277	1.1387	58.277	2.2771e-14	5.3401e-13	scrm-8	Protein SCRM-8
173770	3.2293	1.3814	58.212	2.3535e-14	5.5103e-13	H20J04.1	Protein H20J04.1
178365	-2.7692	5.7742	58.183	2.3887e-14	5.5834e-13	noah-2	Protein NOAH-2
189714	7.6825	0.091294	58.139	2.4429e-14	5.7007e-13	clec-163	Protein CLEC-163
173672	3.27	1.9649	57.945	2.695e-14	6.2789e-13	nep-13	Protein NEP-13
178697	2.3278	3.0593	57.87	2.8005e-14	6.5138e-13	cyp-32B1	Protein CYP-32B1
191712	2.9316	5.6075	57.789	2.9182e-14	6.7767e-13	msp-152	Protein MSP-152
172559	3.2799	2.6043	57.748	2.9793e-14	6.9072e-13	CELE_F55D12.6	Protein F55D12.6
175648	2.5711	6.1378	57.722	3.0194e-14	6.9889e-13	msd-4	Protein MSD-4
173474	-2.5689	2.8876	57.677	3.089e-14	7.1382e-13	fbxc-29	Protein FBXC-29
186791	3.2079	2.446	57.605	3.2035e-14	7.3909e-13	H27M09.5	Protein H27M09.5
191446	3.5248	2.1516	57.447	3.4727e-14	7.9991e-13	CELE_ZK892.5	Protein ZK892.5
353390	-2.668	2.6961	57.364	3.622e-14	8.3294e-13	sdz-5	Protein SDZ-5
177732	2.4635	2.6958	57.349	3.6492e-14	8.3785e-13	CELE_C01F6.2	Protein C01F6.2
174904	-2.3344	3.4468	57.341	3.6643e-14	8.3995e-13	CELE_Y46G5A.7	Protein Y46G5A.7
190229	3.8516	0.62272	57.302	3.7372e-14	8.553e-13	CELE_Y53F4B.36	Protein Y53F4B.36
176970	-3.3443	2.9662	57.228	3.8813e-14	8.8684e-13	dsl-3	Protein DSL-3
183222	5.059	0.66798	57.156	4.0251e-14	9.1823e-13	C35A5.4	Protein C35A5.4
6418585	3.8818	1.0908	57.153	4.0323e-14	9.184e-13	F21C3.7	Protein F21C3.7
174574	2.8955	1.4212	57.01	4.3357e-14	9.8551e-13	ZK945.6	Protein ZK945.6
185395	3.3289	2.5315	57.008	4.3408e-14	9.8551e-13	CELE_F36H12.5	Protein F36H12.5
173539	-1.6094	4.8377	56.988	4.3853e-14	9.9402e-13	btb-6	Protein BTB-6
173293	-2.549	3.9071	56.863	4.6723e-14	1.0574e-12	eya-1	Protein EYA-1
175551	-1.871	7.4956	56.839	4.7295e-14	1.0686e-12	sup-26	Protein SUP-26
173487	-2.7627	2.3161	56.792	4.8434e-14	1.0926e-12	fbxb-40	Protein FBXB-40
4363024	-2.345	3.2792	56.777	4.8815e-14	1.0995e-12	fbxb-91	Protein FBXB-91
182587	3.0843	2.341	56.765	4.9118e-14	1.1046e-12	CELE_C14A6.6	Protein C14A6.6
1738351	2.9175	3.9748	56.694	5.0909e-14	1.143e-12	1738351	NA
177272	2.4188	4.8006	56.673	5.146e-14	1.1536e-12	msp-55	Protein MSP-55
180357	-2.1603	4.6503	56.494	5.6368e-14	1.2616e-12	pha-4	Protein PHA-4
171794	3.3942	1.621	56.404	5.9009e-14	1.3187e-12	CELE_Y39G10AR.15	Protein Y39G10AR.15
182456	-3.4357	4.9834	56.176	6.6254e-14	1.4782e-12	CELE_C09F9.2	Protein C09F9.2
191337	3.2691	1.1894	56.138	6.7567e-14	1.5052e-12	ZK507.3	Protein ZK507.3
190597	3.1913	1.8269	56.103	6.8767e-14	1.5295e-12	Y71G12B.3	Protein Y71G12B.3
183548	-2.3732	2.4252	55.864	7.7652e-14	1.7245e-12	C47D12.4	Protein C47D12.4
188608	3.078	1.5792	55.75	8.2311e-14	1.8227e-12	T19D12.5	Protein T19D12.5
191390	3.1442	1.8407	55.749	8.2332e-14	1.8227e-12	clec-143	Protein CLEC-143
175627	3.7748	0.55818	55.71	8.3971e-14	1.8561e-12	col-89	Protein COL-89
173485	-2.5883	2.6303	55.684	8.509e-14	1.8779e-12	fbxb-45	Protein FBXB-45
188619	4.3551	0.6624	55.664	8.5975e-14	1.8945e-12	ugt-10	Protein UGT-10
182377	2.8491	2.0908	55.654	8.6431e-14	1.9016e-12	C07G1.6	Protein C07G1.6
3565367	3.2256	2.1573	55.597	8.8949e-14	1.954e-12	ZK512.10	Protein ZK512.10
174750	3.5216	1.7127	55.492	9.3833e-14	2.0581e-12	klp-17	Protein KLP-17
177386	1.3889	6.8571	55.441	9.6325e-14	2.1073e-12	F58F9.7	Protein F58F9.7
184006	2.8663	1.5656	55.44	9.6371e-14	2.1073e-12	his-70	Protein HIS-70
173940	-2.425	3.9324	55.371	9.978e-14	2.1785e-12	acdh-2	Protein ACDH-2
186875	2.0651	3.6591	55.308	1.0304e-13	2.2463e-12	swt-1	Protein SWT-1
173671	3.2583	1.9131	55.233	1.0705e-13	2.3301e-12	wht-4	Protein WHT-4
172079	-1.605	7.4847	55.171	1.1047e-13	2.4007e-12	chd-7	Protein CHD-7
190218	2.9152	2.9359	55.157	1.113e-13	2.4152e-12	CELE_Y53F4B.19	Protein Y53F4B.19
184887	3.4502	0.73016	55.102	1.1445e-13	2.4797e-12	CELE_F23B12.1	Protein F23B12.1
182369	3.4665	0.87832	55.051	1.1744e-13	2.5406e-12	C07E3.4	Protein C07E3.4
172787	3.6236	3.6724	55.024	1.1906e-13	2.5718e-12	C41G7.6	Protein C41G7.6
182344	3.0086	1.3847	54.998	1.2064e-13	2.6019e-12	C06G4.4	Protein C06G4.4
173135	-2.5968	1.7598	54.954	1.2335e-13	2.6565e-12	CELE_T26E3.8	Protein T26E3.8
191385	4.982	0.12466	54.951	1.2358e-13	2.6573e-12	CELE_ZK666.8	Protein ZK666.8
178430	3.1019	1.6725	54.847	1.3031e-13	2.7978e-12	CELE_Y73F8A.20	Protein Y73F8A.20
173036	3.5136	2.0966	54.81	1.3278e-13	2.8465e-12	F32B4.2	Protein F32B4.2
178032	3.2647	2.0528	54.796	1.3371e-13	2.8623e-12	C05C12.1	Protein C05C12.1
24104404	2.9997	4.9433	54.719	1.3904e-13	2.9718e-12	24104404	NA
179241	1.9516	4.8084	54.696	1.407e-13	3.0029e-12	F41E6.5	Protein F41E6.5
184323	4.3429	0.36328	54.529	1.532e-13	3.2646e-12	F10G8.2	Protein F10G8.2
177650	2.9202	2.4414	54.476	1.5738e-13	3.3487e-12	C28C12.11	Protein C28C12.11
174043	3.386	2.0168	54.386	1.6474e-13	3.5001e-12	C32D5.4	Protein C32D5.4
6418653	3.5771	1.1863	54.378	1.6537e-13	3.5082e-12	F54H12.8	Protein F54H12.8
187670	-3.3353	2.4298	54.353	1.6749e-13	3.548e-12	fbxc-24	Protein FBXC-24
180569	-2.1436	6.5499	54.343	1.6838e-13	3.5616e-12	igcm-3	Protein IGCM-3
183664	3.5415	0.81369	54.332	1.6928e-13	3.5753e-12	C50E10.2	Protein C50E10.2
173505	2.9257	2.4759	54.317	1.7064e-13	3.5986e-12	Y57G7A.5	Protein Y57G7A.5
183812	3.2309	2.6081	54.287	1.7328e-13	3.6488e-12	C54G4.3	Protein C54G4.3
183651	2.9506	1.618	54.282	1.7365e-13	3.6513e-12	C50D2.3	Protein C50D2.3
182934	3.4391	0.96247	54.176	1.8332e-13	3.8488e-12	C26C6.6	Protein C26C6.6
173644	2.8856	1.6746	54.118	1.8877e-13	3.9575e-12	K08A2.2	Protein K08A2.2
189253	3.243	0.78931	54.063	1.9421e-13	4.0655e-12	W06F12.3	Protein W06F12.3
186157	3.3551	1.4311	54.032	1.9729e-13	4.124e-12	CELE_F53C3.1	Protein F53C3.1
189310	2.998	1.7091	53.979	2.0265e-13	4.2298e-12	W09C3.2	Protein W09C3.2
173563	-2.4757	2.2551	53.904	2.1051e-13	4.3873e-12	fbxb-35	Protein FBXB-35
187743	-2.9539	2.7503	53.804	2.2157e-13	4.6112e-12	CELE_R09E10.5	Protein R09E10.5
186197	3.5299	1.8052	53.748	2.2791e-13	4.7362e-12	cbs-2	Protein CBS-2
179220	3.1709	1.6143	53.735	2.2942e-13	4.7606e-12	CELE_F38E1.3	Protein F38E1.3
181529	-3.1017	2.4034	53.686	2.3522e-13	4.8739e-12	ceh-36	Protein CEH-36
174764	-1.2712	7.4239	53.522	2.5566e-13	5.2897e-12	CELE_F54D5.12	Protein F54D5.12
177391	3.4551	0.95002	53.43	2.6793e-13	5.5355e-12	csp-2	Protein CSP-2
173288	5.0264	0.15899	53.387	2.739e-13	5.6506e-12	ZK849.1	Protein ZK849.1
177829	3.6108	1.2098	53.38	2.7484e-13	5.6598e-12	kin-24	Protein KIN-24
188656	2.808	1.8751	53.378	2.7514e-13	5.6598e-12	T20F5.5	Protein T20F5.5
182476	3.3582	1.1792	53.336	2.8117e-13	5.7756e-12	CELE_C09H5.7	Protein C09H5.7
185404	3.1951	3.1831	53.277	2.8973e-13	5.9427e-12	F37A4.5	Protein F37A4.5
173484	-2.2485	3.303	53.274	2.9014e-13	5.9427e-12	fbxb-41	Protein FBXB-41
174863	-1.5029	5.4739	53.208	2.9999e-13	6.1356e-12	CELE_Y57A10A.23	Protein Y57A10A.23
175411	3.7167	1.0737	53.157	3.0795e-13	6.2893e-12	H06I04.5	Protein H06I04.5
173191	-2.0944	5.4243	53.123	3.1327e-13	6.3887e-12	vet-6	Protein VET-6
189083	2.8572	1.4527	53.094	3.179e-13	6.4712e-12	CELE_W01B6.6	Protein W01B6.6
187033	-2.7307	1.5364	53.092	3.1822e-13	6.4712e-12	fbxb-51	Protein FBXB-51
186549	2.4848	2.7713	53.081	3.2007e-13	6.4995e-12	F58H1.6	Protein F58H1.6
181417	-1.4506	5.9831	53.012	3.3157e-13	6.7236e-12	alh-13	Protein ALH-13
187894	5.5364	-0.10681	52.999	3.3366e-13	6.7562e-12	CELE_R102.8	Protein R102.8
188528	3.1008	1.8179	52.916	3.481e-13	7.0387e-12	T15B12.2	Protein T15B12.2
189993	2.6021	1.827	52.908	3.4956e-13	7.0582e-12	CELE_Y47G6A.13	Protein Y47G6A.13
174349	3.2372	3.1953	52.877	3.5516e-13	7.1611e-12	F22B5.5	Protein F22B5.5
185575	-2.0618	3.182	52.781	3.7289e-13	7.508e-12	tbx-11	Protein TBX-11
173104	-1.9327	3.8016	52.709	3.8682e-13	7.7775e-12	F14B6.3	Protein F14B6.3
186395	2.8949	3.4295	52.666	3.9532e-13	7.9371e-12	F56F3.4	Protein F56F3.4
180085	1.6341	6.1512	52.629	4.0282e-13	8.0762e-12	CELE_F11A5.9	Protein F11A5.9
186763	3.9417	0.27964	52.57	4.1526e-13	8.314e-12	H23L24.2	Protein H23L24.2
3565220	2.2865	3.3865	52.56	4.1726e-13	8.3424e-12	K02F6.3	Protein K02F6.3
177698	-2.1745	4.4748	52.529	4.2404e-13	8.4659e-12	CELE_T11B7.1	Protein T11B7.1
185779	3.8631	3.2929	52.503	4.2964e-13	8.5658e-12	CELE_F45D11.1	Protein F45D11.1
189238	2.6981	3.3886	52.474	4.3607e-13	8.6817e-12	W06D4.2	Protein W06D4.2
180751	-3.0463	2.0611	52.421	4.4799e-13	8.9031e-12	mls-2	Protein MLS-2
187028	4.0078	0.34848	52.419	4.4844e-13	8.9031e-12	K05F1.1	Protein K05F1.1
191319	-2.0577	3.3773	52.411	4.5009e-13	8.9133e-12	ZK430.5	Protein ZK430.5
185915	-3.1242	3.636	52.411	4.5021e-13	8.9133e-12	clec-78	Protein CLEC-78
176450	-2.9865	2.3085	52.407	4.511e-13	8.9186e-12	tbx-8	Protein TBX-8
4363043	-2.3645	2.3974	52.379	4.5748e-13	9.0213e-12	fbxb-90	Protein FBXB-90
177207	3.3206	1.8757	52.379	4.5756e-13	9.0213e-12	R08C7.5	Protein R08C7.5
177045	-2.7458	1.8495	52.255	4.8745e-13	9.5973e-12	ngn-1	Protein NGN-1
4363060	2.7885	1.6712	52.068	5.3607e-13	1.054e-11	ZK688.12	Protein ZK688.12
182495	3.4822	0.63173	51.992	5.5731e-13	1.0943e-11	CELE_C10C6.3	Protein C10C6.3
176792	2.6296	2.8789	51.978	5.6113e-13	1.1002e-11	T05D4.5	Protein T05D4.5
172352	3.0595	1.8288	51.923	5.7724e-13	1.1303e-11	K06A5.3	Protein K06A5.3
183280	3.4999	1.3384	51.912	5.803e-13	1.1337e-11	C36F7.5	Protein C36F7.5
174540	-2.367	2.7485	51.912	5.8057e-13	1.1337e-11	arrd-4	Protein ARRD-4
189171	3.6703	0.79068	51.821	6.0784e-13	1.1853e-11	W03G9.5	Protein W03G9.5
185067	3.2941	1.3173	51.773	6.2304e-13	1.2133e-11	F28E10.4	Protein F28E10.4
178745	-2.1334	7.4864	51.766	6.2529e-13	1.216e-11	folt-2	Protein FOLT-2
187079	3.3384	1.549	51.666	6.5783e-13	1.2775e-11	K06H7.8	Protein K06H7.8
182976	2.6869	1.9528	51.634	6.6872e-13	1.2969e-11	C28C12.1	Protein C28C12.1
173597	-2.1027	3.9512	51.607	6.7794e-13	1.313e-11	ceh-86	Protein CEH-86
187668	-2.2326	3.7214	51.553	6.9678e-13	1.3476e-11	fbxc-28	Protein FBXC-28
172448	1.839	4.3782	51.44	7.3821e-13	1.4258e-11	K10D3.6	Protein K10D3.6
3896883	-3.3756	1.5686	51.43	7.4185e-13	1.4309e-11	C46C11.4	Protein C46C11.4
177328	3.4877	1.1225	51.365	7.6704e-13	1.4775e-11	Y4C6A.4	Protein Y4C6A.4
190131	4.4587	0.12532	51.293	7.9564e-13	1.5305e-11	CELE_Y51A2B.6	Protein Y51A2B.6
189799	2.825	2.1546	51.27	8.0498e-13	1.5464e-11	Y40H4A.2	Protein Y40H4A.2
188123	4.4941	0.1542	51.253	8.1176e-13	1.5573e-11	dylt-3	Protein DYLT-3
190915	-1.8495	3.5209	51.211	8.2956e-13	1.5893e-11	CELE_Y106G6D.1	Protein Y106G6D.1
188882	4.1005	1.1483	51.086	8.8392e-13	1.6912e-11	T25B9.4	Protein T25B9.4
187086	2.1261	2.7875	51.006	9.2092e-13	1.7596e-11	K07A12.5	Protein K07A12.5
178494	-1.9819	4.0996	50.996	9.2577e-13	1.7665e-11	skr-9	Protein SKR-9
171644	-3.0552	3.2942	50.951	9.4723e-13	1.8026e-11	Y65B4BL.1	Protein Y65B4BL.1
180107	2.9142	3.8461	50.949	9.4778e-13	1.8026e-11	CELE_F36D3.4	Protein F36D3.4
186264	3.092	1.6507	50.946	9.4932e-13	1.8026e-11	F54H5.3	Protein F54H5.3
179603	-2.0441	4.4928	50.945	9.4975e-13	1.8026e-11	ceh-32	Protein CEH-32
177347	3.0819	2.4855	50.902	9.7108e-13	1.8407e-11	C55C3.3	Protein C55C3.3
178228	3.2512	1.7183	50.896	9.7393e-13	1.8436e-11	CELE_T23F6.3	Protein T23F6.3
190221	3.2331	0.88692	50.81	1.0178e-12	1.9217e-11	CELE_Y53F4B.24	Protein Y53F4B.24
191291	2.4819	2.8727	50.809	1.0179e-12	1.9217e-11	CELE_ZK354.3	Protein ZK354.3
177066	3.1915	2.1062	50.636	1.1121e-12	2.0967e-11	Y54G2A.15	Protein Y54G2A.15
181682	1.1916	7.3734	50.625	1.1184e-12	2.1058e-11	B0395.3	Protein B0395.3
173544	-2.8108	2.2671	50.508	1.1868e-12	2.2317e-11	CELE_F36H5.4	Protein F36H5.4
184927	1.6298	5.7085	50.49	1.1975e-12	2.2488e-11	CELE_F25E5.8	Protein F25E5.8
191464	3.262	1.7481	50.456	1.2185e-12	2.2852e-11	ZK930.4	Protein ZK930.4
179701	2.8768	1.2391	50.39	1.2603e-12	2.3606e-11	CELE_K01D12.7	Protein K01D12.7
189059	3.0252	2.0383	50.372	1.2717e-12	2.3789e-11	T28F4.3	Protein T28F4.3
172771	-1.5409	5.3354	50.363	1.278e-12	2.3874e-11	mec-8	Protein MEC-8
185328	2.6332	2.3621	50.314	1.31e-12	2.444e-11	F35H10.2	Protein F35H10.2
191688	2.1428	3.276	50.308	1.314e-12	2.4482e-11	ins-7	Protein INS-7
176973	-3.8302	1.9831	50.293	1.3242e-12	2.464e-11	CELE_Y41D4B.26	Protein Y41D4B.26
174007	2.6339	2.7937	50.247	1.3559e-12	2.5198e-11	ZK84.2	Protein ZK84.2
177832	2.8793	1.6361	50.215	1.3779e-12	2.5573e-11	K07F5.6	Protein K07F5.6
183523	4.0649	0.59624	50.189	1.3965e-12	2.5885e-11	C46H11.6	Protein C46H11.6
190305	-3.3165	2.0401	50.181	1.4017e-12	2.5947e-11	cutl-25	Protein CUTL-25
177375	-3.1504	2.9663	50.133	1.4366e-12	2.6558e-11	CELE_M03D4.4	Protein M03D4.4
173187	3.0597	3.5231	50.11	1.4537e-12	2.6839e-11	ssp-31	Protein SSP-31
178645	-1.5002	6.4283	50.086	1.4714e-12	2.7132e-11	cdc-25.2	Protein CDC-25.2
175511	3.061	1.4034	50.065	1.4872e-12	2.7388e-11	F37A8.2	Protein F37A8.2
179036	1.1008	6.9497	50.046	1.5017e-12	2.7619e-11	W01A11.1	Protein W01A11.1
177304	3.5038	0.9177	49.962	1.5678e-12	2.8797e-11	ttbk-2	Protein TTBK-2
182742	2.9015	2.2133	49.939	1.5856e-12	2.9087e-11	C17G10.3	Protein C17G10.3
171974	-1.2335	5.5426	49.89	1.6262e-12	2.9793e-11	fkb-5	Protein FKB-5
182736	2.712	2.2002	49.818	1.6872e-12	3.087e-11	C17F3.3	Protein C17F3.3
187038	-2.647	1.3665	49.684	1.8058e-12	3.2997e-11	fbxb-46	Protein FBXB-46
186198	3.8466	0.44152	49.565	1.9194e-12	3.5028e-11	F54B3.2	Protein F54B3.2
182017	3.2373	1.3488	49.482	2.0025e-12	3.6476e-11	tag-344	Protein TAG-344
186222	2.2904	3.0692	49.48	2.0038e-12	3.6476e-11	F54C8.1	Protein F54C8.1
187345	-2.4101	2.3429	49.448	2.037e-12	3.7033e-11	K12H6.7	Protein K12H6.7
1772641	2.8071	2.3506	49.317	2.1775e-12	3.9537e-11	1772641	NA
187730	3.2925	0.72449	49.287	2.2111e-12	4.0096e-11	R09B5.12	Protein R09B5.12
179637	2.09	9.9579	49.256	2.246e-12	4.0677e-11	cpr-1	Protein CPR-1
180264	2.4549	8.8027	49.243	2.2609e-12	4.0894e-11	CELE_Y39B6A.1	Protein Y39B6A.1
182640	3.7151	0.67277	49.229	2.2776e-12	4.1145e-11	CELE_C15H7.4	Protein C15H7.4
174910	3.5056	1.3365	49.178	2.3372e-12	4.2167e-11	CELE_Y46G5A.14	Protein Y46G5A.14
189099	2.8992	1.6359	49.167	2.3504e-12	4.2352e-11	CELE_W02A2.8	Protein W02A2.8
190550	4.0937	0.15447	49.086	2.4502e-12	4.4095e-11	Y69E1A.4	Protein Y69E1A.4
24104653	3.2334	1.3527	49.05	2.495e-12	4.4844e-11	24104653	NA
3565772	3.17	1.3547	49.015	2.5398e-12	4.5592e-11	D1022.9	Protein D1022.9
190677	3.5389	1.2736	48.973	2.5951e-12	4.6526e-11	CELE_Y73F8A.15	Protein Y73F8A.15
177421	3.7488	1.1098	48.916	2.6714e-12	4.781e-11	F38A5.6	Protein F38A5.6
171863	2.5774	2.266	48.915	2.6735e-12	4.781e-11	Y71F9AL.2	Protein Y71F9AL.2
185337	2.6527	2.079	48.911	2.6784e-12	4.7838e-11	F36A2.11	Protein F36A2.11
173468	-1.2853	6.9896	48.829	2.7923e-12	4.9784e-11	alg-2	Protein ALG-2
186515	-2.3877	1.9625	48.828	2.7943e-12	4.9784e-11	fbxc-21	Protein FBXC-21
185386	-2.8843	1.0064	48.808	2.8231e-12	5.0233e-11	CELE_F36H5.8	Protein F36H5.8
180578	-2.4194	5.2905	48.783	2.8587e-12	5.0804e-11	F53B3.5	Protein F53B3.5
189842	2.8521	1.4531	48.761	2.8913e-12	5.1319e-11	Y42H9AR.2	Protein Y42H9AR.2
191739	4.9332	2.768	48.645	3.0669e-12	5.4368e-11	ora-1	Protein ORA-1
13180274	3.2865	0.94434	48.64	3.0751e-12	5.4445e-11	C09D4.9	Protein C09D4.9
175333	3.8961	0.25489	48.627	3.0953e-12	5.4735e-11	B0524.5	Protein B0524.5
190554	3.0781	1.4692	48.604	3.1325e-12	5.5324e-11	Y69E1A.8	Protein Y69E1A.8
181295	-2.7753	3.5682	48.587	3.1594e-12	5.573e-11	lpr-3	Protein LPR-3
179876	-1.3808	5.3896	48.547	3.2244e-12	5.6805e-11	swan-1	Protein SWAN-1
179401	4.2489	0.54492	48.524	3.2623e-12	5.7404e-11	F57A8.6	Protein F57A8.6
13186765	2.9533	1.0169	48.517	3.2739e-12	5.7535e-11	M02G9.4	Protein M02G9.4
189085	2.7224	1.4743	48.506	3.293e-12	5.78e-11	sulp-6	Protein SULP-6
177794	-1.6576	4.8025	48.476	3.3428e-12	5.8601e-11	elt-1	Protein ELT-1
177180	2.6794	2.3284	48.433	3.4177e-12	5.9842e-11	scrm-5	Protein SCRM-5
176079	2.7464	1.8873	48.411	3.4571e-12	6.0402e-11	C18H2.1	Protein C18H2.1
176205	-1.9131	4.1868	48.41	3.4582e-12	6.0402e-11	C06E1.1	Protein C06E1.1
182803	3.0594	2.2887	48.405	3.4666e-12	6.0475e-11	C18H7.4	Protein C18H7.4
172400	2.8617	2.5798	48.4	3.4751e-12	6.0548e-11	acdh-5	Protein ACDH-5
176725	2.878	1.8467	48.391	3.4914e-12	6.0758e-11	F14F7.4	Protein F14F7.4
183218	2.8295	2.4596	48.337	3.5886e-12	6.2373e-11	C34G6.3	Protein C34G6.3
176727	3.2924	1.6397	48.319	3.6215e-12	6.2868e-11	F54F12.1	Protein F54F12.1
172835	3.2162	2.1772	48.277	3.6998e-12	6.4149e-11	Y67A6A.1	Protein Y67A6A.1
175482	2.7888	3.475	48.262	3.7298e-12	6.4591e-11	F34D10.8	Protein F34D10.8
176376	-1.2903	8.3652	48.249	3.754e-12	6.4931e-11	ech-6	Protein ECH-6
181834	3.9639	0.90569	48.125	3.998e-12	6.9068e-11	B0207.1	Protein B0207.1
183401	2.2779	2.5804	48.104	4.042e-12	6.9743e-11	C42C1.9	Protein C42C1.9
174532	-3.6252	2.3497	48.091	4.0682e-12	7.0109e-11	cutl-2	Protein CUTL-2
179323	3.145	0.80524	48.082	4.0883e-12	7.0372e-11	F36D4.1	Protein F36D4.1
13198072	-2.5402	1.7488	48.045	4.166e-12	7.1623e-11	CELE_C08F8.15	Protein C08F8.15
177889	2.1886	3.5006	48.019	4.2214e-12	7.2486e-11	T14G10.8	Protein T14G10.8
174224	-2.8817	3.7591	48.012	4.2362e-12	7.2653e-11	wrt-10	Protein WRT-10
174569	-1.4155	6.5005	48.005	4.2514e-12	7.2827e-11	die-1	Protein DIE-1
181693	-2.1649	2.7266	47.976	4.3156e-12	7.3838e-11	R11.4	Protein R11.4
182917	3.8143	0.78377	47.945	4.383e-12	7.4901e-11	C25G4.8	Protein C25G4.8
177096	-2.6511	2.8191	47.924	4.4317e-12	7.5642e-11	T26C12.3	Protein T26C12.3
181257	-1.3591	6.768	47.901	4.4822e-12	7.6412e-11	bet-2	Protein BET-2
182481	3.5815	1.2784	47.885	4.5187e-12	7.6942e-11	C09H10.9	Protein C09H10.9
191288	3.161	1.1933	47.883	4.5247e-12	7.6952e-11	ZK353.4	Protein ZK353.4
172458	-1.5568	5.591	47.841	4.6226e-12	7.8524e-11	hlh-2	Protein HLH-2
174209	-1.6438	5.4617	47.795	4.7308e-12	8.0265e-11	CELE_C07D10.5	Protein C07D10.5
181447	-2.2543	4.2309	47.791	4.7411e-12	8.0345e-11	skr-21	Protein SKR-21
182024	4.2447	0.27467	47.789	4.7469e-12	8.0347e-11	B0524.2	Protein B0524.2
13191416	4.0246	0.7595	47.764	4.808e-12	8.1285e-11	Y66A7A.9	Protein Y66A7A.9
173014	-1.7746	6.0246	47.646	5.1063e-12	8.6226e-11	ztf-6	Protein ZTF-6
184295	1.7486	5.5296	47.617	5.1818e-12	8.7397e-11	ugt-41	Protein UGT-41
183213	3.0628	0.75166	47.583	5.2737e-12	8.8752e-11	C34E10.9	Protein C34E10.9
175171	1.435	7.4354	47.582	5.2746e-12	8.8752e-11	pck-1	Protein PCK-1
172766	-2.1541	3.1574	47.497	5.5096e-12	9.2597e-11	CELE_C17E4.2	Protein C17E4.2
177912	2.6692	1.6749	47.376	5.8605e-12	9.8377e-11	Y43C5A.4	Protein Y43C5A.4
183845	2.9781	1.4379	47.127	6.6547e-12	1.1145e-10	C55B7.10	Protein C55B7.10
179698	3.4618	1.6186	47.127	6.6549e-12	1.1145e-10	CELE_K01D12.15	Protein K01D12.15
191437	3.9435	0.28435	47.105	6.7285e-12	1.1245e-10	best-25	Protein BEST-25
187509	3.526	1.433	47.104	6.7305e-12	1.1245e-10	R01H2.2	Protein R01H2.2
171824	2.7114	1.8285	47.067	6.8587e-12	1.1446e-10	F40E3.5	Protein F40E3.5
353386	2.3359	4.4143	47.019	7.0301e-12	1.1718e-10	nspd-10	Protein NSPD-10
188266	1.3111	5.9641	47.008	7.0694e-12	1.177e-10	spp-4	Protein SPP-4
184365	2.6616	2.1608	46.993	7.1241e-12	1.1847e-10	F11G11.4	Protein F11G11.4
186051	3.1622	0.82686	46.921	7.3917e-12	1.2278e-10	F49E11.7	Protein F49E11.7
183539	-2.3494	2.8632	46.9	7.4691e-12	1.2392e-10	ref-2	Protein REF-2
184432	3.27	0.59416	46.806	7.8387e-12	1.299e-10	F13G11.2	Protein F13G11.2
3565809	2.8732	1.3638	46.785	7.9237e-12	1.3116e-10	ZK970.8	Protein ZK970.8
189038	3.2565	1.405	46.748	8.0727e-12	1.3347e-10	fbxa-202	Protein FBXA-202
3896819	2.5717	1.7316	46.663	8.4321e-12	1.3916e-10	D2063.4	Protein D2063.4
181370	-1.7748	8.7899	46.662	8.4365e-12	1.3916e-10	sams-1	Protein SAMS-1
183011	4.4418	0.11495	46.636	8.5495e-12	1.4086e-10	C29F5.3	Protein C29F5.3
182310	3.5837	0.97224	46.6	8.7061e-12	1.4327e-10	CELE_C06C6.7	Protein C06C6.7
179974	3.0977	2.8347	46.567	8.8546e-12	1.4555e-10	ssp-33	Protein SSP-33
188176	2.7091	1.4235	46.563	8.8714e-12	1.4566e-10	nep-20	Protein NEP-20
174611	3.3098	0.85961	46.476	9.2771e-12	1.5214e-10	CELE_ZK673.6	Protein ZK673.6
6418697	3.3065	0.74264	46.438	9.4588e-12	1.5493e-10	CELE_C25D7.16	Protein C25D7.16
181750	-2.3109	2.3052	46.435	9.4687e-12	1.5493e-10	sdz-2	Protein SDZ-2
177575	2.9377	1.5834	46.406	9.6122e-12	1.571e-10	kin-26	Protein KIN-26
181699	-2.9556	1.6009	46.358	9.8487e-12	1.6078e-10	ifa-3	Protein IFA-3
174705	1.491	5.3581	46.346	9.911e-12	1.6161e-10	pqm-1	Protein PQM-1
188542	3.2502	0.80652	46.26	1.0357e-11	1.6862e-10	T16A1.2	Protein T16A1.2
180020	3.284	0.59997	46.258	1.0365e-11	1.6862e-10	CELE_C01G10.14	Protein C01G10.14
190328	-2.2571	2.7281	46.214	1.06e-11	1.7225e-10	fbxb-24	Protein FBXB-24
171604	2.4716	2.5164	46.199	1.0681e-11	1.7337e-10	F53G12.8	Protein F53G12.8
246002	3.1512	1.4737	46.191	1.0724e-11	1.7387e-10	Y37F4.5	Protein Y37F4.5
178455	-2.6213	2.8676	46.12	1.1121e-11	1.8011e-10	Y7A9D.1	Protein Y7A9D.1
182073	3.3132	0.48683	46.082	1.134e-11	1.8344e-10	C01G5.3	Protein C01G5.3
190327	-2.336	2.1221	46.061	1.1464e-11	1.8523e-10	fbxb-22	Protein FBXB-22
185428	3.2664	2.737	46.024	1.168e-11	1.8851e-10	F37E3.3	Protein F37E3.3
176959	1.5149	6.5017	45.991	1.1881e-11	1.9153e-10	K03H6.2	Protein K03H6.2
186381	3.7671	0.1544	45.965	1.2036e-11	1.9381e-10	CELE_F56D5.2	Protein F56D5.2
187941	3.3224	1.3325	45.873	1.2614e-11	2.029e-10	T01C3.5	Protein T01C3.5
191703	-3.7369	0.935	45.871	1.2633e-11	2.0297e-10	lin-32	Protein LIN-32
182293	1.8531	6.647	45.839	1.2838e-11	2.0603e-10	C06B3.6	Protein C06B3.6
174559	5.4273	-0.19499	45.829	1.2901e-11	2.0681e-10	CELE_ZK892.4	Protein ZK892.4
3565845	-2.5126	3.1862	45.805	1.3066e-11	2.0921e-10	fbxb-75	Protein FBXB-75
183550	4.3781	0.38444	45.751	1.3425e-11	2.1473e-10	CELE_C47E8.1	Protein C47E8.1
173186	3.331	1.2691	45.684	1.3896e-11	2.2201e-10	CELE_ZK1225.5	Protein ZK1225.5
24104655	4.1955	0.21509	45.657	1.4089e-11	2.2484e-10	24104655	NA
177357	4.172	0.4862	45.644	1.4181e-11	2.259e-10	spe-27	Protein SPE-27
187667	-2.8495	1.4924	45.643	1.4187e-11	2.259e-10	fbxc-34	Protein FBXC-34
185324	3.7248	0.6867	45.601	1.45e-11	2.3062e-10	F35H8.1	Protein F35H8.1
187117	3.3663	1.11	45.586	1.4605e-11	2.3203e-10	K07E12.2	Protein K07E12.2
185326	2.639	2.0182	45.552	1.4863e-11	2.3588e-10	F35H8.4	Protein F35H8.4
176586	2.8878	1.5374	45.549	1.4884e-11	2.3594e-10	Y66D12A.11	Protein Y66D12A.11
177593	5.6494	3.3018	45.527	1.5058e-11	2.3844e-10	F57H12.6	Protein F57H12.6
266840	2.8209	1.351	45.52	1.5109e-11	2.3898e-10	M05B5.3	Protein M05B5.3
190137	-1.8064	4.693	45.497	1.5288e-11	2.4154e-10	CELE_Y51A2D.15	Protein Y51A2D.15
182156	2.8909	1.3604	45.408	1.5999e-11	2.5249e-10	C03C10.2	Protein C03C10.2
172188	2.7793	2.6234	45.402	1.6051e-11	2.5303e-10	C24A11.1	Protein C24A11.1
178684	2.1948	2.7196	45.336	1.6597e-11	2.6135e-10	comt-5	Protein COMT-5
173253	-2.2044	4.9065	45.303	1.6877e-11	2.6546e-10	W04A8.4	Protein W04A8.4
175880	2.5721	1.4974	45.241	1.7421e-11	2.7371e-10	CELE_C23G10.1	Protein C23G10.1
187126	3.8116	0.55955	45.23	1.7517e-11	2.7492e-10	K07H8.5	Protein K07H8.5
182411	-2.2276	1.9816	45.223	1.7586e-11	2.757e-10	fbxb-13	Protein FBXB-13
172503	1.511	8.6922	45.212	1.768e-11	2.7687e-10	T28F4.5	Protein T28F4.5
190110	3.1523	0.82048	45.175	1.8023e-11	2.8194e-10	scrm-7	Protein SCRM-7
184767	-2.1155	3.5424	45.153	1.8221e-11	2.8472e-10	F21C10.9	Protein F21C10.9
171848	3.2163	0.78215	45.087	1.8848e-11	2.9419e-10	W03D8.3	Protein W03D8.3
190372	2.7423	2.0855	45.052	1.9191e-11	2.9921e-10	CELE_Y57G11C.6	Protein Y57G11C.6
179975	3.3637	2.2099	45.025	1.9449e-11	3.029e-10	CELE_R08A2.1	Protein R08A2.1
7040179	-2.77	0.86057	45.015	1.9555e-11	3.0423e-10	CELE_F49B2.7	Protein F49B2.7
188288	-2.3655	2.1087	44.92	2.0525e-11	3.1896e-10	fbxb-10	Protein FBXB-10
175010	3.9412	3.3165	44.893	2.0812e-11	3.2307e-10	gst-19	Protein GST-19
185447	3.5272	0.16669	44.876	2.0993e-11	3.2544e-10	F38A5.11	Protein F38A5.11
24104858	2.971	1.307	44.874	2.101e-11	3.2544e-10	24104858	NA
182754	2.9441	2.8605	44.78	2.2045e-11	3.411e-10	CELE_C17H12.5	Protein C17H12.5
13186158	2.5149	1.7802	44.699	2.2976e-11	3.5512e-10	F54C9.14	Protein F54C9.14
178551	-2.4767	1.4002	44.672	2.3293e-11	3.5963e-10	R02C2.6	Protein R02C2.6
187471	2.4554	1.9237	44.628	2.3831e-11	3.6753e-10	M88.3	Protein M88.3
3896848	2.5703	2.2424	44.61	2.405e-11	3.7052e-10	R09E12.9	Protein R09E12.9
188312	3.2245	1.6619	44.591	2.428e-11	3.7364e-10	T09A12.1	Protein T09A12.1
183119	-2.2779	3.2194	44.561	2.466e-11	3.7909e-10	sdz-4	Protein SDZ-4
186513	-2.6232	1.7628	44.55	2.4792e-11	3.807e-10	fbxb-18	Protein FBXB-18
173886	2.8844	4.0394	44.545	2.4853e-11	3.8123e-10	CELE_C27D6.3	Protein C27D6.3
179774	1.8702	5.5107	44.54	2.4922e-11	3.8188e-10	T16G1.7	Protein T16G1.7
174468	3.2265	1.0842	44.512	2.5281e-11	3.8696e-10	CELE_C01G6.2	Protein C01G6.2
13196212	3.6032	0.22624	44.497	2.5475e-11	3.8952e-10	CELE_C01B10.44	Protein C01B10.44
178496	-1.8194	3.9792	44.429	2.6381e-11	4.0294e-10	skr-12	Protein SKR-12
189616	2.4716	1.4533	44.385	2.6981e-11	4.1165e-10	Y37D8A.8	Protein Y37D8A.8
191151	3.3436	0.88812	44.35	2.7465e-11	4.1859e-10	ZC395.4	Protein ZC395.4
174163	-2.6361	1.5073	44.334	2.7682e-11	4.2145e-10	T02G5.14	Protein T02G5.14
188315	2.5947	1.2732	44.295	2.8248e-11	4.2961e-10	T09B4.3	Protein T09B4.3
186602	3.8553	1.1983	44.237	2.91e-11	4.4209e-10	CELE_F59C6.2	Protein F59C6.2
188565	-2.3937	1.653	44.207	2.9548e-11	4.4841e-10	fbxb-81	Protein FBXB-81
181838	3.274	1.524	44.151	3.0399e-11	4.6085e-10	B0207.9	Protein B0207.9
177820	1.122	7.7524	44.102	3.1164e-11	4.7194e-10	fat-3	Protein FAT-3
3565602	3.7812	0.1569	44.038	3.2199e-11	4.8708e-10	Y53C12A.8	Protein Y53C12A.8
172525	1.3253	7.0485	43.978	3.3201e-11	5.0171e-10	F26A3.4	Protein F26A3.4
173851	2.5656	1.6634	43.925	3.4114e-11	5.1496e-10	ZK546.4	Protein ZK546.4
180147	-2.0383	2.5831	43.878	3.4945e-11	5.2695e-10	sdz-16	Protein SDZ-16
179584	1.1491	5.94	43.876	3.4989e-11	5.2705e-10	ccch-1	Protein CCCH-1
187209	2.5779	1.8253	43.867	3.5155e-11	5.2899e-10	cyp-35A3	Protein CYP-35A3
260110	3.7497	0.98625	43.833	3.577e-11	5.3768e-10	CELE_F44D12.6	Protein F44D12.6
184809	3.2579	0.93582	43.795	3.6457e-11	5.4744e-10	F22B3.8	Protein F22B3.8
13215998	3.0443	1.382	43.738	3.7539e-11	5.6308e-10	T16G1.13	Protein T16G1.13
185787	-2.4208	1.3149	43.674	3.8794e-11	5.813e-10	fbxb-30	Protein FBXB-30
27219621	-2.2562	2.0187	43.67	3.8861e-11	5.817e-10	27219621	NA
176075	2.3534	1.9068	43.584	4.0616e-11	6.0732e-10	R13A5.11	Protein R13A5.11
182981	3.623	1.4424	43.558	4.1166e-11	6.149e-10	CELE_C28D4.4	Protein C28D4.4
188948	-2.659	1.3322	43.49	4.261e-11	6.358e-10	fbxb-2	Protein FBXB-2
3565249	4.1472	0.44206	43.449	4.3512e-11	6.4858e-10	CELE_C01G12.13	Protein C01G12.13
176405	3.5486	0.37779	43.428	4.3976e-11	6.5481e-10	CELE_K03H1.9	Protein K03H1.9
188157	2.8538	1.2191	43.305	4.6831e-11	6.9659e-10	mps-3	Protein MPS-3
185797	2.6351	1.454	43.286	4.7298e-11	7.028e-10	F45E4.6	Protein F45E4.6
182281	3.2579	0.29024	43.261	4.7897e-11	7.1097e-10	C06A5.2	Protein C06A5.2
187850	2.8997	1.6449	43.254	4.8086e-11	7.1302e-10	R13A1.3	Protein R13A1.3
171659	2.8435	1.8644	43.245	4.8294e-11	7.1536e-10	Y18H1A.10	Protein Y18H1A.10
178472	2.8087	1.2919	43.243	4.8357e-11	7.1555e-10	nep-23	Protein NEP-23
182121	2.7057	1.1439	43.234	4.8574e-11	7.1802e-10	C02F5.2	Protein C02F5.2
189991	2.2387	2.0292	43.217	4.8984e-11	7.2333e-10	CELE_Y47G6A.3	Protein Y47G6A.3
188568	-2.1596	3.0253	43.214	4.9059e-11	7.2368e-10	fbxb-84	Protein FBXB-84
172740	2.6184	2.1214	43.191	4.9638e-11	7.3146e-10	F25H5.7	Protein F25H5.7
173733	1.5412	4.6428	43.189	4.9689e-11	7.3146e-10	bcmo-2	Protein BCMO-2
172758	3.0345	1.4676	43.154	5.0597e-11	7.4406e-10	uggt-2	Protein UGGT-2
180396	1.3815	5.5824	43.145	5.0835e-11	7.4679e-10	ZK1193.2	Protein ZK1193.2
174879	-2.3792	1.882	43.131	5.1185e-11	7.5115e-10	CELE_F57G9.3	Protein F57G9.3
191427	2.8338	0.99031	43.118	5.1532e-11	7.5546e-10	ZK809.1	Protein ZK809.1
175619	2.8737	0.87118	43.072	5.2762e-11	7.7271e-10	CELE_T04A8.13	Protein T04A8.13
186292	-2.7688	1.2077	43.055	5.3223e-11	7.7865e-10	fbxb-57	Protein FBXB-57
172932	2.8196	1.6896	43.033	5.3824e-11	7.8664e-10	nlp-4	Protein NLP-4
178843	3.3726	0.52222	43.014	5.4363e-11	7.937e-10	CELE_T08H10.3	Protein T08H10.3
189771	1.3744	4.3907	42.992	5.4952e-11	8.0148e-10	ugt-31	Protein UGT-31
173591	1.5814	4.2731	42.977	5.5389e-11	8.0702e-10	F43C11.7	Protein F43C11.7
180418	-2.3458	4.6927	42.955	5.6025e-11	8.1546e-10	ncam-1	Protein NCAM-1
177920	2.7351	2.0689	42.936	5.657e-11	8.2255e-10	CELE_R09E10.1	Protein R09E10.1
182816	3.5207	1.3197	42.811	6.0287e-11	8.7571e-10	CELE_C23G10.11	Protein C23G10.11
175061	4.0318	0.10939	42.802	6.0581e-11	8.7907e-10	Y39G8C.2	Protein Y39G8C.2
178119	2.7795	0.87622	42.779	6.1276e-11	8.8825e-10	pph-2	Protein PPH-2
188567	-2.2884	2.1631	42.693	6.4042e-11	9.274e-10	fbxb-83	Protein FBXB-83
180927	1.1707	5.5197	42.685	6.4318e-11	9.3045e-10	ets-4	Protein ETS-4
180433	-2.8271	3.2022	42.678	6.4519e-11	9.3241e-10	igcm-1	Protein IGCM-1
183212	-3.1408	1.4974	42.639	6.5843e-11	9.5059e-10	cnd-1	Protein CND-1
180747	-1.6391	4.5591	42.631	6.6099e-11	9.5331e-10	glit-1	Protein GLIT-1
188232	2.6168	1.2431	42.619	6.6495e-11	9.5806e-10	T07E3.2	Protein T07E3.2
180080	-4.4619	1.7185	42.545	6.9079e-11	9.9428e-10	CELE_F44G3.2	Protein F44G3.2
189706	3.1545	1.104	42.414	7.3853e-11	1.0619e-09	CELE_Y39A1A.2	Protein Y39A1A.2
184831	-2.3827	3.3847	42.384	7.5004e-11	1.0774e-09	CELE_F22E5.1	Protein F22E5.1
182028	3.1743	0.74464	42.26	7.9908e-11	1.1467e-09	scl-23	Protein SCL-23
191624	-1.7664	3.4213	42.251	8.0259e-11	1.1505e-09	ceh-40	Protein CEH-40
173729	-1.3836	4.3422	42.221	8.1534e-11	1.1676e-09	skr-15	Protein SKR-15
13180816	3.4141	0.41829	42.153	8.439e-11	1.2073e-09	M05B5.7	Protein M05B5.7
13189483	2.7217	1.7528	42.06	8.8499e-11	1.2648e-09	K10D2.8	Protein K10D2.8
186497	2.0031	2.6782	42.031	8.9837e-11	1.2827e-09	F58B6.1	Protein F58B6.1
186516	-2.2983	1.5872	42.021	9.0297e-11	1.288e-09	fbxc-26	Protein FBXC-26
187306	2.9054	1.3278	41.969	9.2733e-11	1.3214e-09	K11H3.2	Protein K11H3.2
174530	2.5597	3.1699	41.885	9.682e-11	1.3782e-09	glt-5	Protein GLT-5
3564768	2.9068	2.7314	41.863	9.7915e-11	1.3924e-09	ZK858.8	Protein ZK858.8
173365	-3.1907	3.2706	41.855	9.8314e-11	1.3967e-09	ces-2	Protein CES-2
3565182	4.7079	-0.12033	41.852	9.8426e-11	1.3969e-09	ZK1248.20	Protein ZK1248.20
4927032	-2.1486	2.5712	41.814	1.0038e-10	1.4232e-09	M199.9	Protein M199.9
174229	-1.9266	3.3648	41.789	1.0168e-10	1.4401e-09	F35D2.3	Protein F35D2.3
173681	-2.1071	3.641	41.767	1.0281e-10	1.4547e-09	bath-9	Protein BATH-9
174512	1.4487	4.3936	41.753	1.0358e-10	1.4642e-09	nhr-19	Protein NHR-19
3565698	2.5353	1.7534	41.725	1.0507e-10	1.4838e-09	T13F3.8	Protein T13F3.8
181434	-1.7323	3.7985	41.638	1.0986e-10	1.5499e-09	K03A11.1	Protein K03A11.1
187836	2.9134	0.97763	41.632	1.1017e-10	1.5528e-09	R12B2.3	Protein R12B2.3
189703	3.1503	0.90439	41.602	1.1188e-10	1.5753e-09	CELE_Y38H8A.2	Protein Y38H8A.2
178549	-1.9052	3.0923	41.534	1.1583e-10	1.6292e-09	kin-33	Protein KIN-33
190258	3.15	1.4009	41.471	1.1966e-10	1.6815e-09	CELE_Y54E2A.9	Protein Y54E2A.9
173417	3.2267	1.2764	41.462	1.2018e-10	1.6872e-09	clec-117	Protein CLEC-117
188298	3.5129	0.15695	41.456	1.2055e-10	1.6907e-09	CELE_T08G3.7	Protein T08G3.7
189092	3.0034	1.7901	41.432	1.2202e-10	1.7096e-09	W01D2.3	Protein W01D2.3
179960	3.1588	0.37291	41.424	1.2254e-10	1.7151e-09	tag-191	Protein TAG-191
180288	2.5804	2.2422	41.412	1.2332e-10	1.7234e-09	CELE_Y43F8C.9	Protein Y43F8C.9
187213	3.9373	0.014372	41.411	1.2337e-10	1.7234e-09	CELE_K09D9.11	Protein K09D9.11
177767	1.655	4.763	41.401	1.24e-10	1.7305e-09	C10C5.3	Protein C10C5.3
181754	-1.6174	4.2561	41.361	1.2658e-10	1.7648e-09	T23C6.4	Protein T23C6.4
173680	-2.6094	3.0573	41.321	1.2921e-10	1.7997e-09	bath-10	Protein BATH-10
173295	-2.8167	0.74385	41.293	1.3104e-10	1.8234e-09	fbxb-8	Protein FBXB-8
189477	2.4982	1.7086	41.29	1.3124e-10	1.8244e-09	CELE_Y18D10A.21	Protein Y18D10A.21
3565925	3.0626	1.0103	41.26	1.3327e-10	1.8508e-09	C06A6.7	Protein C06A6.7
185271	3.3185	0.75602	41.249	1.3401e-10	1.8593e-09	F35C11.2	Protein F35C11.2
172367	1.9269	3.2436	41.16	1.4029e-10	1.9446e-09	acdh-4	Protein ACDH-4
175492	-1.3164	6.5949	41.151	1.4093e-10	1.9514e-09	dpy-27	Protein DPY-27
191195	4.1523	0.20293	41.122	1.4298e-10	1.978e-09	CELE_ZC513.3	Protein ZC513.3
187165	2.538	1.5067	41.116	1.4343e-10	1.9823e-09	K08F8.5	Protein K08F8.5
186510	-1.9144	2.9446	41.098	1.4477e-10	1.9989e-09	fbxb-17	Protein FBXB-17
189522	2.6451	1.15	41.033	1.4971e-10	2.065e-09	CELE_Y23H5A.4	Protein Y23H5A.4
185752	2.9116	0.97385	41.028	1.501e-10	2.0684e-09	F44F4.10	Protein F44F4.10
24104154	-2.148	2.5718	41.024	1.5037e-10	2.0701e-09	24104154	NA
4363061	3.1179	0.66115	41.009	1.5152e-10	2.084e-09	CELE_Y57G11C.52	Protein Y57G11C.52
173275	-2.4024	1.8976	40.997	1.5243e-10	2.0944e-09	fbxb-100	Protein FBXB-100
186501	3.8403	0.21774	40.951	1.5613e-10	2.1427e-09	F58D5.8	Protein F58D5.8
177032	-2.015	2.7656	40.949	1.5624e-10	2.1427e-09	C45G7.4	Protein C45G7.4
174467	-1.6364	6.2145	40.939	1.5702e-10	2.1513e-09	aqp-2	Protein AQP-2
179813	1.5441	6.4235	40.822	1.6672e-10	2.282e-09	CELE_C50B6.7	Protein C50B6.7
174195	2.2987	6.7262	40.816	1.6727e-10	2.2873e-09	C30G12.2	Protein C30G12.2
259388	1.5146	5.3901	40.693	1.7811e-10	2.4332e-09	F55H12.2	Protein F55H12.2
191515	1.6083	4.698	40.613	1.8555e-10	2.5324e-09	nit-1	Protein NIT-1
182455	2.6261	1.2041	40.568	1.8985e-10	2.5886e-09	CELE_C09F9.1	Protein C09F9.1
183109	-2.5953	1.3413	40.478	1.9887e-10	2.709e-09	fbxc-14	Protein FBXC-14
187035	-2.5828	1.2467	40.47	1.9969e-10	2.7176e-09	fbxb-44	Protein FBXB-44
181390	-1.5762	3.5905	40.45	2.0172e-10	2.7426e-09	F17A2.13	Protein F17A2.13
187185	4.3981	-0.34902	40.445	2.022e-10	2.7465e-09	cyp-14A3	Protein CYP-14A3
184555	2.8906	0.93527	40.372	2.0996e-10	2.8492e-09	CELE_F15H10.7	Protein F15H10.7
3896758	2.7008	3.1373	40.347	2.126e-10	2.8822e-09	F54H12.7	Protein F54H12.7
4363028	2.807	0.64404	40.314	2.1629e-10	2.9295e-09	poml-4	Protein POML-4
185376	3.8166	0.39273	40.291	2.1885e-10	2.9614e-09	CELE_F36G9.13	Protein F36G9.13
176262	2.7015	2.0167	40.258	2.2253e-10	3.0082e-09	CELE_ZK637.12	Protein ZK637.12
181384	-1.651	3.3499	40.248	2.2371e-10	3.0214e-09	C23H4.6	Protein C23H4.6
183418	3.1076	2.9475	40.095	2.4194e-10	3.2645e-09	C43G2.3	Protein C43G2.3
173683	2.9793	0.68237	40.081	2.436e-10	3.2837e-09	nep-9	Protein NEP-9
180549	-1.4257	4.6348	40.024	2.5084e-10	3.3781e-09	fox-1	Protein FOX-1
183927	3.7036	-0.16589	39.999	2.5407e-10	3.4185e-09	D1081.3	Protein D1081.3
181571	-3.2663	1.1967	39.987	2.5568e-10	3.4369e-09	C05G5.5	Protein C05G5.5
185173	-1.2595	5.0137	39.973	2.5743e-10	3.4571e-09	fbxa-72	Protein FBXA-72
181110	-1.4181	5.4207	39.966	2.5842e-10	3.4671e-09	utx-1	Protein UTX-1
175135	2.9931	1.6481	39.926	2.6383e-10	3.5363e-09	CELE_Y54E2A.7	Protein Y54E2A.7
3565389	4.2747	-0.032009	39.911	2.6577e-10	3.5564e-09	C47E12.12	Protein C47E12.12
175095	-2.0271	2.927	39.911	2.6582e-10	3.5564e-09	sdz-26	Protein SDZ-26
184198	3.1855	0.61915	39.884	2.6951e-10	3.6023e-09	F08F8.6	Protein F08F8.6
185481	3.0461	0.6491	39.825	2.7772e-10	3.7085e-09	F38H4.6	Protein F38H4.6
178875	1.764	3.9027	39.8	2.813e-10	3.7529e-09	nas-9	Protein NAS-9
184687	-1.9902	2.5161	39.796	2.8192e-10	3.7577e-09	ets-7	Protein ETS-7
180108	3.1977	0.40076	39.789	2.8294e-10	3.7677e-09	CELE_F36D3.8	Protein F36D3.8
176298	-1.3967	4.5986	39.769	2.8582e-10	3.8025e-09	cls-3	Protein CLS-3
4363008	4.1141	0.42607	39.734	2.9101e-10	3.8679e-09	Y37E3.19	Protein Y37E3.19
182879	3.1045	1.7919	39.728	2.9198e-10	3.8772e-09	C25A8.5	Protein C25A8.5
183190	3.4926	0.76519	39.703	2.956e-10	3.9216e-09	C33H5.16	Protein C33H5.16
185478	-2.0489	2.6096	39.689	2.9773e-10	3.9462e-09	fbxb-3	Protein FBXB-3
184216	1.9506	2.8334	39.645	3.0451e-10	4.0323e-09	clec-227	Protein CLEC-227
177313	2.1633	2.5311	39.628	3.073e-10	4.0654e-09	Y4C6B.3	Protein Y4C6B.3
177735	-1.2802	5.3754	39.566	3.1712e-10	4.1915e-09	aly-1	Protein ALY-1
176069	-1.6178	3.8695	39.502	3.2776e-10	4.3281e-09	ceh-13	Protein CEH-13
4926924	3.1627	0.62381	39.485	3.3062e-10	4.3618e-09	H38K22.6	Protein H38K22.6
173921	-2.0103	3.0999	39.406	3.4431e-10	4.5383e-09	EEED8.4	Protein EEED8.4
175953	-1.3302	6.3438	39.384	3.482e-10	4.5852e-09	ten-1	Protein TEN-1
190507	2.6945	1.4133	39.376	3.4949e-10	4.598e-09	CELE_Y67A10A.3	Protein Y67A10A.3
176282	-1.5209	4.5398	39.296	3.6421e-10	4.7872e-09	lin-12	Protein LIN-12
191089	3.6601	0.25958	39.235	3.7584e-10	4.9355e-09	ZC155.2	Protein ZC155.2
178481	3.5982	0.0037296	39.205	3.8156e-10	5.006e-09	CELE_Y116A8C.24	Protein Y116A8C.24
172696	2.58	2.9268	39.062	4.1053e-10	5.3811e-09	F36A2.12	Protein F36A2.12
173255	-1.8936	3.3284	38.848	4.5802e-10	5.9944e-09	W04A8.5	Protein W04A8.5
185555	-3.0582	0.58596	38.848	4.5816e-10	5.9944e-09	F40G9.6	Protein F40G9.6
177303	5.1444	-0.4227	38.843	4.5934e-10	6.0043e-09	CELE_F36H12.9	Protein F36H12.9
179863	1.1548	7.4357	38.793	4.7115e-10	6.153e-09	T01D3.6	Protein T01D3.6
173551	-2.5462	1.1432	38.732	4.8613e-10	6.3429e-09	fbxc-19	Protein FBXC-19
189155	3.2007	0.26404	38.693	4.9603e-10	6.4661e-09	W03D8.1	Protein W03D8.1
180980	-1.3934	7.1386	38.688	4.9727e-10	6.4764e-09	lam-2	Protein LAM-2
176665	2.7774	2.5493	38.665	5.0309e-10	6.5461e-09	CELE_Y49E10.10	Protein Y49E10.10
188946	-2.4854	1.4956	38.649	5.072e-10	6.5935e-09	fbxb-1	Protein FBXB-1
259354	3.2209	0.53564	38.591	5.227e-10	6.7835e-09	F11C7.6	Protein F11C7.6
4363025	-2.4017	1.4575	38.59	5.2276e-10	6.7835e-09	fbxb-92	Protein FBXB-92
172862	3.1507	2.9856	38.55	5.3357e-10	6.9174e-09	C03C11.1	Protein C03C11.1
181991	4.2921	-0.4323	38.548	5.3418e-10	6.919e-09	B0432.11	Protein B0432.11
173572	-2.6014	1.8967	38.525	5.4047e-10	6.9942e-09	C40A11.6	Protein C40A11.6
187604	4.7878	-0.068314	38.519	5.4219e-10	7.0101e-09	R05D7.2	Protein R05D7.2
175510	2.8474	1.0815	38.517	5.428e-10	7.0116e-09	F37A8.1	Protein F37A8.1
353397	3.1124	1.2498	38.487	5.5124e-10	7.1142e-09	F13H8.12	Protein F13H8.12
184298	2.9104	0.89807	38.451	5.616e-10	7.2412e-09	F10D11.3	Protein F10D11.3
178480	2.6511	1.7982	38.432	5.6686e-10	7.3024e-09	CELE_Y116A8C.23	Protein Y116A8C.23
181017	-1.9375	5.5341	38.403	5.7539e-10	7.4048e-09	sto-1	Protein STO-1
178586	1.293	5.0004	38.402	5.7584e-10	7.4048e-09	srp-2	Protein SRP-2
173619	-2.5723	1.2932	38.398	5.77e-10	7.413e-09	fbxb-107	Protein FBXB-107
184299	3.7546	0.35428	38.343	5.9333e-10	7.6159e-09	F10D11.4	Protein F10D11.4
178550	-1.8871	2.6955	38.334	5.9616e-10	7.6453e-09	R02C2.1	Protein R02C2.1
184178	-2.2552	1.8106	38.276	6.1418e-10	7.8693e-09	fbxb-105	Protein FBXB-105
190205	2.7384	1.2422	38.272	6.1545e-10	7.8786e-09	Y53F4A.2	Protein Y53F4A.2
185435	2.6564	3.5102	38.258	6.1984e-10	7.9276e-09	clec-166	Protein CLEC-166
190426	3.2567	0.82143	38.228	6.293e-10	8.0413e-09	Y59H11AM.4	Protein Y59H11AM.4
177306	3.403	1.2523	38.193	6.4076e-10	8.1804e-09	CELE_F36H12.4	Protein F36H12.4
186263	3.412	0.42021	38.174	6.4719e-10	8.2551e-09	F54H5.2	Protein F54H5.2
173282	-1.9646	4.1845	38.127	6.6282e-10	8.447e-09	kal-1	Protein KAL-1
172394	-1.0807	7.1727	38.111	6.682e-10	8.5078e-09	unc-37	Protein UNC-37
171730	2.3826	1.9587	38.105	6.7055e-10	8.5302e-09	Y71G12B.17	Protein Y71G12B.17
185112	-2.5839	3.5242	38.062	6.8541e-10	8.7115e-09	col-99	Protein COL-99
3565105	3.2938	0.62007	38.019	7.0071e-10	8.8979e-09	CELE_Y41E3.18	Protein Y41E3.18
181719	-1.2144	7.1778	38.015	7.0205e-10	8.9071e-09	ain-1	Protein AIN-1
191113	-2.0446	2.2382	38.007	7.0496e-10	8.9359e-09	fbxb-20	Protein FBXB-20
184145	2.8835	0.68916	37.989	7.1138e-10	9.0094e-09	CELE_F07E5.8	Protein F07E5.8
187572	4.5593	-0.23167	37.953	7.2485e-10	9.1717e-09	CELE_R04B5.11	Protein R04B5.11
172194	3.1526	1.6769	37.923	7.3589e-10	9.3032e-09	F27C1.3	Protein F27C1.3
183147	3.2922	0.94131	37.886	7.4997e-10	9.4728e-09	ttr-9	Protein TTR-9
173831	-2.5762	2.8557	37.881	7.5212e-10	9.4915e-09	fbxb-88	Protein FBXB-88
174491	-1.7211	3.7348	37.861	7.5954e-10	9.5767e-09	arrd-2	Protein ARRD-2
4927064	-1.8086	3.1358	37.824	7.7423e-10	9.7533e-09	gadr-5	Protein GADR-5
183352	-2.594	1.8886	37.794	7.8633e-10	9.897e-09	C40A11.2	Protein C40A11.2
178374	1.8147	5.2823	37.783	7.9071e-10	9.9432e-09	sqrd-1	Protein SQRD-1
177956	-1.4237	7.7259	37.753	8.0302e-10	1.0089e-08	epi-1	Protein EPI-1
178456	-2.032	3.4212	37.721	8.1619e-10	1.0246e-08	Y65A5A.1	Protein Y65A5A.1
186514	-2.6463	1.1088	37.676	8.3519e-10	1.0475e-08	fbxb-19	Protein FBXB-19
173065	-1.3734	5.4315	37.655	8.4443e-10	1.0581e-08	dnj-27	Protein DNJ-27
186220	2.7787	1.4879	37.642	8.5014e-10	1.0644e-08	F54C1.8	Protein F54C1.8
181194	-1.0324	6.8902	37.601	8.6778e-10	1.0855e-08	dpy-22	Protein DPY-22
173933	3.4247	0.59186	37.592	8.7193e-10	1.0897e-08	nep-5	Protein NEP-5
190699	2.6758	1.3549	37.556	8.8839e-10	1.1093e-08	Y75B7B.1	Protein Y75B7B.1
185214	-3.0052	1.1882	37.532	8.993e-10	1.122e-08	F32H2.6	Protein F32H2.6
187769	3.1934	0.24618	37.482	9.2262e-10	1.15e-08	R10E4.3	Protein R10E4.3
177687	-1.8948	3.6832	37.48	9.2369e-10	1.1504e-08	F20C5.6	Protein F20C5.6
186587	3.7895	0.56924	37.462	9.3222e-10	1.16e-08	cysl-4	Protein CYSL-4
178423	-1.3694	5.3993	37.458	9.339e-10	1.161e-08	clec-190	Protein CLEC-190
181802	3.6639	0.26336	37.449	9.3821e-10	1.1654e-08	AC7.3	Protein AC7.3
185339	2.9796	1.3886	37.37	9.7709e-10	1.2126e-08	CELE_F36A4.2	Protein F36A4.2
173692	-2.0567	2.3675	37.282	1.0225e-09	1.2679e-08	fbxb-104	Protein FBXB-104
190096	-1.5065	4.6564	37.242	1.0432e-09	1.2924e-08	K10C9.3	Protein K10C9.3
186184	-2.5725	1.9897	37.224	1.0532e-09	1.3037e-08	F53G2.1	Protein F53G2.1
3565041	-1.2478	5.24	37.209	1.0613e-09	1.3125e-08	CELE_C50F4.6	Protein C50F4.6
181690	-1.0454	6.2708	37.182	1.0761e-09	1.3297e-08	F09C8.2	Protein F09C8.2
180698	-1.2496	4.4159	37.172	1.0817e-09	1.3355e-08	taf-11.1	Protein TAF-11.1
188407	-2.6802	0.71906	37.157	1.0899e-09	1.3444e-08	sdz-31	Protein SDZ-31
3565295	1.86	2.5809	37.137	1.1012e-09	1.3572e-08	mltn-1	Protein MLTN-1
176887	3.2395	1.1112	37.097	1.1238e-09	1.3839e-08	C18H7.7	Protein C18H7.7
171779	3.0352	1.519	37.077	1.1354e-09	1.3969e-08	dct-9	Protein DCT-9
173292	4.3887	0.040179	36.984	1.191e-09	1.4641e-08	best-11	Protein BEST-11
189656	3.6618	1.6042	36.973	1.1979e-09	1.4713e-08	Y38E10A.9	Protein Y38E10A.9
174892	-2.1577	1.6948	36.943	1.2161e-09	1.4923e-08	Y38E10A.3	Protein Y38E10A.3
185480	2.521	1.1041	36.899	1.244e-09	1.5253e-08	F38H4.5	Protein F38H4.5
188716	-1.7014	3.8649	36.849	1.2764e-09	1.5637e-08	T22B2.1	Protein T22B2.1
184772	-2.6669	0.5557	36.823	1.2932e-09	1.5829e-08	CELE_F21D9.1	Protein F21D9.1
174172	-2.2072	1.8158	36.727	1.359e-09	1.6619e-08	F10E7.1	Protein F10E7.1
186158	-1.9225	2.9961	36.701	1.377e-09	1.6825e-08	fbxb-103	Protein FBXB-103
176174	1.6515	4.0281	36.7	1.3781e-09	1.6825e-08	F10E9.12	Protein F10E9.12
174640	-3.2355	1.8227	36.637	1.4228e-09	1.7355e-08	cutl-9	Protein CUTL-9
180579	-1.4629	4.675	36.624	1.4327e-09	1.7461e-08	vang-1	Protein VANG-1
173542	-2.2483	1.3323	36.608	1.4444e-09	1.7588e-08	fbxb-12	Protein FBXB-12
183237	2.8975	0.27907	36.597	1.4527e-09	1.7674e-08	C35D10.3	Protein C35D10.3
185419	4.4233	-0.33795	36.59	1.4576e-09	1.7719e-08	oac-23	Protein OAC-23
174190	1.4096	6.3673	36.581	1.4646e-09	1.7788e-08	aqp-1	Protein AQP-1
171689	-3.1815	0.77205	36.568	1.474e-09	1.7888e-08	ceh-45	Protein CEH-45
185290	-2.7279	0.3259	36.496	1.5297e-09	1.8548e-08	CELE_F35E2.8	Protein F35E2.8
178660	-1.6059	4.1426	36.479	1.5433e-09	1.8697e-08	hsp-16.41	Protein HSP-16.41
185860	3.7632	-0.097377	36.461	1.5577e-09	1.8855e-08	CELE_F46F5.7	Protein F46F5.7
178926	1.8207	4.2148	36.421	1.5898e-09	1.9228e-08	cyp-14A5	Protein CYP-14A5
186296	-2.2945	1.4263	36.402	1.6052e-09	1.9398e-08	fbxb-62	Protein FBXB-62
189312	3.5155	0.94903	36.379	1.6242e-09	1.961e-08	W09C3.8	Protein W09C3.8
6418647	2.2076	2.4023	36.342	1.6552e-09	1.9968e-08	F34D10.9	Protein F34D10.9
189435	-1.1917	5.4174	36.278	1.7108e-09	2.0621e-08	flh-3	Protein FLH-3
179104	2.4883	0.77446	36.22	1.7625e-09	2.1226e-08	F09G2.3	Protein F09G2.3
3896735	5.2195	-0.37896	36.202	1.7785e-09	2.1401e-08	ZK783.6	Protein ZK783.6
3564791	-3.3076	2.0076	36.2	1.7805e-09	2.1407e-08	CELE_C08F1.11	Protein C08F1.11
174721	-2.0371	2.9201	36.178	1.8011e-09	2.1635e-08	unc-130	Protein UNC-130
174585	-1.5246	3.591	36.135	1.841e-09	2.2096e-08	ref-1	Protein REF-1
185199	3.1069	1.3689	36.109	1.8661e-09	2.2364e-08	F32B6.10	Protein F32B6.10
173042	3.1792	0.63135	36.108	1.8664e-09	2.2364e-08	spe-9	Protein SPE-9
173719	-2.4774	0.94467	35.987	1.986e-09	2.3777e-08	sdz-11	Protein SDZ-11
172952	-1.7192	6.2828	35.951	2.0239e-09	2.421e-08	lam-3	Protein LAM-3
181998	-1.9817	1.8573	35.921	2.0553e-09	2.4566e-08	fbxb-119	Protein FBXB-119
177030	2.5456	2.2419	35.909	2.0676e-09	2.4692e-08	Y38F2AR.10	Protein Y38F2AR.10
6418748	3.1385	0.20282	35.886	2.0918e-09	2.496e-08	F58B4.7	Protein F58B4.7
188037	3.2463	-0.05375	35.852	2.1285e-09	2.5376e-08	T04A6.3	Protein T04A6.3
1787091	5.5967	2.391	35.837	2.1455e-09	2.5558e-08	1787091	NA
173055	3.2217	0.79576	35.766	2.2249e-09	2.6481e-08	oac-19	Protein OAC-19
174202	1.3618	4.5277	35.721	2.2765e-09	2.7073e-08	nhr-21	Protein NHR-21
173893	3.5101	-0.06869	35.681	2.324e-09	2.7601e-08	C34F11.1	Protein C34F11.1
179455	2.6673	1.2374	35.68	2.3248e-09	2.7601e-08	tag-314	Protein TAG-314
178794	2.2692	2.7602	35.666	2.342e-09	2.7782e-08	R08E5.1	Protein R08E5.1
187199	3.0923	0.77192	35.606	2.4156e-09	2.8632e-08	K09C6.2	Protein K09C6.2
181013	-2.2036	2.0399	35.526	2.5168e-09	2.9806e-08	dpy-7	Protein DPY-7
179491	2.2918	1.5649	35.466	2.596e-09	3.0718e-08	F28H7.6	Protein F28H7.6
176746	-1.7681	2.9504	35.441	2.6296e-09	3.109e-08	F56A8.8	Protein F56A8.8
178264	2.869	1.9855	35.412	2.6686e-09	3.1525e-08	best-1	Protein BEST-1
185063	3.8842	-0.34004	35.359	2.7419e-09	3.2364e-08	oig-7	Protein OIG-7
173829	3.0768	1.6133	35.301	2.8242e-09	3.3308e-08	C33F10.8	Protein C33F10.8
189298	-2.1133	1.227	35.285	2.8487e-09	3.3569e-08	fbxb-34	Protein FBXB-34
3565521	-1.7997	5.2154	35.26	2.8857e-09	3.3977e-08	F58G6.9	Protein F58G6.9
177278	2.8679	1.6516	35.197	2.9802e-09	3.506e-08	rmd-6	Protein RMD-6
185237	-1.3774	3.8463	35.19	2.9904e-09	3.5151e-08	set-10	Protein SET-10
259618	3.1777	1.5873	35.178	3.0088e-09	3.5339e-08	nlp-34	Protein NLP-34
187449	2.8356	0.56506	35.162	3.0338e-09	3.5602e-08	CELE_M04G7.2	Protein M04G7.2
13217259	2.211	1.7069	35.118	3.1039e-09	3.6395e-08	CELE_T10C6.15	Protein T10C6.15
13183371	3.355	0.38536	35.076	3.1709e-09	3.7151e-08	CELE_Y39F10C.3	Protein Y39F10C.3
185867	6.5372	-0.84762	35.067	3.1855e-09	3.729e-08	CELE_F46F5.14	Protein F46F5.14
3565993	2.3427	1.6166	35.036	3.2367e-09	3.7859e-08	mpz-5	Protein MPZ-5
174447	-1.7069	3.0851	34.957	3.3715e-09	3.9404e-08	hlh-3	Protein HLH-3
13190829	3.2328	0.25992	34.952	3.379e-09	3.9458e-08	ZK1098.12	Protein ZK1098.12
187609	6.7652	-0.67649	34.949	3.3854e-09	3.9501e-08	CELE_R05D8.9	Protein R05D8.9
174708	2.6667	1.0715	34.935	3.4085e-09	3.9738e-08	sfxn-1.2	Protein SFXN-1.2
179977	2.8298	0.22689	34.866	3.5314e-09	4.1137e-08	CELE_Y50E8A.10	Protein Y50E8A.10
173528	-2.1263	2.0777	34.777	3.698e-09	4.3043e-08	fbxb-43	Protein FBXB-43
183723	-2.1896	2.0663	34.767	3.7163e-09	4.322e-08	fbxb-95	Protein FBXB-95
175761	-1.9339	3.8784	34.756	3.7372e-09	4.3428e-08	D1044.2	Protein D1044.2
189239	2.6862	0.97882	34.709	3.8281e-09	4.4448e-08	W06D4.3	Protein W06D4.3
3565653	3.1706	0.87149	34.704	3.8388e-09	4.4535e-08	F16C3.4	Protein F16C3.4
3565387	2.1735	2.1271	34.677	3.8914e-09	4.5109e-08	F02D8.5	Protein F02D8.5
173788	-2.1786	2.7408	34.67	3.9051e-09	4.5231e-08	hlh-1	Protein HLH-1
180268	-2.7718	1.1737	34.648	3.9508e-09	4.5723e-08	fbxb-65	Protein FBXB-65
183952	2.7594	1.4921	34.599	4.0506e-09	4.684e-08	D2045.5	Protein D2045.5
191623	-2.722	1.9489	34.594	4.0615e-09	4.6929e-08	unc-39	Protein UNC-39
177279	5.0462	-0.51534	34.587	4.0755e-09	4.7051e-08	C02B10.6	Protein C02B10.6
184511	-1.858	2.9175	34.566	4.121e-09	4.7539e-08	F15A4.2	Protein F15A4.2
180300	2.4804	2.116	34.501	4.261e-09	4.9114e-08	CELE_M162.5	Protein M162.5
186295	-2.2756	0.97205	34.47	4.3289e-09	4.9856e-08	fbxb-60	Protein FBXB-60
181292	-1.1704	5.4972	34.432	4.413e-09	5.0784e-08	ldb-1	Protein LDB-1
186538	2.9292	0.6587	34.421	4.4385e-09	5.1036e-08	F58F12.2	Protein F58F12.2
188384	3.4203	0.064992	34.377	4.5407e-09	5.2169e-08	T10E9.6	Protein T10E9.6
190471	-2.1995	1.2857	34.37	4.5572e-09	5.2316e-08	fbxb-93	Protein FBXB-93
192068	3.4333	-0.12209	34.321	4.6723e-09	5.3594e-08	tsp-18	Protein TSP-18
178753	-1.548	3.4726	34.317	4.6818e-09	5.366e-08	CELE_Y73C8C.8	Protein Y73C8C.8
184516	-2.5577	0.94595	34.308	4.7049e-09	5.3881e-08	fbxb-102	Protein FBXB-102
191612	3.2755	0.4704	34.298	4.7287e-09	5.411e-08	cdc-25.4	Protein CDC-25.4
188400	2.5673	0.7851	34.293	4.7408e-09	5.4205e-08	cyp-34A2	Protein CYP-34A2
189192	2.8819	0.60151	34.256	4.8307e-09	5.5189e-08	CELE_W04E12.5	Protein W04E12.5
183954	3.6961	0.10014	34.227	4.9056e-09	5.6e-08	CELE_D2062.4	Protein D2062.4
3565321	2.7997	1.2529	34.22	4.9213e-09	5.6134e-08	Y53C12A.7	Protein Y53C12A.7
184141	-2.691	0.47696	34.206	4.9565e-09	5.649e-08	fbxb-6	Protein FBXB-6
178565	-1.892	3.1492	34.169	5.0516e-09	5.7528e-08	Y39D8A.1	Protein Y39D8A.1
173573	2.4722	1.1131	34.153	5.0949e-09	5.7975e-08	CELE_C33C12.4	Protein C33C12.4
181849	3.0823	0.42801	34.121	5.1778e-09	5.8823e-08	cyp-34A7	Protein CYP-34A7
3564899	2.8545	1.8413	34.101	5.2321e-09	5.9393e-08	CELE_T08B6.9	Protein T08B6.9
187456	2.678	1.9307	34.061	5.341e-09	6.0581e-08	M7.7	Protein M7.7
172707	2.9633	1.7404	33.992	5.5353e-09	6.2735e-08	fip-6	Protein FIP-6
171837	-1.4859	4.7678	33.97	5.5966e-09	6.3379e-08	lron-11	Protein LRON-11
181391	1.5855	3.8903	33.939	5.6864e-09	6.4344e-08	nspc-9	Protein NSPC-9
179693	-1.8276	5.6569	33.934	5.7017e-09	6.4467e-08	sqt-3	Protein SQT-3
185060	2.9583	3.9246	33.907	5.7801e-09	6.5302e-08	thn-1	Protein THN-1
175446	1.803	3.4782	33.88	5.8629e-09	6.6185e-08	spe-41	Protein SPE-41
180162	-1.5731	4.9474	33.874	5.8792e-09	6.6316e-08	fat-5	Protein FAT-5
184656	1.1951	4.5234	33.86	5.9209e-09	6.6734e-08	F18G5.6	Protein F18G5.6
188842	1.6629	3.2606	33.827	6.0225e-09	6.7824e-08	T24C2.5	Protein T24C2.5
13180657	2.7167	1.1133	33.816	6.0588e-09	6.8179e-08	ZC581.10	Protein ZC581.10
174241	3.2223	0.26241	33.773	6.1945e-09	6.9651e-08	F18A1.1	Protein F18A1.1
190150	2.8084	0.82432	33.765	6.2194e-09	6.9877e-08	CELE_Y51H4A.13	Protein Y51H4A.13
181402	-1.1227	4.9187	33.762	6.2277e-09	6.9914e-08	T18D3.1	Protein T18D3.1
172789	-1.7915	4.0322	33.697	6.4395e-09	7.2235e-08	irx-1	Protein IRX-1
179714	1.1126	6.5475	33.661	6.5594e-09	7.3522e-08	T28H10.3	Protein T28H10.3
185887	3.1636	0.36985	33.654	6.5851e-09	7.3752e-08	F47B3.4	Protein F47B3.4
177980	-1.9459	3.4255	33.649	6.6023e-09	7.3886e-08	CELE_F13E9.11	Protein F13E9.11
3565062	-2.3246	1.9799	33.596	6.7845e-09	7.5866e-08	fbxb-63	Protein FBXB-63
178552	-2.2115	1.5848	33.551	6.9415e-09	7.756e-08	kin-34	Protein KIN-34
189444	3.1771	0.080885	33.536	6.9943e-09	7.8089e-08	cyp-33D3	Protein CYP-33D3
188448	1.4009	4.9356	33.525	7.0344e-09	7.8475e-08	fbxa-60	Protein FBXA-60
191152	2.1144	3.4498	33.416	7.44e-09	8.2935e-08	ZC395.5	Protein ZC395.5
186921	6.3864	-0.96629	33.352	7.6906e-09	8.5661e-08	K03B4.6	Protein K03B4.6
188660	1.7005	2.7216	33.338	7.7464e-09	8.6216e-08	CELE_T20G5.8	Protein T20G5.8
6418746	-2.4231	0.87612	33.333	7.7658e-09	8.6365e-08	CELE_F55C9.14	Protein F55C9.14
172022	2.358	2.2171	33.306	7.8753e-09	8.7514e-08	C43E11.5	Protein C43E11.5
187511	3.0364	0.36813	33.289	7.945e-09	8.822e-08	R01H2.4	Protein R01H2.4
24105148	-2.8412	0.59762	33.21	8.2718e-09	9.1776e-08	24105148	NA
24104282	3.7653	1.7425	33.186	8.3736e-09	9.2834e-08	24104282	NA
13215055	2.6832	0.34257	33.176	8.4195e-09	9.3269e-08	CELE_C45B11.9	Protein C45B11.9
187034	-1.7518	2.716	33.126	8.6386e-09	9.5622e-08	K05F6.4	Protein K05F6.4
171987	-1.1253	5.4415	33.114	8.6905e-09	9.6056e-08	CELE_F28H1.1	Protein F28H1.1
4363016	4.9144	-0.60141	33.114	8.6913e-09	9.6056e-08	CELE_Y53C10A.15	Protein Y53C10A.15
191556	6.4786	-0.90124	33.078	8.8545e-09	9.7784e-08	ZK1290.7	Protein ZK1290.7
179717	1.2082	6.2531	33.065	8.9111e-09	9.8333e-08	F45D3.3	Protein F45D3.3
3896774	3.8577	-0.36128	33.058	8.9449e-09	9.863e-08	CELE_F56D6.14	Protein F56D6.14
173190	-1.6741	3.0036	33.046	8.9998e-09	9.9158e-08	CELE_F44F1.4	Protein F44F1.4
191055	2.8627	0.6826	33.023	9.107e-09	1.0026e-07	ZC21.8	Protein ZC21.8
177739	2.6049	0.81093	33.013	9.1554e-09	1.0072e-07	CELE_F23B2.7	Protein F23B2.7
189234	-2.4772	0.55659	32.999	9.2194e-09	1.0134e-07	fbxb-118	Protein FBXB-118
179991	1.0397	5.5288	32.992	9.2522e-09	1.0162e-07	W09D12.1	Protein W09D12.1
188590	-2.6274	0.89533	32.922	9.5916e-09	1.0527e-07	CELE_T19C4.1	Protein T19C4.1
4363035	-2.748	0.53655	32.916	9.6216e-09	1.0552e-07	W08F4.13	Protein W08F4.13
184253	2.0094	1.8465	32.911	9.6494e-09	1.0574e-07	ttr-21	Protein TTR-21
173980	2.4344	1.5072	32.897	9.715e-09	1.0638e-07	msp-63	Protein MSP-63
191524	2.9599	0.21312	32.886	9.7743e-09	1.0695e-07	ZK1098.9	Protein ZK1098.9
177371	-3.1444	1.2733	32.874	9.8351e-09	1.0753e-07	K08B4.2	Protein K08B4.2
173316	-1.2292	4.891	32.851	9.9512e-09	1.0871e-07	zoo-1	Protein ZOO-1
174087	2.8587	0.87248	32.815	1.0135e-08	1.1064e-07	C56C10.6	Protein C56C10.6
179788	-1.8638	3.5778	32.788	1.0279e-08	1.1208e-07	fmi-1	Protein FMI-1
3896852	-2.3979	1.5591	32.787	1.0283e-08	1.1208e-07	CELE_T28A11.22	Protein T28A11.22
179060	2.5261	4.7263	32.767	1.0388e-08	1.1314e-07	mtl-1	Protein MTL-1
184143	-1.8549	2.0121	32.676	1.0886e-08	1.1847e-07	fbxb-36	Protein FBXB-36
190177	3.3547	0.017742	32.663	1.0959e-08	1.1918e-07	Y51H7C.8	Protein Y51H7C.8
177960	3.2999	0.33629	32.642	1.1077e-08	1.2037e-07	CELE_R102.3	Protein R102.3
178590	4.4422	-0.33564	32.618	1.1219e-08	1.2182e-07	K09C6.8	Protein K09C6.8
173372	-1.0038	6.4885	32.603	1.1301e-08	1.2262e-07	F33H2.3	Protein F33H2.3
246012	-1.3099	5.278	32.582	1.1424e-08	1.2386e-07	CELE_C06B8.7	Protein C06B8.7
184127	1.7861	2.4692	32.574	1.1472e-08	1.2428e-07	F07C3.9	Protein F07C3.9
172606	2.4489	1.9898	32.567	1.1518e-08	1.2468e-07	spe-12	Protein SPE-12
6418817	3.4542	1.4677	32.554	1.159e-08	1.2537e-07	ZC250.5	Protein ZC250.5
179815	-1.3438	5.5979	32.55	1.1616e-08	1.2556e-07	F32H5.1	Protein F32H5.1
173612	-1.9474	2.134	32.51	1.1858e-08	1.2807e-07	F34D6.1	Protein F34D6.1
188629	4.8019	-0.69656	32.503	1.1902e-08	1.2845e-07	T20B6.2	Protein T20B6.2
6418652	-2.8722	0.71451	32.477	1.2058e-08	1.3004e-07	F40G9.15	Protein F40G9.15
172019	2.5911	0.7563	32.437	1.231e-08	1.3265e-07	C18E3.1	Protein C18E3.1
181426	-1.3614	5.1059	32.432	1.2341e-08	1.3289e-07	C34E7.4	Protein C34E7.4
27219614	2.649	0.96384	32.424	1.2397e-08	1.3339e-07	27219614	NA
6418681	3.1706	0.064826	32.385	1.2645e-08	1.3595e-07	F55F10.3	Protein F55F10.3
180529	-2.4735	1.5853	32.347	1.2893e-08	1.3851e-07	dpy-3	Protein DPY-3
187032	-2.1375	1.321	32.337	1.296e-08	1.3912e-07	fbxb-50	Protein FBXB-50
172991	-2.1479	2.8527	32.321	1.3071e-08	1.4021e-07	C35E7.3	Protein C35E7.3
178136	2.7094	0.13658	32.232	1.3681e-08	1.4665e-07	spe-17	Protein SPE-17
177915	-1.2305	6.0995	32.22	1.3765e-08	1.4744e-07	pqn-55	Protein PQN-55
13181593	2.2572	1.4017	32.198	1.3922e-08	1.49e-07	C04F12.16	Protein C04F12.16
182983	3.1547	0.32567	32.174	1.4093e-08	1.5069e-07	CELE_C28D4.8	Protein C28D4.8
176569	-1.0578	5.5193	32.173	1.4101e-08	1.5069e-07	dpy-18	Protein DPY-18
174771	-1.1249	6.375	32.159	1.4206e-08	1.5171e-07	CELE_F54D5.5	Protein F54D5.5
187111	-1.4066	4.1598	32.151	1.4264e-08	1.5221e-07	K07E3.2	Protein K07E3.2
177195	1.6809	3.5366	32.141	1.4338e-08	1.5289e-07	F15E6.3	Protein F15E6.3
1799832	4.0181	-0.64899	32.123	1.4472e-08	1.542e-07	1799832	NA
259887	3.4907	0.13588	32.12	1.4493e-08	1.543e-07	C55C3.6	Protein C55C3.6
186518	-2.2882	0.94283	32.106	1.4601e-08	1.5534e-07	fbxb-47	Protein FBXB-47
185396	6.4119	-0.9403	32.099	1.4648e-08	1.5572e-07	CELE_F36H12.10	Protein F36H12.10
184177	-2.0652	2.0904	32.06	1.4948e-08	1.588e-07	fbxb-108	Protein FBXB-108
179621	2.2685	2.1245	32.041	1.5093e-08	1.6022e-07	pho-8	Protein PHO-8
189755	2.4442	1.0794	31.98	1.5576e-08	1.6522e-07	CELE_Y39E4B.11	Protein Y39E4B.11
176105	1.3109	4.8617	31.965	1.5701e-08	1.6642e-07	tyr-1	Protein TYR-1
186068	3.9063	-0.32036	31.945	1.586e-08	1.6799e-07	CELE_F49F1.12	Protein F49F1.12
27219624	2.884	1.1306	31.892	1.6302e-08	1.7253e-07	27219624	NA
13217533	2.6933	0.45581	31.885	1.6354e-08	1.7296e-07	CELE_W06G6.20	Protein W06G6.20
178244	1.6775	7.1542	31.848	1.6669e-08	1.7615e-07	CELE_C32H11.4	Protein C32H11.4
181760	1.7662	3.4246	31.826	1.6859e-08	1.7803e-07	T25G12.6	Protein T25G12.6
3565670	-1.6986	2.3317	31.824	1.6878e-08	1.781e-07	H04D03.4	Protein H04D03.4
176797	1.3402	4.7034	31.711	1.789e-08	1.8864e-07	T12D8.5	Protein T12D8.5
26591692	-3.5621	0.031182	31.66	1.8369e-08	1.9355e-07	26591692	NA
259734	1.6635	3.0754	31.657	1.8395e-08	1.9368e-07	nspc-18	Protein NSPC-18
180552	-2.3819	1.096	31.651	1.8448e-08	1.9409e-07	K02E10.4	Protein K02E10.4
173478	-2.1184	2.1209	31.568	1.9261e-08	2.0249e-07	fbxc-39	Protein FBXC-39
180985	-1.7523	3.698	31.523	1.971e-08	2.0707e-07	syd-9	Protein SYD-9
188362	3.6902	-0.482	31.514	1.9805e-08	2.0778e-07	cyp-13A7	Protein CYP-13A7
181668	1.0737	5.0091	31.513	1.9808e-08	2.0778e-07	F59F4.1	Protein F59F4.1
181253	-1.0972	4.9213	31.489	2.0062e-08	2.103e-07	git-1	Protein GIT-1
259420	-2.1682	1.9131	31.481	2.0139e-08	2.1094e-07	fbxb-96	Protein FBXB-96
188947	-2.8266	0.084377	31.475	2.0199e-08	2.1142e-07	fbxb-115	Protein FBXB-115
188356	2.2592	1.5701	31.426	2.0714e-08	2.1666e-07	cyp-13A5	Protein CYP-13A5
259609	2.4875	1.9896	31.4	2.0998e-08	2.1946e-07	F11E6.11	Protein F11E6.11
188663	2.6965	0.87952	31.303	2.2071e-08	2.305e-07	T20H4.2	Protein T20H4.2
191522	2.1171	1.8831	31.3	2.2106e-08	2.3071e-07	ZK1098.6	Protein ZK1098.6
1807052	-1.0093	5.864	31.259	2.258e-08	2.353e-07	1807052	NA
176132	1.69	3.6151	31.253	2.2653e-08	2.359e-07	dpf-6	Protein DPF-6
3565664	-1.8371	1.878	31.204	2.3224e-08	2.4166e-07	CELE_F22E5.20	Protein F22E5.20
190676	2.8071	0.90407	31.193	2.3358e-08	2.4288e-07	CELE_Y73F8A.14	Protein Y73F8A.14
191217	-3.3063	1.2202	31.18	2.3512e-08	2.443e-07	ins-2	Protein INS-2
172592	-1.3248	4.8405	31.157	2.3795e-08	2.4707e-07	K04G2.10	Protein K04G2.10
173479	-2.2623	1.4868	31.131	2.4113e-08	2.5018e-07	CELE_F45D11.5	Protein F45D11.5
182128	4.0195	-0.64939	31.099	2.4519e-08	2.5421e-07	C02G6.2	Protein C02G6.2
178360	1.3238	5.9165	31.086	2.4686e-08	2.5576e-07	CELE_Y37A1B.5	Protein Y37A1B.5
189673	3.6024	-0.25422	31.053	2.5106e-08	2.5991e-07	Y38F1A.7	Protein Y38F1A.7
182005	2.8866	0.27825	31.006	2.5719e-08	2.6588e-07	B0496.1	Protein B0496.1
179954	2.2817	1.9473	30.987	2.5973e-08	2.6825e-07	R02D5.7	Protein R02D5.7
180896	-2.4885	1.7572	30.986	2.5987e-08	2.6825e-07	C14F11.6	Protein C14F11.6
179284	2.9701	0.45227	30.968	2.6233e-08	2.706e-07	oac-50	Protein OAC-50
180645	-1.1464	5.3643	30.94	2.6616e-08	2.7435e-07	rgs-7	Protein RGS-7
182288	2.3019	1.8051	30.937	2.6649e-08	2.7449e-07	lact-6	Protein LACT-6
190896	2.7163	0.99118	30.926	2.6806e-08	2.7579e-07	CELE_Y105C5B.17	Protein Y105C5B.17
177771	-2.6299	1.7788	30.925	2.6813e-08	2.7579e-07	col-121	Protein COL-121
13186110	2.5704	0.4656	30.918	2.6914e-08	2.7656e-07	CELE_F14E5.8	Protein F14E5.8
180233	-2.0251	2.175	30.917	2.6927e-08	2.7656e-07	ceh-51	Protein CEH-51
181466	-1.5053	3.2811	30.903	2.7119e-08	2.7832e-07	fkh-4	Protein FKH-4
173089	1.832	1.9235	30.863	2.7692e-08	2.84e-07	clp-3	Protein CLP-3
4363113	-2.0397	1.9597	30.854	2.7817e-08	2.8508e-07	R11G1.7	Protein R11G1.7
181333	1.1496	6.0971	30.821	2.8296e-08	2.8978e-07	F08B12.4	Protein F08B12.4
175134	2.736	0.65951	30.811	2.8444e-08	2.9109e-07	CELE_Y54E2A.5	Protein Y54E2A.5
177982	1.4678	3.606	30.783	2.8848e-08	2.9501e-07	ZK596.1	Protein ZK596.1
179930	2.823	0.81191	30.698	3.0144e-08	3.0804e-07	F47B8.4	Protein F47B8.4
186681	2.948	0.30342	30.689	3.0292e-08	3.0933e-07	H04J21.1	Protein H04J21.1
177812	2.9677	0.58638	30.674	3.0525e-08	3.1149e-07	msp-79	Protein MSP-79
173978	-1.4979	3.8391	30.649	3.0915e-08	3.1524e-07	K05F1.5	Protein K05F1.5
191710	2.6025	0.73208	30.647	3.0953e-08	3.154e-07	CELE_F59A6.2	Protein F59A6.2
171849	-1.121	5.8025	30.636	3.1126e-08	3.1694e-07	pop-1	Protein POP-1
187334	2.6125	0.58426	30.633	3.1177e-08	3.1723e-07	K12D12.4	Protein K12D12.4
180465	-1.6367	4.0536	30.617	3.1427e-08	3.1954e-07	C05D9.7	Protein C05D9.7
181507	-1.1237	4.8673	30.563	3.2319e-08	3.2838e-07	F48F7.6	Protein F48F7.6
191161	2.8472	0.77802	30.56	3.2376e-08	3.2853e-07	ZC412.5	Protein ZC412.5
190430	6.3357	-1.0014	30.559	3.238e-08	3.2853e-07	clec-260	Protein CLEC-260
189333	-2.9079	-0.12686	30.554	3.2468e-08	3.2919e-07	W10D9.1	Protein W10D9.1
190252	2.7419	0.5744	30.52	3.305e-08	3.3486e-07	Y53H1C.3	Protein Y53H1C.3
176939	-1.9648	2.1947	30.502	3.3359e-08	3.3748e-07	dsl-1	Protein DSL-1
188745	-3.5868	0.44174	30.502	3.3361e-08	3.3748e-07	igdb-3	Protein IGDB-3
176288	-1.5133	4.122	30.5	3.3381e-08	3.3748e-07	ced-11	Protein CED-11
183353	-2.2771	1.2431	30.473	3.3859e-08	3.4207e-07	C40A11.3	Protein C40A11.3
187465	1.0816	5.1657	30.468	3.3944e-08	3.4269e-07	M60.4	Protein M60.4
178972	1.0359	7.7123	30.415	3.4875e-08	3.5184e-07	F26F12.3	Protein F26F12.3
180621	1.335	3.9796	30.392	3.5296e-08	3.5583e-07	CELE_K09C4.1	Protein K09C4.1
189362	-1.9683	2.0486	30.387	3.5387e-08	3.565e-07	Y5H2B.3	Protein Y5H2B.3
191287	3.2999	-0.22219	30.346	3.6152e-08	3.6395e-07	ZK353.3	Protein ZK353.3
181738	-1.8603	2.2758	30.34	3.6265e-08	3.6483e-07	F39F10.4	Protein F39F10.4
176441	1.2372	5.035	30.326	3.6512e-08	3.6706e-07	vglu-2	Protein VGLU-2
176171	2.0189	1.6116	30.324	3.655e-08	3.6718e-07	F10E9.2	Protein F10E9.2
184788	2.8774	0.26126	30.305	3.6927e-08	3.707e-07	CELE_F21F8.5	Protein F21F8.5
180149	-1.0593	4.8855	30.298	3.7056e-08	3.7173e-07	lsy-27	Protein LSY-27
181845	1.5448	4.1863	30.27	3.7598e-08	3.7691e-07	nlp-28	Protein NLP-28
176567	1.3213	4.8981	30.252	3.794e-08	3.8007e-07	T28D6.3	Protein T28D6.3
180434	1.6561	4.982	30.249	3.7993e-08	3.8033e-07	cdo-1	Protein CDO-1
187036	-2.1872	1.013	30.227	3.8434e-08	3.8448e-07	fbxb-52	Protein FBXB-52
183152	-1.8563	1.7495	30.225	3.8481e-08	3.8468e-07	fbxb-38	Protein FBXB-38
181392	1.4758	3.7073	30.22	3.8572e-08	3.8531e-07	nspc-10	Protein NSPC-10
181641	-1.0833	5.2313	30.189	3.9191e-08	3.9122e-07	eat-20	Protein EAT-20
13197147	-1.7366	3.5421	30.183	3.9318e-08	3.9221e-07	CELE_C33D9.13	Protein C33D9.13
191462	-3.2159	-0.048834	30.15	3.9997e-08	3.9871e-07	fbxb-70	Protein FBXB-70
13184583	-2.1344	0.8208	30.146	4.0079e-08	3.9924e-07	F31D5.7	Protein F31D5.7
178463	-1.0307	6.5903	30.079	4.1471e-08	4.1283e-07	set-26	Protein SET-26
185735	-2.7051	0.11362	30.012	4.2938e-08	4.2713e-07	F44E5.2	Protein F44E5.2
189418	-2.07	1.1639	29.98	4.3643e-08	4.3384e-07	CELE_Y9C9A.13	Protein Y9C9A.13
260017	2.9259	0.32443	29.976	4.3747e-08	4.3457e-07	Y37F4.1	Protein Y37F4.1
173529	-1.9332	2.3769	29.967	4.3935e-08	4.3613e-07	fbxb-54	Protein FBXB-54
171759	1.9366	1.5367	29.941	4.453e-08	4.4173e-07	Y71G12A.4	Protein Y71G12A.4
188249	2.3247	1.7039	29.925	4.4914e-08	4.4523e-07	math-38	Protein MATH-38
187872	2.8462	0.22579	29.907	4.5328e-08	4.4902e-07	R13G10.4	Protein R13G10.4
173444	-2.2242	1.3196	29.885	4.5852e-08	4.539e-07	T27A1.3	Protein T27A1.3
176974	-2.6726	0.18551	29.867	4.6264e-08	4.5752e-07	CELE_Y41D4B.6	Protein Y41D4B.6
178338	-1.3525	4.508	29.867	4.6282e-08	4.5752e-07	tlp-1	Protein TLP-1
191618	-2.7555	1.5498	29.844	4.6813e-08	4.6244e-07	ceh-16	Protein CEH-16
175036	-1.4621	3.693	29.81	4.7664e-08	4.7052e-07	F08G2.7	Protein F08G2.7
179147	6.4686	-0.90456	29.737	4.9492e-08	4.8823e-07	F07C4.12	Protein F07C4.12
184190	-1.7846	3.2111	29.715	5.0035e-08	4.9325e-07	ced-8	Protein CED-8
181133	-1.4169	3.6304	29.699	5.0453e-08	4.9703e-07	C06E2.5	Protein C06E2.5
187017	1.9311	2.0683	29.685	5.0816e-08	5.0025e-07	K05B2.4	Protein K05B2.4
176165	1.8648	1.7885	29.625	5.243e-08	5.1578e-07	ncr-2	Protein NCR-2
13180285	3.0772	-0.013114	29.594	5.3283e-08	5.2382e-07	F59A3.13	Protein F59A3.13
176592	2.268	1.317	29.587	5.3457e-08	5.2516e-07	Y66D12A.3	Protein Y66D12A.3
353403	3.2511	-0.26025	29.528	5.5121e-08	5.4113e-07	M28.4	Protein M28.4
172440	1.5637	3.2118	29.497	5.6001e-08	5.4939e-07	kin-14	Protein KIN-14
184680	1.5919	3.1129	29.491	5.6187e-08	5.5084e-07	F19C7.4	Protein F19C7.4
181059	1.0747	5.6578	29.482	5.6431e-08	5.5285e-07	C34D10.2	Protein C34D10.2
178406	1.9038	2.4253	29.437	5.7753e-08	5.6541e-07	CELE_Y57G11C.14	Protein Y57G11C.14
172031	3.4329	-0.38186	29.421	5.8251e-08	5.699e-07	Y47D9A.5	Protein Y47D9A.5
182795	3.3647	0.022885	29.419	5.8309e-08	5.7007e-07	C18G1.3	Protein C18G1.3
191355	-1.5652	3.2378	29.384	5.9353e-08	5.7989e-07	ZK593.3	Protein ZK593.3
188701	3.0399	-0.21882	29.38	5.9495e-08	5.8087e-07	T21E12.5	Protein T21E12.5
192053	-1.7516	2.7883	29.341	6.0696e-08	5.922e-07	taf-7.1	Protein TAF-7.1
176998	2.1383	2.2411	29.325	6.1193e-08	5.9663e-07	Y76B12C.4	Protein Y76B12C.4
185933	-2.0154	2.8933	29.279	6.2657e-08	6.1049e-07	gadr-3	Protein GADR-3
189866	1.4993	2.9793	29.266	6.3085e-08	6.1414e-07	Y43F8A.3	Protein Y43F8A.3
176645	-1.7953	3.6462	29.265	6.3118e-08	6.1414e-07	CELE_Y75B8A.6	Protein Y75B8A.6
183355	-2.6394	0.15744	29.226	6.4409e-08	6.2627e-07	C40A11.7	Protein C40A11.7
180831	-1.3983	3.8485	29.215	6.4764e-08	6.293e-07	T22B7.4	Protein T22B7.4
180237	2.6704	-0.023515	29.201	6.5238e-08	6.3347e-07	CELE_Y80D3A.8	Protein Y80D3A.8
175324	6.6246	-0.80559	29.115	6.8192e-08	6.6169e-07	cnc-6	Protein CNC-6
185778	-2.1654	0.69753	29.034	7.1132e-08	6.8976e-07	F45D3.1	Protein F45D3.1
191510	2.835	0.46949	29.025	7.1465e-08	6.9252e-07	ZK1053.6	Protein ZK1053.6
178603	1.6243	2.7637	28.988	7.2832e-08	7.0528e-07	R09A1.2	Protein R09A1.2
182419	2.7488	0.1532	28.91	7.5831e-08	7.3383e-07	CELE_C08F11.3	Protein C08F11.3
177665	2.7679	1.3537	28.853	7.8078e-08	7.5505e-07	F42A9.3	Protein F42A9.3
184032	-2.3886	1.0764	28.83	7.9024e-08	7.6368e-07	fbxb-78	Protein FBXB-78
189469	-2.5687	0.9451	28.822	7.935e-08	7.6632e-07	fbxb-77	Protein FBXB-77
6418581	1.3915	4.4836	28.82	7.9429e-08	7.6656e-07	poml-3	Protein POML-3
188480	-4.0137	-0.3802	28.782	8.1014e-08	7.8133e-07	nhr-127	Protein NHR-127
172501	-1.201	4.5192	28.765	8.1717e-08	7.8757e-07	T28F4.1	Protein T28F4.1
189084	4.0935	-0.59031	28.751	8.2292e-08	7.9258e-07	CELE_W01B6.8	Protein W01B6.8
176895	-2.5436	0.53488	28.723	8.3493e-08	8.036e-07	cutl-28	Protein CUTL-28
174920	-1.8008	3.6421	28.667	8.5935e-08	8.2654e-07	pes-10	Protein PES-10
24105244	-1.8106	2.3996	28.632	8.7546e-08	8.4115e-07	24105244	NA
191114	-2.7312	0.32761	28.631	8.7572e-08	8.4115e-07	fbxb-16	Protein FBXB-16
178704	1.4344	3.4158	28.628	8.7715e-08	8.4164e-07	cyp-33C4	Protein CYP-33C4
4926945	2.7512	0.028214	28.627	8.7741e-08	8.4164e-07	CELE_Y41E3.19	Protein Y41E3.19
181170	-2.3934	1.9938	28.599	8.9022e-08	8.5336e-07	tbb-4	Protein TBB-4
4927063	-1.4456	3.8224	28.586	8.9606e-08	8.5837e-07	Y49A10A.2	Protein Y49A10A.2
181395	1.3849	4.0149	28.541	9.1751e-08	8.7833e-07	nspc-14	Protein NSPC-14
6418582	2.2521	0.90569	28.526	9.2426e-08	8.8419e-07	F08A8.8	Protein F08A8.8
189036	2.151	1.3133	28.523	9.2574e-08	8.8466e-07	T28C6.5	Protein T28C6.5
185862	3.5396	-0.59316	28.523	9.2599e-08	8.8466e-07	CELE_F46F5.9	Protein F46F5.9
190893	2.3295	0.65859	28.514	9.3026e-08	8.8815e-07	CELE_Y105C5B.11	Protein Y105C5B.11
183243	-1.3439	4.3854	28.483	9.4518e-08	9.0179e-07	C35E7.6	Protein C35E7.6
179885	1.2595	3.6772	28.476	9.4865e-08	9.0408e-07	cyp-35C1	Protein CYP-35C1
186728	3.6263	-0.23247	28.476	9.4885e-08	9.0408e-07	mpst-2	Protein MPST-2
185769	-1.9426	2.0202	28.472	9.5059e-08	9.0512e-07	fbxb-11	Protein FBXB-11
182202	6.4513	-0.93011	28.432	9.7065e-08	9.2361e-07	CELE_C04E6.4	Protein C04E6.4
177247	-2.4043	1.0534	28.386	9.9385e-08	9.4505e-07	Y17G9B.2	Protein Y17G9B.2
185671	1.6399	2.9763	28.38	9.9699e-08	9.4741e-07	nspc-13	Protein NSPC-13
179053	-1.135	8.6796	28.375	9.9946e-08	9.4912e-07	cpr-4	Protein CPR-4
188758	1.849	1.4778	28.313	1.0321e-07	9.7942e-07	T22F7.4	Protein T22F7.4
180637	-1.0098	6.3642	28.283	1.0481e-07	9.9328e-07	sax-3	Protein SAX-3
182660	-2.1376	0.71656	28.267	1.0568e-07	1.0009e-06	fbxb-98	Protein FBXB-98
175231	-1.123	5.2753	28.266	1.0575e-07	1.0009e-06	cyn-6	Protein CYN-6
185408	1.7079	2.2855	28.217	1.0846e-07	1.0259e-06	gst-12	Protein GST-12
191209	-1.9951	7.7226	28.204	1.0917e-07	1.0319e-06	ZK6.11	Protein ZK6.11
174106	-1.6786	3.6652	28.141	1.1277e-07	1.0652e-06	dpy-10	Protein DPY-10
260030	-3.0301	0.25627	28.134	1.1322e-07	1.0688e-06	tbx-7	Protein TBX-7
178063	-2.6038	0.72527	28.132	1.1332e-07	1.069e-06	dsl-6	Protein DSL-6
182246	-2.0766	1.4556	28.13	1.1344e-07	1.0694e-06	CELE_C05B5.4	Protein C05B5.4
191557	2.878	0.27559	28.1	1.152e-07	1.0853e-06	fbxa-224	Protein FBXA-224
184825	3.0343	1.0754	28.09	1.1582e-07	1.0904e-06	F22D3.4	Protein F22D3.4
13179692	3.2687	-0.25207	28.075	1.167e-07	1.098e-06	K09H9.9	Protein K09H9.9
190144	-2.4361	0.79764	28.058	1.1772e-07	1.1069e-06	CELE_Y51H4A.1	Protein Y51H4A.1
186372	2.4279	1.0474	28.054	1.1799e-07	1.1086e-06	acbp-4	Protein ACBP-4
184667	3.1937	-0.31832	28.024	1.1983e-07	1.1252e-06	F19B6.3	Protein F19B6.3
181772	1.006	8.3484	28.018	1.2021e-07	1.128e-06	osm-11	Protein OSM-11
181763	-2.1221	0.59352	27.995	1.2166e-07	1.1408e-06	CELE_C33E10.1	Protein C33E10.1
182861	-2.1965	1.5528	27.968	1.2331e-07	1.1556e-06	tbx-38	Protein TBX-38
181312	-1.1985	4.1886	27.86	1.3044e-07	1.2216e-06	C34F6.9	Protein C34F6.9
184179	-2.0571	1.7862	27.837	1.3198e-07	1.2352e-06	sdz-10	Protein SDZ-10
191701	1.5329	4.9049	27.776	1.3622e-07	1.274e-06	lbp-7	Protein LBP-7
175865	1.197	5.098	27.766	1.3692e-07	1.2797e-06	Y42G9A.3	Protein Y42G9A.3
187482	-1.9872	0.92813	27.725	1.3988e-07	1.3065e-06	fbxb-31	Protein FBXB-31
182505	3.5101	-0.62086	27.668	1.4399e-07	1.3441e-06	C10G11.1	Protein C10G11.1
187672	2.2726	0.83838	27.653	1.4512e-07	1.3537e-06	R07C3.13	Protein R07C3.13
184260	1.296	4.3332	27.643	1.4594e-07	1.3604e-06	F09F7.6	Protein F09F7.6
185864	4.7834	-0.69822	27.636	1.464e-07	1.3639e-06	CELE_F46F5.11	Protein F46F5.11
174990	2.6687	2.561	27.587	1.5015e-07	1.3979e-06	CELE_E01G4.6	Protein E01G4.6
174802	1.4217	7.5221	27.562	1.5211e-07	1.4152e-06	F13D12.6	Protein F13D12.6
173923	-1.7846	3.5604	27.468	1.5972e-07	1.4841e-06	EEED8.2	Protein EEED8.2
4927039	2.4777	0.69759	27.36	1.6889e-07	1.5682e-06	K08E4.7	Protein K08E4.7
6418708	-2.5681	0.99116	27.33	1.7151e-07	1.5916e-06	CELE_C45B11.6	Protein C45B11.6
173922	-1.7127	2.7247	27.307	1.7358e-07	1.6097e-06	EEED8.12	Protein EEED8.12
189045	3.2101	0.4164	27.304	1.7386e-07	1.6113e-06	T28D9.9	Protein T28D9.9
1772642	2.4748	1.5562	27.28	1.7605e-07	1.6305e-06	1772642	NA
24104466	-2.1555	0.67032	27.225	1.8112e-07	1.6763e-06	24104466	NA
174929	1.2064	5.2773	27.214	1.8216e-07	1.6849e-06	clec-66	Protein CLEC-66
175283	1.4387	4.3613	27.206	1.8289e-07	1.6905e-06	Y119D3B.13	Protein Y119D3B.13
174260	-1.5896	3.4832	27.174	1.8596e-07	1.7178e-06	cki-1	Protein CKI-1
185718	-3.3528	0.23415	27.156	1.8767e-07	1.7325e-06	ces-1	Protein CES-1
184075	2.3828	1.5439	27.129	1.9032e-07	1.7558e-06	F02C9.4	Protein F02C9.4
173538	-2.0052	1.2378	27.124	1.9081e-07	1.7592e-06	fbxc-22	Protein FBXC-22
24104652	2.7373	0.86415	27.123	1.9094e-07	1.7593e-06	24104652	NA
171861	1.2842	3.79	27.084	1.9484e-07	1.7931e-06	Y71F9AL.4	Protein Y71F9AL.4
177277	3.0479	-0.21501	27.083	1.9487e-07	1.7931e-06	R13H9.6	Protein R13H9.6
3565399	2.3644	0.37943	27.078	1.954e-07	1.7968e-06	CELE_C47E8.11	Protein C47E8.11
174685	-1.0217	6.6708	27.064	1.968e-07	1.8085e-06	ptp-3	Protein PTP-3
4363040	2.6092	0.063609	27.014	2.0204e-07	1.8555e-06	CELE_F10G7.12	Protein F10G7.12
184761	2.2416	1.2935	27.008	2.0259e-07	1.8594e-06	F21C3.6	Protein F21C3.6
172496	1.3299	3.984	26.983	2.0529e-07	1.8829e-06	C15A11.7	Protein C15A11.7
181206	-1.1168	5.5258	26.974	2.0622e-07	1.8903e-06	nra-3	Protein NRA-3
4927026	3.2887	-0.22294	26.948	2.0898e-07	1.9143e-06	H38K22.7	Protein H38K22.7
189974	-2.0272	3.0393	26.945	2.0932e-07	1.9162e-06	Y47D3A.1	Protein Y47D3A.1
13190661	2.8097	0.20948	26.936	2.1027e-07	1.9236e-06	CELE_F59B2.15	Protein F59B2.15
184948	2.5586	0.24972	26.847	2.2022e-07	2.0121e-06	F26A1.8	Protein F26A1.8
182658	-1.3452	3.6524	26.845	2.205e-07	2.0134e-06	math-14	Protein MATH-14
172811	1.6345	2.5481	26.804	2.2517e-07	2.0547e-06	T05F1.11	Protein T05F1.11
180025	-1.7842	2.8797	26.781	2.2782e-07	2.0763e-06	clec-47	Protein CLEC-47
187418	-1.2628	3.7494	26.781	2.2783e-07	2.0763e-06	M03B6.4	Protein M03B6.4
181472	-1.2291	4.0161	26.744	2.3225e-07	2.1152e-06	cdk-4	Protein CDK-4
190167	-1.9081	1.9404	26.731	2.339e-07	2.1289e-06	fbxb-42	Protein FBXB-42
179696	1.7724	2.5784	26.694	2.3842e-07	2.1673e-06	fipr-2	Protein FIPR-2
182543	2.8674	0.60753	26.663	2.4224e-07	2.2006e-06	CELE_C12D8.9	Protein C12D8.9
175229	1.5401	2.5479	26.641	2.4505e-07	2.2247e-06	T17H7.7	Protein T17H7.7
353452	2.6956	0.25183	26.588	2.5183e-07	2.2848e-06	spe-42	Protein SPE-42
180127	1.3588	4.3545	26.576	2.5341e-07	2.2976e-06	tni-3	Protein TNI-3
259477	1.7713	3.8189	26.563	2.5513e-07	2.3117e-06	cpg-7	Protein CPG-7
3565453	-2.2393	0.68426	26.555	2.5613e-07	2.3194e-06	CELE_Y57A10C.11	Protein Y57A10C.11
173382	3.1427	1.1105	26.538	2.5835e-07	2.3379e-06	sqt-2	Protein SQT-2
187030	1.5849	2.4459	26.531	2.5929e-07	2.3449e-06	K05F1.10	Protein K05F1.10
179250	3.2621	-0.060255	26.408	2.7638e-07	2.498e-06	ZC190.7	Protein ZC190.7
177870	-1.7386	2.9022	26.38	2.8045e-07	2.5331e-06	cwn-2	Protein CWN-2
174921	-1.7755	3.0941	26.36	2.8342e-07	2.5583e-06	CELE_Y46G5A.28	Protein Y46G5A.28
180466	1.775	3.8165	26.351	2.8464e-07	2.5677e-06	C05D9.9	Protein C05D9.9
173421	2.2455	2.8394	26.282	2.9503e-07	2.6598e-06	far-7	Protein FAR-7
186139	-1.4902	3.3528	26.276	2.9587e-07	2.6657e-06	F53A2.3	Protein F53A2.3
175967	2.2852	1.4929	26.219	3.048e-07	2.7426e-06	F57B9.8	Protein F57B9.8
177260	-1.6307	2.2631	26.188	3.0976e-07	2.7855e-06	CELE_T08B6.5	Protein T08B6.5
181478	1.3755	5.571	26.177	3.1148e-07	2.7992e-06	cah-4	Protein CAH-4
179914	1.0655	4.8455	26.15	3.1586e-07	2.8368e-06	T02B5.3	Protein T02B5.3
183848	-3.3586	-0.56038	26.118	3.2112e-07	2.8822e-06	scrt-1	Protein SCRT-1
13211194	2.9375	-0.11422	26.109	3.2267e-07	2.8942e-06	CELE_C49C3.20	Protein C49C3.20
3565160	2.6725	0.68277	26.041	3.3431e-07	2.9968e-06	ZK686.5	Protein ZK686.5
6418744	2.5221	1.7806	26.011	3.394e-07	3.0405e-06	CELE_F53F4.18	Protein F53F4.18
172963	-2.0125	2.4749	25.998	3.4183e-07	3.0603e-06	fkb-7	Protein FKB-7
185946	-4.1816	-0.65695	25.983	3.444e-07	3.0814e-06	hmg-6	Protein HMG-6
176078	-1.1252	5.9017	25.974	3.4601e-07	3.0938e-06	flt-1	Protein FLT-1
3565520	3.0781	-0.19335	25.962	3.4825e-07	3.1119e-06	CELE_T04B2.8	Protein T04B2.8
181548	1.6403	2.6716	25.944	3.5144e-07	3.1385e-06	nspc-17	Protein NSPC-17
3565969	-1.7041	2.316	25.86	3.6704e-07	3.2757e-06	CELE_Y47G6A.31	Protein Y47G6A.31
174865	-1.4184	2.8151	25.853	3.6841e-07	3.2859e-06	tag-276	Protein TAG-276
183556	2.337	0.52492	25.848	3.6936e-07	3.2923e-06	C47E12.10	Protein C47E12.10
174487	2.2701	0.55542	25.814	3.7599e-07	3.3493e-06	CELE_C06C3.8	Protein C06C3.8
13181407	3.4197	-0.39945	25.804	3.7797e-07	3.3649e-06	F36H2.6	Protein F36H2.6
182276	1.2321	4.5089	25.706	3.9753e-07	3.5368e-06	nhr-76	Protein NHR-76
176582	1.576	2.9166	25.693	4.0028e-07	3.559e-06	spe-6	Protein SPE-6
173695	2.5558	2.9249	25.678	4.0336e-07	3.5842e-06	col-71	Protein COL-71
3565444	3.6897	1.0231	25.67	4.0507e-07	3.5971e-06	nlp-30	Protein NLP-30
13219370	-3.2589	-0.63239	25.666	4.0595e-07	3.6027e-06	C14E2.11	Protein C14E2.11
259901	2.4479	1.7291	25.636	4.1229e-07	3.6566e-06	acp-3	Protein ACP-3
180079	-1.6596	4.6996	25.621	4.1553e-07	3.6831e-06	cth-1	Protein CTH-1
185085	2.7993	0.3418	25.589	4.2254e-07	3.7429e-06	CELE_F28H1.5	Protein F28H1.5
191097	2.6303	0.40163	25.563	4.2808e-07	3.7897e-06	ZC190.8	Protein ZC190.8
172607	3.0235	1.9999	25.528	4.3607e-07	3.8579e-06	col-63	Protein COL-63
177197	1.8207	1.4649	25.515	4.3893e-07	3.8809e-06	Y24D9B.1	Protein Y24D9B.1
174828	2.1753	0.72105	25.505	4.4113e-07	3.8954e-06	ZK930.7	Protein ZK930.7
7040130	-3.1936	-0.048856	25.499	4.426e-07	3.906e-06	CELE_Y11D7A.19	Protein Y11D7A.19
173537	-1.0066	4.9052	25.498	4.429e-07	3.9063e-06	duxl-1	Protein DUXL-1
186774	-1.8053	1.4942	25.489	4.4481e-07	3.9207e-06	H24K24.2	Protein H24K24.2
173745	-1.7643	1.8353	25.474	4.4836e-07	3.9495e-06	gadr-4	Protein GADR-4
181261	-1.0747	5.3775	25.458	4.5213e-07	3.9802e-06	abl-1	Protein ABL-1
191196	4.3842	-0.99853	25.453	4.5336e-07	3.9886e-06	fbxa-223	Protein FBXA-223
180622	-1.902	3.2868	25.422	4.6061e-07	4.0474e-06	ddr-2	Protein DDR-2
173620	-1.9898	1.5373	25.395	4.672e-07	4.1027e-06	fbxb-106	Protein FBXB-106
172879	1.7578	2.7238	25.389	4.6851e-07	4.1117e-06	F16C3.2	Protein F16C3.2
178120	-1.5663	3.607	25.384	4.6978e-07	4.1203e-06	let-653	Protein LET-653
6418595	-1.8535	2.8405	25.37	4.7317e-07	4.1475e-06	F56F4.8	Protein F56F4.8
189148	4.532	-0.9	25.35	4.782e-07	4.1891e-06	W03B1.9	Protein W03B1.9
185775	-2.0365	1.1874	25.302	4.9021e-07	4.2916e-06	fbxb-48	Protein FBXB-48
182123	1.7239	2.4595	25.273	4.9773e-07	4.3547e-06	C02F5.10	Protein C02F5.10
178476	-1.5817	1.9819	25.266	4.9955e-07	4.368e-06	dct-13	Protein DCT-13
181890	2.1196	0.90819	25.246	5.0471e-07	4.4102e-06	B0261.5	Protein B0261.5
184188	3.9846	-0.67636	25.245	5.05e-07	4.4102e-06	scl-24	Protein SCL-24
173972	2.9128	2.0996	25.234	5.077e-07	4.4311e-06	C18A3.7	Protein C18A3.7
3564878	2.872	0.67536	25.216	5.1264e-07	4.4715e-06	Y18H1A.15	Protein Y18H1A.15
180988	-1.0735	5.6199	25.196	5.1784e-07	4.5113e-06	F46H5.4	Protein F46H5.4
3564988	2.1461	1.0116	25.179	5.2236e-07	4.546e-06	Y62F5A.10	Protein Y62F5A.10
175493	-1.06	4.7718	25.179	5.2246e-07	4.546e-06	amx-1	Protein AMX-1
180322	-2.198	0.9504	25.158	5.2833e-07	4.5942e-06	CELE_Y113G7B.11	Protein Y113G7B.11
183118	-2.1606	1.247	25.152	5.2991e-07	4.6052e-06	CELE_C32B5.15	Protein C32B5.15
3565872	-1.8076	1.794	25.097	5.4514e-07	4.7347e-06	CELE_ZC239.20	Protein ZC239.20
179888	1.6105	3.6428	25.078	5.5044e-07	4.7777e-06	CELE_R10D12.1	Protein R10D12.1
186248	-1.8759	2.7687	25.071	5.5257e-07	4.7905e-06	sdz-21	Protein SDZ-21
177071	1.9594	1.3432	25.071	5.5258e-07	4.7905e-06	dml-1	Protein DML-1
173630	-1.9551	1.5385	25.032	5.6377e-07	4.8786e-06	Y110A2AL.4	Protein Y110A2AL.4
180834	-1.1073	4.4717	25.027	5.6523e-07	4.8882e-06	set-19	Protein SET-19
174607	1.5895	3.6703	25.024	5.6607e-07	4.8925e-06	CELE_ZK673.1	Protein ZK673.1
176213	1.1046	6.1347	25.02	5.6733e-07	4.9005e-06	F22B7.9	Protein F22B7.9
3564865	-1.1206	4.3749	25.003	5.7256e-07	4.9396e-06	CELE_C46H3.2	Protein C46H3.2
182720	4.3688	-1.0042	25.003	5.7256e-07	4.9396e-06	CELE_C17C3.11	Protein C17C3.11
186057	2.1618	0.90218	24.979	5.7945e-07	4.9961e-06	ubc-24	Protein UBC-24
6418857	-1.1968	3.8018	24.948	5.8909e-07	5.0761e-06	F59C12.4	Protein F59C12.4
175182	-2.3571	0.24779	24.925	5.9605e-07	5.1329e-06	ver-1	Protein VER-1
177334	-1.24	4.3092	24.909	6.0091e-07	5.1717e-06	unc-5	Protein UNC-5
189759	4.2712	-1.068	24.908	6.0133e-07	5.1722e-06	Y39F10A.3	Protein Y39F10A.3
3565049	2.7322	-0.25881	24.847	6.2064e-07	5.3318e-06	CELE_BE10.5	Protein BE10.5
178738	1.0072	4.959	24.804	6.3472e-07	5.4495e-06	dhs-14	Protein DHS-14
175102	-1.1338	4.7981	24.802	6.3535e-07	5.4516e-06	K04B12.2	Protein K04B12.2
178271	-1.4622	3.3404	24.797	6.3684e-07	5.4611e-06	C48D1.1	Protein C48D1.1
185132	5.1402	-0.47935	24.777	6.4354e-07	5.5152e-06	nlp-32	Protein NLP-32
188169	1.816	1.4926	24.771	6.4567e-07	5.5297e-06	cgt-1	Protein CGT-1
181197	-2.0309	1.3712	24.755	6.511e-07	5.5699e-06	vab-15	Protein VAB-15
189840	1.8472	2.1489	24.745	6.5435e-07	5.5944e-06	CELE_Y42A5A.3	Protein Y42A5A.3
185285	-2.3964	-0.01501	24.74	6.5594e-07	5.6046e-06	CELE_F35E2.2	Protein F35E2.2
172876	2.6597	0.4832	24.695	6.7172e-07	5.736e-06	CELE_Y106G6D.4	Protein Y106G6D.4
192063	1.4173	4.2465	24.669	6.8087e-07	5.8106e-06	tsp-10	Protein TSP-10
179190	1.1593	4.0224	24.66	6.8398e-07	5.8337e-06	myo-5	Protein MYO-5
181323	1.0456	4.539	24.584	7.1145e-07	6.0608e-06	asm-2	Protein ASM-2
3565709	2.3425	1.0482	24.573	7.1545e-07	6.0912e-06	B0361.11	Protein B0361.11
259352	2.0448	0.50687	24.551	7.2367e-07	6.155e-06	fipr-3	Protein FIPR-3
184287	-2.4241	1.1103	24.551	7.2381e-07	6.155e-06	dmd-5	Protein DMD-5
188883	2.8267	0.11125	24.523	7.3436e-07	6.241e-06	T25B9.5	Protein T25B9.5
4363114	-1.6656	2.889	24.493	7.4572e-07	6.3337e-06	K09F5.6	Protein K09F5.6
259699	1.5356	4.0591	24.487	7.4823e-07	6.3512e-06	F35A5.1	Protein F35A5.1
6418584	1.8199	2.2085	24.453	7.6154e-07	6.4603e-06	F17B5.8	Protein F17B5.8
174201	1.4588	2.9096	24.425	7.7261e-07	6.5504e-06	F21D12.3	Protein F21D12.3
3564853	3.2819	-0.78395	24.423	7.7321e-07	6.5515e-06	Y71G12B.33	Protein Y71G12B.33
178333	-1.2343	4.2271	24.394	7.8511e-07	6.6484e-06	CELE_C08F11.12	Protein C08F11.12
178110	1.4742	2.8068	24.379	7.9111e-07	6.6953e-06	T12A7.2	Protein T12A7.2
176849	1.0504	4.765	24.374	7.9346e-07	6.7111e-06	sma-10	Protein SMA-10
190130	3.2085	-0.096826	24.33	8.1145e-07	6.8592e-06	CELE_Y51A2B.5	Protein Y51A2B.5
179635	-1.6611	2.8101	24.297	8.2547e-07	6.9736e-06	F58H1.5	Protein F58H1.5
190470	-2.7104	1.1084	24.289	8.2893e-07	6.9987e-06	fbxb-101	Protein FBXB-101
178024	-2.3736	1.7932	24.274	8.355e-07	7.05e-06	nhr-67	Protein NHR-67
182718	3.4939	-0.32978	24.272	8.3655e-07	7.0547e-06	CELE_C17C3.9	Protein C17C3.9
3896772	2.2908	0.32529	24.256	8.4336e-07	7.1079e-06	CELE_F56D6.12	Protein F56D6.12
191463	1.1747	4.1465	24.224	8.5754e-07	7.2231e-06	ZK930.2	Protein ZK930.2
175043	-1.0028	6.1111	24.201	8.6767e-07	7.3041e-06	W02B8.2	Protein W02B8.2
183095	3.8316	-0.42195	24.168	8.8296e-07	7.4284e-06	C31H1.2	Protein C31H1.2
181283	-1.1218	5.8996	24.134	8.986e-07	7.5511e-06	dgn-1	Protein DGN-1
179385	1.4847	3.5552	24.132	8.9975e-07	7.5563e-06	CELE_T07C12.9	Protein T07C12.9
177007	-1.0377	5.9391	24.129	9.0106e-07	7.5628e-06	CELE_C23H5.8	Protein C23H5.8
173039	1.905	1.5582	24.103	9.1324e-07	7.6561e-06	F15D3.4	Protein F15D3.4
175811	-2.296	0.67535	24.09	9.1937e-07	7.7029e-06	ceh-10	Protein CEH-10
185859	2.6093	0.069439	24.081	9.2385e-07	7.7359e-06	CELE_F46F5.6	Protein F46F5.6
180657	-1.1297	5.0673	24.066	9.311e-07	7.7874e-06	tag-52	Protein TAG-52
185617	3.2255	-0.29949	24.037	9.4524e-07	7.901e-06	F41E6.1	Protein F41E6.1
181822	3.4423	-0.66777	23.997	9.6471e-07	8.059e-06	B0041.1	Protein B0041.1
13213394	1.9058	1.026	23.982	9.7227e-07	8.1175e-06	CELE_ZC404.2	Protein ZC404.2
259720	-1.3097	3.8079	23.886	1.0223e-06	8.5303e-06	tsp-21	Protein TSP-21
190660	-1.5968	2.7687	23.85	1.0412e-06	8.6826e-06	CELE_Y73C8C.3	Protein Y73C8C.3
174348	1.9544	2.3828	23.806	1.0654e-06	8.8794e-06	F22B5.4	Protein F22B5.4
7040175	1.1958	3.7065	23.761	1.0908e-06	9.0856e-06	E02H4.7	Protein E02H4.7
3565665	3.7947	-0.80883	23.758	1.0926e-06	9.0953e-06	T23B7.2	Protein T23B7.2
191692	-1.5944	2.3961	23.72	1.1142e-06	9.27e-06	ins-34	Protein INS-34
186293	-2.7716	-0.55514	23.676	1.1402e-06	9.4808e-06	CELE_F55C9.5	Protein F55C9.5
183722	2.8859	2.5508	23.66	1.1492e-06	9.5496e-06	col-138	Protein COL-138
24104962	-1.7322	1.3045	23.659	1.1503e-06	9.5536e-06	24104962	NA
187690	2.3496	0.81137	23.637	1.1635e-06	9.6575e-06	R07H5.9	Protein R07H5.9
178883	1.4865	3.3614	23.593	1.1903e-06	9.8744e-06	ugt-9	Protein UGT-9
182309	4.525	-0.897	23.534	1.2276e-06	1.0177e-05	CELE_C06C6.6	Protein C06C6.6
186298	-2.2422	0.64039	23.488	1.2568e-06	1.0414e-05	fbxb-61	Protein FBXB-61
13184341	2.7302	-0.10542	23.483	1.2601e-06	1.0435e-05	C16C8.22	Protein C16C8.22
182039	2.2504	0.3123	23.379	1.33e-06	1.1007e-05	B0563.5	Protein B0563.5
174251	-1.6635	3.2557	23.326	1.3673e-06	1.131e-05	B0228.6	Protein B0228.6
173684	1.8096	0.98304	23.316	1.3745e-06	1.1362e-05	nep-10	Protein NEP-10
173594	1.1969	3.7191	23.294	1.3901e-06	1.1485e-05	fbxa-182	Protein FBXA-182
3565506	-1.7077	1.6504	23.291	1.3921e-06	1.149e-05	CELE_Y27F2A.8	Protein Y27F2A.8
172750	-1.9205	3.0116	23.291	1.3924e-06	1.149e-05	F14B4.1	Protein F14B4.1
185846	3.5686	-0.9705	23.288	1.3945e-06	1.1501e-05	F46C5.7	Protein F46C5.7
174905	-1.537	2.7769	23.272	1.4066e-06	1.1594e-05	CELE_Y46G5A.8	Protein Y46G5A.8
179918	-2.1626	1.3706	23.232	1.4356e-06	1.1826e-05	ZC376.1	Protein ZC376.1
180557	-1.3953	4.4979	23.223	1.443e-06	1.188e-05	aat-3	Protein AAT-3
3565545	-1.1168	4.9915	23.151	1.4974e-06	1.2321e-05	ceh-20	Protein CEH-20
185822	3.4012	-0.69504	23.132	1.5128e-06	1.2441e-05	CELE_F46A8.6	Protein F46A8.6
175744	1.6405	1.8436	23.089	1.5471e-06	1.2715e-05	CELE_W03A5.1	Protein W03A5.1
184945	3.1664	-0.57087	23.084	1.5507e-06	1.2737e-05	F26A1.4	Protein F26A1.4
178672	2.0532	0.30785	23.031	1.594e-06	1.3086e-05	srp-3	Protein SRP-3
182635	-1.9502	8.6763	23.003	1.6173e-06	1.3262e-05	C15C8.3	Protein C15C8.3
3565611	2.0863	3.3308	22.999	1.6212e-06	1.3286e-05	Y59E9AL.2	Protein Y59E9AL.2
13188264	-1.8454	0.88287	22.979	1.6375e-06	1.3412e-05	F40G9.18	Protein F40G9.18
185117	2.4032	-0.092325	22.974	1.6425e-06	1.3445e-05	F29D10.1	Protein F29D10.1
6418707	2.2646	0.36844	22.958	1.6562e-06	1.3549e-05	CELE_C45B11.8	Protein C45B11.8
184364	2.8697	-0.54249	22.929	1.6814e-06	1.3739e-05	gst-8	Protein GST-8
176723	2.6353	0.28191	22.9	1.7066e-06	1.3938e-05	snf-7	Protein SNF-7
180297	-2.0833	0.70993	22.886	1.719e-06	1.4031e-05	CELE_Y116F11A.1	Protein Y116F11A.1
182440	-1.3855	3.225	22.849	1.7524e-06	1.4295e-05	C09B8.5	Protein C09B8.5
188125	3.0276	-0.42384	22.8	1.7979e-06	1.4658e-05	T05C12.9	Protein T05C12.9
6418616	2.4889	0.074301	22.794	1.8032e-06	1.4693e-05	ZK39.10	Protein ZK39.10
190367	1.9215	0.89552	22.778	1.8184e-06	1.4809e-05	CELE_Y57G11B.3	Protein Y57G11B.3
172197	2.7715	2.5057	22.758	1.8373e-06	1.4954e-05	dpy-5	Protein DPY-5
182351	1.9474	1.2166	22.744	1.8513e-06	1.5059e-05	C07A4.2	Protein C07A4.2
189355	1.8377	2.9982	22.741	1.8538e-06	1.507e-05	Y4C6B.2	Protein Y4C6B.2
259585	-1.5947	3.6185	22.74	1.855e-06	1.5072e-05	CELE_C33D9.6	Protein C33D9.6
187603	1.8723	1.7314	22.683	1.9105e-06	1.5514e-05	R05D7.1	Protein R05D7.1
13180223	4.1584	-0.13855	22.676	1.9172e-06	1.5559e-05	F48C1.11	Protein F48C1.11
3565823	4.2256	-1.1015	22.67	1.9237e-06	1.5603e-05	F11G11.14	Protein F11G11.14
176543	-1.0962	3.9759	22.651	1.9429e-06	1.575e-05	pha-1	Protein PHA-1
13198375	3.6527	-0.90559	22.645	1.9489e-06	1.579e-05	ZK822.9	Protein ZK822.9
177136	1.1075	4.0206	22.634	1.9599e-06	1.587e-05	nape-2	Protein NAPE-2
179732	-1.0275	4.9565	22.623	1.9709e-06	1.595e-05	lin-25	Protein LIN-25
4363080	1.4992	2.6904	22.611	1.983e-06	1.6038e-05	K11H12.11	Protein K11H12.11
6418649	3.132	-0.58905	22.609	1.9857e-06	1.6051e-05	C45G9.15	Protein C45G9.15
3896723	2.4365	0.44093	22.601	1.9936e-06	1.6106e-05	T27A3.8	Protein T27A3.8
177187	2.8861	2.6114	22.597	1.998e-06	1.6133e-05	dpy-13	Protein DPY-13
177434	2.3432	0.19194	22.589	2.0066e-06	1.6192e-05	Y73B6A.1	Protein Y73B6A.1
180057	2.2757	0.031661	22.581	2.0146e-06	1.6239e-05	F57A10.2	Protein F57A10.2
178135	1.3459	6.286	22.565	2.0315e-06	1.6366e-05	unc-22	Protein UNC-22
183065	2.6806	0.66368	22.554	2.0434e-06	1.6451e-05	tag-141	Protein TAG-141
182521	1.6092	2.1164	22.553	2.0444e-06	1.6451e-05	C11G10.1	Protein C11G10.1
191006	3.0753	-0.64453	22.533	2.0655e-06	1.6612e-05	CELE_Y116A8C.37	Protein Y116A8C.37
181252	-1.0305	4.1371	22.514	2.086e-06	1.6758e-05	mboa-7	Protein MBOA-7
176261	1.0558	6.6368	22.508	2.0928e-06	1.6802e-05	glb-1	Protein GLB-1
174107	-1.965	2.1772	22.472	2.1327e-06	1.7113e-05	dpy-2	Protein DPY-2
353430	2.3733	0.90307	22.459	2.1473e-06	1.7221e-05	C53B4.2	Protein C53B4.2
183547	1.5643	2.0883	22.401	2.2127e-06	1.7716e-05	sfxn-1.4	Protein SFXN-1.4
182026	3.7706	-0.83833	22.34	2.284e-06	1.8255e-05	B0524.4	Protein B0524.4
24104270	-3.4733	-0.79253	22.332	2.294e-06	1.8325e-05	24104270	NA
177946	2.5647	0.45108	22.311	2.3193e-06	1.8516e-05	CELE_T07G12.5	Protein T07G12.5
174513	-1.6321	2.2261	22.305	2.3264e-06	1.8563e-05	T15H9.6	Protein T15H9.6
185258	1.4461	2.5042	22.281	2.3548e-06	1.8779e-05	F35B12.3	Protein F35B12.3
172472	5.8475	-1.3387	22.272	2.3668e-06	1.8864e-05	tyr-3	Protein TYR-3
190224	1.2522	5.0755	22.26	2.3811e-06	1.8968e-05	gst-28	Protein GST-28
176168	-1.0006	5.5817	22.254	2.3883e-06	1.9014e-05	mig-10	Protein MIG-10
178477	-1.881	1.9978	22.242	2.4042e-06	1.913e-05	CELE_Y116A8C.19	Protein Y116A8C.19
171802	1.9428	1.5185	22.236	2.4114e-06	1.9176e-05	CELE_F23C8.8	Protein F23C8.8
184226	1.3487	2.6587	22.235	2.4126e-06	1.9176e-05	F09C3.2	Protein F09C3.2
178492	2.7587	-0.25369	22.226	2.4233e-06	1.925e-05	CELE_Y116A8C.38	Protein Y116A8C.38
13213180	-3.1146	0.26117	22.211	2.443e-06	1.9395e-05	K12B6.11	Protein K12B6.11
178690	2.7079	-0.45693	22.204	2.4518e-06	1.9454e-05	CELE_F36F12.7	Protein F36F12.7
178901	1.1857	3.3545	22.196	2.4624e-06	1.9517e-05	F14F9.4	Protein F14F9.4
187643	2.579	-0.084961	22.182	2.4801e-06	1.9647e-05	R06F6.7	Protein R06F6.7
187232	1.3195	2.7566	22.132	2.5455e-06	2.0153e-05	K09F6.4	Protein K09F6.4
175101	-1.4996	3.0932	22.105	2.5812e-06	2.0424e-05	plx-2	Protein PLX-2
181561	-1.5386	3.5195	22.095	2.5949e-06	2.0521e-05	syg-2	Protein SYG-2
181425	1.0016	4.39	22.075	2.6225e-06	2.0728e-05	pqn-18	Protein PQN-18
187239	2.8558	1.5414	22.054	2.6514e-06	2.0945e-05	col-49	Protein COL-49
172016	-1.0164	4.3349	22.051	2.6551e-06	2.0962e-05	C18E3.3	Protein C18E3.3
181342	1.633	4.2477	22.03	2.6837e-06	2.1177e-05	C35C5.8	Protein C35C5.8
179565	-1.5822	2.6162	22.006	2.7177e-06	2.1433e-05	cutl-18	Protein CUTL-18
1748051	-1.6117	1.6754	21.987	2.745e-06	2.1637e-05	1748051	NA
183973	-2.632	1.0209	21.916	2.8483e-06	2.2438e-05	hlh-16	Protein HLH-16
177798	-1.0736	5.683	21.828	2.9828e-06	2.3472e-05	F58G6.7	Protein F58G6.7
191309	3.825	-0.80666	21.816	3.0015e-06	2.3606e-05	scl-20	Protein SCL-20
183904	1.6277	2.1657	21.795	3.0338e-06	2.3847e-05	nspc-16	Protein NSPC-16
172909	-1.4105	3.5409	21.739	3.1236e-06	2.4525e-05	sptf-1	Protein SPTF-1
186507	-1.9628	0.43164	21.736	3.1285e-06	2.455e-05	fbxb-25	Protein FBXB-25
178635	2.2566	2.2904	21.725	3.1463e-06	2.4663e-05	cnc-4	Protein CNC-4
178448	1.0298	6.7721	21.708	3.1754e-06	2.4878e-05	CELE_Y105C5B.15	Protein Y105C5B.15
185444	3.3188	-0.753	21.704	3.1815e-06	2.4912e-05	F38A5.8	Protein F38A5.8
179156	1.4881	2.592	21.677	3.226e-06	2.5246e-05	cyp-32A1	Protein CYP-32A1
188885	1.5683	3.0742	21.676	3.2287e-06	2.5253e-05	ugt-54	Protein UGT-54
187162	2.9821	-0.69597	21.649	3.2746e-06	2.5584e-05	CELE_K08E7.4	Protein K08E7.4
178232	1.2281	3.5127	21.637	3.2944e-06	2.5725e-05	flp-9	Protein FLP-9
183399	2.5962	-0.20741	21.614	3.3347e-06	2.6025e-05	C42C1.3	Protein C42C1.3
177769	1.405	2.9261	21.549	3.4495e-06	2.6906e-05	C10C5.5	Protein C10C5.5
179956	-1.3328	3.5243	21.541	3.4639e-06	2.7004e-05	R02D5.1	Protein R02D5.1
181481	-1.182	3.5075	21.53	3.4832e-06	2.714e-05	bra-1	Protein BRA-1
173715	-1.0142	4.2229	21.447	3.6375e-06	2.8311e-05	fbxc-52	Protein FBXC-52
180403	-1.175	3.7352	21.435	3.6608e-06	2.8476e-05	B0310.2	Protein B0310.2
186399	4.2851	-1.0635	21.428	3.6737e-06	2.8561e-05	F56F4.4	Protein F56F4.4
183319	-1.8518	1.3365	21.363	3.8e-06	2.9494e-05	CELE_C38D9.8	Protein C38D9.8
172810	1.196	3.3771	21.347	3.8318e-06	2.9725e-05	dhs-4	Protein DHS-4
184915	1.7024	1.702	21.342	3.8428e-06	2.9794e-05	F25B3.4	Protein F25B3.4
184229	-2.3551	0.74525	21.321	3.8854e-06	3.0108e-05	fbxb-69	Protein FBXB-69
191340	-1.9313	1.8892	21.277	3.9749e-06	3.0785e-05	ZK512.1	Protein ZK512.1
3565384	5.7105	-1.4261	21.218	4.0981e-06	3.1721e-05	CELE_C45B11.5	Protein C45B11.5
184140	3.607	-0.93685	21.181	4.179e-06	3.233e-05	F07D3.3	Protein F07D3.3
28661649	-1.8942	0.8453	21.174	4.1944e-06	3.2428e-05	28661649	NA
3565092	1.1795	3.7917	21.173	4.1962e-06	3.2428e-05	nspc-4	Protein NSPC-4
176353	1.0516	5.5454	21.171	4.1999e-06	3.2439e-05	C48B4.1	Protein C48B4.1
176085	-1.3796	3.5643	21.159	4.227e-06	3.2631e-05	cdh-3	Protein CDH-3
177159	2.552	0.22779	21.147	4.2528e-06	3.2812e-05	F35F11.2	Protein F35F11.2
178832	-2.1091	1.3217	21.102	4.3541e-06	3.3576e-05	F32D1.3	Protein F32D1.3
188003	4.0434	-1.2181	21.096	4.3681e-06	3.3665e-05	T02H6.3	Protein T02H6.3
173545	1.1778	4.8248	21.082	4.4005e-06	3.3897e-05	math-27	Protein MATH-27
190889	1.8494	0.66025	21.08	4.4051e-06	3.3913e-05	srv-15	Protein SRV-15
178919	-2.2055	1.5444	21.078	4.4106e-06	3.3938e-05	ceh-34	Protein CEH-34
178215	1.2936	3.8043	21.075	4.4171e-06	3.3969e-05	pgp-1	Protein PGP-1
353380	2.0247	0.9133	21.048	4.4785e-06	3.4404e-05	Y18H1A.11	Protein Y18H1A.11
185348	5.6421	-1.4704	21.039	4.5005e-06	3.4555e-05	CELE_F36D1.6	Protein F36D1.6
181544	-1.0563	4.9642	21.027	4.5279e-06	3.4747e-05	gfi-3	Protein GFI-3
189402	-2.9978	-0.82584	21.021	4.5422e-06	3.4838e-05	fbxb-99	Protein FBXB-99
179449	1.0405	4.7635	20.974	4.6554e-06	3.5668e-05	ugt-1	Protein UGT-1
190225	1.6883	2.1929	20.973	4.6586e-06	3.5672e-05	gst-29	Protein GST-29
13184240	2.0185	0.72438	20.97	4.6648e-06	3.5697e-05	CELE_ZC239.22	Protein ZC239.22
180205	1.5555	2.6264	20.969	4.6669e-06	3.5697e-05	hmit-1.1	Protein HMIT-1.1
191765	-1.2075	4.0131	20.953	4.7073e-06	3.5987e-05	skr-16	Protein SKR-16
173057	1.7063	1.2508	20.949	4.717e-06	3.6042e-05	Y47H9B.2	Protein Y47H9B.2
179549	-1.1386	3.9658	20.937	4.747e-06	3.6252e-05	K10D6.4	Protein K10D6.4
182243	-1.7842	2.9698	20.935	4.7515e-06	3.6267e-05	C05A9.2	Protein C05A9.2
181487	-1.3323	3.0464	20.915	4.8004e-06	3.6601e-05	C04A11.2	Protein C04A11.2
180619	-1.5204	1.7923	20.899	4.8403e-06	3.6886e-05	sul-1	Protein SUL-1
6418819	1.3357	3.5641	20.897	4.8466e-06	3.6913e-05	ZC412.10	Protein ZC412.10
175487	5.8692	-1.3345	20.884	4.8785e-06	3.7137e-05	gmeb-3	Protein GMEB-3
176642	1.2288	3.7635	20.879	4.8911e-06	3.7212e-05	CELE_Y75B8A.3	Protein Y75B8A.3
183711	-1.5013	1.9978	20.874	4.9053e-06	3.73e-05	C52A10.3	Protein C52A10.3
172135	-1.1309	4.2164	20.802	5.0943e-06	3.8717e-05	kin-32	Protein KIN-32
175640	1.7837	2.1803	20.779	5.1536e-06	3.9147e-05	nspd-9	Protein NSPD-9
180157	1.1294	3.8391	20.747	5.2416e-06	3.9794e-05	CELE_Y6G8.2	Protein Y6G8.2
3565230	-1.4013	3.2804	20.732	5.2827e-06	4.0085e-05	C05D12.4	Protein C05D12.4
3565069	-1.4276	3.8689	20.718	5.3219e-06	4.0361e-05	D2045.9	Protein D2045.9
13187411	3.2828	-0.77798	20.709	5.3464e-06	4.052e-05	C44C11.6	Protein C44C11.6
178327	1.0641	5.0984	20.708	5.3487e-06	4.052e-05	CELE_C08F11.13	Protein C08F11.13
185717	2.909	-0.7554	20.707	5.3514e-06	4.052e-05	F43G9.8	Protein F43G9.8
174250	1.0125	5.5842	20.702	5.3657e-06	4.0586e-05	cpna-2	Protein CPNA-2
3565011	-1.2499	5.1719	20.702	5.3658e-06	4.0586e-05	kel-8	Protein KEL-8
174393	1.5502	2.2553	20.686	5.4115e-06	4.091e-05	C34C6.7	Protein C34C6.7
184405	1.5986	1.3748	20.67	5.4563e-06	4.1226e-05	gst-44	Protein GST-44
180857	1.4499	3.1476	20.668	5.4635e-06	4.1259e-05	H05L03.3	Protein H05L03.3
181296	-1.7034	1.1177	20.653	5.5064e-06	4.1561e-05	lpr-6	Protein LPR-6
190181	3.3478	-0.74775	20.607	5.6383e-06	4.2512e-05	spe-38	Protein SPE-38
3564879	-1.8953	1.1039	20.605	5.6453e-06	4.2542e-05	hst-3.2	Protein HST-3.2
188923	-1.8434	1.2002	20.6	5.6588e-06	4.2621e-05	CELE_T26E3.5	Protein T26E3.5
187048	3.9835	-1.2575	20.598	5.6651e-06	4.2646e-05	CELE_K06A4.6	Protein K06A4.6
4926918	2.6173	-0.51952	20.591	5.6854e-06	4.2776e-05	R06A10.5	Protein R06A10.5
181377	-1.3178	3.7934	20.569	5.7531e-06	4.3243e-05	W03G11.4	Protein W03G11.4
186410	4.3523	-1.0261	20.568	5.7536e-06	4.3243e-05	nhr-266	Protein NHR-266
185643	1.8757	0.50151	20.546	5.822e-06	4.3711e-05	F41H10.5	Protein F41H10.5
178576	1.7534	3.0654	20.532	5.8655e-06	4.3968e-05	CELE_C14C6.2	Protein C14C6.2
4363044	1.7113	1.4971	20.509	5.9351e-06	4.4466e-05	F12E12.11	Protein F12E12.11
177772	-1.1218	3.6781	20.494	5.9827e-06	4.48e-05	CELE_F56D5.5	Protein F56D5.5
183193	1.2569	3.4156	20.438	6.1583e-06	4.609e-05	cyp-36A1	Protein CYP-36A1
172452	-1.0573	4.6495	20.432	6.1775e-06	4.6209e-05	K10D3.4	Protein K10D3.4
180038	2.5065	-0.27382	20.418	6.2235e-06	4.6529e-05	dhs-23	Protein DHS-23
187031	-1.6251	1.5156	20.415	6.2336e-06	4.658e-05	fbxb-49	Protein FBXB-49
191963	3.7161	-0.48139	20.346	6.4631e-06	4.8244e-05	ssp-32	Protein SSP-32
180828	1.1339	3.4546	20.329	6.5219e-06	4.8634e-05	sulp-2	Protein SULP-2
174811	1.4812	2.2214	20.329	6.5221e-06	4.8634e-05	CELE_F43G6.11	Protein F43G6.11
181081	-2.1461	0.59194	20.322	6.5446e-06	4.8776e-05	cutl-29	Protein CUTL-29
187182	-1.1356	3.8627	20.312	6.5786e-06	4.9004e-05	K09A11.1	Protein K09A11.1
189586	-1.0185	3.9249	20.293	6.6441e-06	4.9466e-05	hst-6	Protein HST-6
178652	2.5994	-0.34386	20.276	6.7035e-06	4.9856e-05	Y46H3D.1	Protein Y46H3D.1
177356	-1.4941	3.0759	20.254	6.7817e-06	5.0358e-05	C06E7.4	Protein C06E7.4
176596	1.4696	1.6557	20.236	6.8469e-06	5.0816e-05	faah-6	Protein FAAH-6
176641	-1.1874	3.2886	20.229	6.8694e-06	5.0957e-05	nob-1	Protein NOB-1
181926	2.2888	0.046019	20.205	6.9557e-06	5.1546e-05	cyp-29A4	Protein CYP-29A4
176308	1.2767	3.0008	20.205	6.9562e-06	5.1546e-05	fozi-1	Protein FOZI-1
13189130	1.8134	0.52017	20.198	6.9833e-06	5.1721e-05	R74.10	Protein R74.10
180003	1.0457	4.8225	20.196	6.9894e-06	5.1739e-05	obr-2	Protein OBR-2
3565122	1.8694	1.6956	20.191	7.0074e-06	5.1845e-05	Y53C12B.7	Protein Y53C12B.7
180493	1.5876	1.3994	20.09	7.3889e-06	5.4583e-05	K06A9.2	Protein K06A9.2
173841	1.1057	4.7288	20.05	7.5462e-06	5.5687e-05	gst-6	Protein GST-6
191693	1.9473	1.2252	20.046	7.5582e-06	5.5747e-05	ins-37	Protein INS-37
3565968	5.7188	-1.4244	20.012	7.6938e-06	5.6717e-05	fut-5	Protein FUT-5
4926893	1.9339	2.867	20.011	7.6986e-06	5.6723e-05	Y41G9A.10	Protein Y41G9A.10
180554	-1.376	2.8607	19.954	7.931e-06	5.8405e-05	K02E10.1	Protein K02E10.1
13217568	4.2949	-1.0626	19.941	7.9859e-06	5.8779e-05	T25E12.16	Protein T25E12.16
186842	1.8156	0.71282	19.928	8.0427e-06	5.916e-05	clec-142	Protein CLEC-142
188540	2.9279	-0.49739	19.877	8.2578e-06	6.0655e-05	T15H9.4	Protein T15H9.4
182467	-2.7986	-0.52733	19.86	8.3343e-06	6.1185e-05	ceh-53	Protein CEH-53
180730	-1.4316	3.2609	19.85	8.3755e-06	6.1456e-05	C05E11.3	Protein C05E11.3
4926938	2.7284	-0.64503	19.815	8.5332e-06	6.2581e-05	K07F5.17	Protein K07F5.17
185548	2.7842	-0.097752	19.752	8.8187e-06	6.4642e-05	F40F11.4	Protein F40F11.4
185153	-2.3387	-0.26512	19.743	8.8573e-06	6.4891e-05	F31D5.6	Protein F31D5.6
173749	-1.5619	1.4173	19.74	8.8735e-06	6.4976e-05	ast-1	Protein AST-1
187265	5.796	-1.3789	19.714	8.9926e-06	6.5815e-05	K10D6.3	Protein K10D6.3
183691	2.9834	-0.69574	19.686	9.1281e-06	6.6772e-05	C50H2.7	Protein C50H2.7
179151	-1.2481	4.0229	19.661	9.2479e-06	6.7614e-05	CELE_T05B11.1	Protein T05B11.1
187528	3.0986	-0.90791	19.612	9.4851e-06	6.9277e-05	R02F2.5	Protein R02F2.5
181327	-1.1644	3.2797	19.609	9.5032e-06	6.9373e-05	pgp-4	Protein PGP-4
13184485	-1.9908	0.050321	19.59	9.5989e-06	7.0036e-05	CELE_T24E12.13	Protein T24E12.13
7040123	2	0.53166	19.586	9.618e-06	7.014e-05	CELE_R102.11	Protein R102.11
186010	-3.3075	-0.60784	19.56	9.7478e-06	7.105e-05	CELE_F49B2.3	Protein F49B2.3
180933	-1.8031	1.55	19.556	9.7694e-06	7.1171e-05	kqt-1	Protein KQT-1
182716	5.4723	-1.5699	19.553	9.7844e-06	7.1243e-05	CELE_C17C3.6	Protein C17C3.6
181449	-2.2883	0.80954	19.514	9.9863e-06	7.2676e-05	K08H2.4	Protein K08H2.4
189989	3.9032	-0.77551	19.444	1.036e-05	7.536e-05	Y47D9A.3	Protein Y47D9A.3
173732	-2.8682	-0.68708	19.425	1.0461e-05	7.6052e-05	CELE_F53C3.3	Protein F53C3.3
189789	1.4494	3.4131	19.418	1.0501e-05	7.6306e-05	comt-4	Protein COMT-4
180032	2.2791	-0.055501	19.417	1.0508e-05	7.6319e-05	kin-30	Protein KIN-30
185604	4.0035	-1.2545	19.412	1.0533e-05	7.6463e-05	oac-27	Protein OAC-27
189189	-1.4543	1.8747	19.393	1.0637e-05	7.7138e-05	CELE_W04E12.2	Protein W04E12.2
183467	3.1595	0.1776	19.327	1.1015e-05	7.9798e-05	C45B2.3	Protein C45B2.3
182507	2.4392	-0.33803	19.321	1.1047e-05	7.999e-05	C10G11.10	Protein C10G11.10
183154	2.3818	0.035942	19.295	1.1199e-05	8.1045e-05	CELE_C33C12.7	Protein C33C12.7
178746	-1.0768	3.8673	19.274	1.1326e-05	8.1925e-05	F37B4.10	Protein F37B4.10
178317	-2.2724	-0.10799	19.262	1.1393e-05	8.2369e-05	CELE_Y38H8A.1	Protein Y38H8A.1
13224720	1.9752	0.24729	19.259	1.1414e-05	8.2436e-05	T25G12.13	Protein T25G12.13
174816	-1.302	2.7729	19.227	1.1608e-05	8.379e-05	CELE_F43G6.5	Protein F43G6.5
185557	-1.6467	0.96054	19.207	1.1727e-05	8.4611e-05	F40G9.9	Protein F40G9.9
259839	1.2978	8.9316	19.202	1.1762e-05	8.4819e-05	unc-54	Protein UNC-54
173473	-1.3219	2.4979	19.198	1.1782e-05	8.4921e-05	fbxc-33	Protein FBXC-33
173821	1.119	4.6781	19.183	1.1875e-05	8.5547e-05	F41C3.2	Protein F41C3.2
181287	6.0851	-1.208	19.172	1.1945e-05	8.601e-05	nas-10	Protein NAS-10
174581	1.0546	3.9536	19.104	1.2381e-05	8.9059e-05	R05H5.4	Protein R05H5.4
188058	-1.6312	1.0554	19.104	1.2381e-05	8.9059e-05	T04D1.2	Protein T04D1.2
3564985	2.6842	-0.67402	19.092	1.2458e-05	8.9569e-05	Y37E11AR.7	Protein Y37E11AR.7
178414	2.6197	2.6977	19.067	1.2618e-05	9.0673e-05	dpy-4	Protein DPY-4
3565613	-2.3363	0.1332	19.054	1.2708e-05	9.1271e-05	fbxb-87	Protein FBXB-87
181746	1.0607	4.0626	19.051	1.273e-05	9.138e-05	C30G4.4	Protein C30G4.4
178454	-1.6261	1.7702	19.042	1.2785e-05	9.1734e-05	ccch-2	Protein CCCH-2
184228	-1.9355	0.79501	18.949	1.3427e-05	9.6142e-05	fbxa-103	Protein FBXA-103
190007	-1.5334	2.0698	18.942	1.3474e-05	9.6433e-05	CELE_Y47H10A.2	Protein Y47H10A.2
181819	2.7699	-0.614	18.938	1.3506e-05	9.6608e-05	B0034.4	Protein B0034.4
4927019	4.2436	-1.0971	18.93	1.3563e-05	9.6969e-05	H01G02.4	Protein H01G02.4
190420	2.6457	-0.69703	18.895	1.381e-05	9.8635e-05	thn-5	Protein THN-5
181284	1.6901	2.8585	18.881	1.3915e-05	9.934e-05	T21B6.3	Protein T21B6.3
185027	2.87	-0.3183	18.826	1.4323e-05	0.00010215	F28A10.1	Protein F28A10.1
190923	2.4406	-0.46997	18.822	1.4351e-05	0.0001023	dlc-6	Protein DLC-6
187204	2.1431	1.6811	18.816	1.4392e-05	0.00010254	K09C6.9	Protein K09C6.9
179130	1.0222	5.1577	18.786	1.4626e-05	0.0001041	ddo-2	Protein DDO-2
174354	2.513	0.1094	18.781	1.4664e-05	0.00010432	CELE_M05D6.1	Protein M05D6.1
188639	-1.8596	1.3383	18.768	1.4766e-05	0.00010499	T20D4.3	Protein T20D4.3
171844	1.562	1.456	18.763	1.4805e-05	0.00010521	W03D8.2	Protein W03D8.2
179100	-2.3549	4.5848	18.761	1.4815e-05	0.00010523	fat-7	Protein FAT-7
3565740	-3.071	-1.0592	18.754	1.487e-05	0.00010557	cutl-8	Protein CUTL-8
189978	-2.249	0.23969	18.727	1.5079e-05	0.00010701	Y47D3B.1	Protein Y47D3B.1
181792	-1.0391	4.1119	18.714	1.5183e-05	0.00010769	2L52.1	Protein 2L52.1
190079	-1.7828	0.35339	18.699	1.5306e-05	0.00010846	fbxb-112	Protein FBXB-112
176137	-1.8699	1.8022	18.68	1.546e-05	0.00010949	ceh-26	Protein CEH-26
185626	2.4966	0.40004	18.652	1.5689e-05	0.00011105	CELE_F41F3.1	Protein F41F3.1
179513	1.0287	5.1413	18.642	1.5771e-05	0.00011158	F58B4.5	Protein F58B4.5
178108	-1.3315	3.8399	18.617	1.5983e-05	0.00011302	gem-4	Protein GEM-4
175884	-1.4998	1.968	18.613	1.6012e-05	0.00011317	T12A2.3	Protein T12A2.3
178748	1.1927	3.6542	18.576	1.6322e-05	0.00011525	CELE_C31B8.8	Protein C31B8.8
28661663	-2.0791	0.33896	18.57	1.6382e-05	0.00011562	28661663	NA
175512	1.2972	2.5958	18.556	1.6495e-05	0.00011631	F37A8.5	Protein F37A8.5
172383	1.2252	3.4786	18.532	1.6706e-05	0.00011773	ZC581.3	Protein ZC581.3
13184158	2.3631	-0.12268	18.48	1.717e-05	0.00012082	B0454.26	Protein B0454.26
4926966	-1.7277	0.71002	18.466	1.7297e-05	0.00012165	T28C6.10	Protein T28C6.10
174399	-1.7474	1.9012	18.431	1.7615e-05	0.00012376	atf-2	Protein ATF-2
3896784	2.5933	-0.3762	18.421	1.7713e-05	0.0001244	C55C3.8	Protein C55C3.8
191767	3.3636	-1.1074	18.413	1.7788e-05	0.00012486	snb-5	Protein SNB-5
184439	1.6138	1.769	18.407	1.7843e-05	0.00012516	F13H8.8	Protein F13H8.8
188624	1.5155	1.7681	18.406	1.7848e-05	0.00012516	phy-3	Protein PHY-3
179619	1.322	2.4183	18.404	1.7866e-05	0.00012522	col-158	Protein COL-158
187305	-1.5646	2.3374	18.387	1.8028e-05	0.0001263	K11G9.3	Protein K11G9.3
186806	1.7273	0.64975	18.378	1.8109e-05	0.0001268	H37A05.2	Protein H37A05.2
181031	1.7853	3.9724	18.37	1.819e-05	0.0001273	C53C9.2	Protein C53C9.2
176988	2.862	1.4137	18.365	1.8238e-05	0.00012758	col-109	Protein COL-109
172103	1.1032	3.6109	18.355	1.8332e-05	0.00012817	glc-2	Protein GLC-2
179320	1.32	2.7109	18.289	1.8976e-05	0.00013247	E02C12.8	Protein E02C12.8
187423	2.9638	-0.72861	18.289	1.8985e-05	0.00013247	M03E7.3	Protein M03E7.3
181787	-1.0783	4.6434	18.266	1.9214e-05	0.00013395	C16H3.3	Protein C16H3.3
184679	-1.586	1.1429	18.263	1.924e-05	0.00013406	F19C7.3	Protein F19C7.3
180876	-1.5542	1.4495	18.225	1.9625e-05	0.00013668	ptr-4	Protein PTR-4
184844	-5.5927	-1.558	18.2	1.9885e-05	0.00013842	sri-57	Protein SRI-57
177685	-1.0826	3.5942	18.182	2.0072e-05	0.00013965	klp-11	Protein KLP-11
187782	-1.1529	3.7046	18.176	2.0138e-05	0.00014004	R10E12.2	Protein R10E12.2
183947	3.3179	-1.1403	18.173	2.0172e-05	0.00014021	D2024.1	Protein D2024.1
178679	1.749	2.7639	18.171	2.0191e-05	0.00014028	tnt-4	Protein TNT-4
173723	2.4997	0.75054	18.101	2.0953e-05	0.00014543	CELE_Y8A9A.2	Protein Y8A9A.2
175004	1.1222	3.7193	18.095	2.102e-05	0.00014582	clec-146	Protein CLEC-146
178974	1.4999	1.2502	18.076	2.1226e-05	0.00014704	F26F12.5	Protein F26F12.5
30314035	-2.7796	-0.23924	18.067	2.1329e-05	0.00014767	30314035	NA
190107	5.5792	-1.5155	18.035	2.1686e-05	0.00015008	CELE_Y50E8A.6	Protein Y50E8A.6
184337	3.4551	-1.0423	18.033	2.1709e-05	0.00015016	stdh-2	Protein STDH-2
175119	1.328	3.075	18.013	2.1935e-05	0.00015165	CELE_C01G12.3	Protein C01G12.3
190103	1.4515	1.7789	18.006	2.2018e-05	0.00015215	CELE_Y50E8A.1	Protein Y50E8A.1
174366	-1.9562	0.54432	18.001	2.2074e-05	0.00015246	pqn-73	Protein PQN-73
180961	-1.1535	3.6483	17.964	2.2509e-05	0.00015539	unc-6	Protein UNC-6
3565719	1.7842	0.70842	17.962	2.2537e-05	0.00015551	W10C8.6	Protein W10C8.6
176570	1.1448	3.1711	17.944	2.2745e-05	0.00015679	nlp-21	Protein NLP-21
183175	1.5273	3.3318	17.941	2.2784e-05	0.00015698	C33G8.3	Protein C33G8.3
173626	-1.6901	1.3239	17.917	2.3078e-05	0.00015894	set-13	Protein SET-13
179676	1.0122	5.4978	17.899	2.3295e-05	0.0001602	myo-3	Protein MYO-3
179450	1.319	3.6171	17.897	2.3324e-05	0.0001603	ugt-2	Protein UGT-2
190802	1.1765	3.0439	17.896	2.3333e-05	0.0001603	ubc-8	Protein UBC-8
171990	1.157	5.2951	17.877	2.3563e-05	0.00016173	unc-89	Protein UNC-89
178695	2.2691	-0.1908	17.871	2.3644e-05	0.00016221	cyp-33C2	Protein CYP-33C2
[truncated: 12,237 more rows]
