# Supplementary material for: The symbiotic relationship between Caenorhabditis elegans and members of its microbiome contributes to worm fitness and lifespan extension
Source: BMC Genomics. 2021 May 19;22:364. doi: 10.1186/s12864-021-07695-y (PMC8136213; doi:10.1186/s12864-021-07695-y)
Supplement: Supplementary file 6 — Additional file 6: Nanopore sequencing of bacteria genomes. The number of the contigs, length and annotated genes for each bacterial isolate and E. coli OP50 are shown. [file 12864_2021_7695_MOESM6_ESM.xlsx]

## Sheet: Sequence assembly parameters
Additional file 7: Nanopore sequencing of bacteria genomes.
Bacteria	Number of contig	Coverage	length (bp)	length (Mb)	CDS	Gene symbol
E. coli OP50	1	126	4853871	4.62901	5834	4187
Chryseobacterium sp. CHNTR56 MYb120	1	154	4372259	4.16971	6970	2012
Comamonas sp. 12022 MYb131	1	115	5004313	4.77248	5425	2610
Achromobacter sp. F32 MYb9	1	89	6724010	6.41252	6947	3724
Sphingobacterium faecium MYb181	1	115	5501131	5.24629	7641	2260

## Sheet: Chryseobacterium sp. CHNTR56
Additional file 7: Nanopore sequencing of bacteria genomes.
Gene symbols
pccB
uvrC_1
uvrC_2
hutH_1
hutH_2
hutH_3
aprE
ygiD_1
luxA
natR_1
sbcC
cpdA_1
slyD
dcp_1
dcp_2
kefC
ywrO
lemA_1
dhfrIII
coaD
ddl
rluD
hemW
racE
nfsB
dap_1
yqgF
def_1
mazG
ndhB_1
ndhB_2
nuoM
nuoL
ndhE
nqo9
ndhA_1
ndhA_2
nqo3
nqo1
nuoF
nqo2
nqo4
nqo5
ndhK
yghO
yigZ
ribD
aroE
bsn
rbfA
epi
pel
rhgT_1
pemA_1
aes
pgl_1
rhgT_2
yteR
pemA_2
btuB_1
kduI_1
kduI_2
kduD
uxaC
kdgK
kdgA
uxaB_1
uxaB_2
uxaA
garD
degA
ccpA_1
xylE
xylA_1
xylA_2
tatD
deoD
ravA
rbn_1
rbn_2
yqiK
bicA
alx_1
alx_2
fklB
ywnA
mepM
gpsA
mqo
gdhIV
yfkN
dapA
recG_1
recG_2
dtpT_1
dtpA_1
dtpD
dtpA_2
dtpT_2
dap4
glgP_1
glgP_2
mtaB
miaB_1
gltB
aroK
panC_1
panC_2
glgA_1
glmS_1
glmS_2
glmS_3
glmS_4
mnmC_1
ttgA
bepE_1
oprM_1
dapE_1
ansA
trmH_1
OSGEPL1
tsaD
asnC_1
aptB
aptA
hsrA
mdtD
asnB_1
asnB_2
asnB_3
rsmB
fbpC
yceI_1
pheS
luxQ_1
uvrY
cndB2
f1pep1_1
f1pep1_2
pepD_1
pepD_2
recR
wfgD
pcrA_1
pcrA_2
pcrA_3
resA_1
hpd_1
hpd_2
cat1
hmgA
btuB_2
iolS_1
yhdN_1
hchA_1
ycnE
oleD
mdaB
cmpR
yjaB
dkgA
pnoA
mpl
rne_1
rne_2
hup
cheB_1
clpB_1
clpC_1
clpB_2
polA_1
polA_2
polA_3
ligA_1
ligA_2
ligA_3
cpdA_2
gno_1
fumC_1
aspA_1
aspA_2
macB_1
yknY_1
mdtA_1
deaD
cshA_1
ycfH
rhlE_1
cgtA
adk
hpt
ybiT_1
dpnM
purA_1
soj_1
soj_2
parB_1
parB_2
dapB_1
dapB_2
yiaD_1
dprE1
dprE2_1
iscS
trxA
yttP
ybhF_1
ybhF_2
ybhR
resE_1
nreC_1
cheB_2
degS
tyrS
tyrS1
lipA
rhaR_1
ydhP
araJ
ypdA
cheB_3
blc
pncC_1
pncC_2
arnC_1
pepO_1
pepO_2
pepO_3
mutY
surA_1
menH_1
queG
msrC
btuF
pnp_1
pnp_2
cobT_1
cobT_2
cobS
cobC
glk_1
yceI_2
yceI_3
amtB
sdaA
tdcG
tyrC
kefB
cheB_4
ald2
dnaG_1
clpP_1
clpP_2
pgk/tpi_1
tpiA
folP
alaS_1
alaS_2
rclC
msrA
msrAB
msrB_1
bcrA_1
prfB_1
dedA
yedI
xsa_1
xsa_2
dnaJ_1
dnaJ_2
grpE
mntH_1
mntH_2
mntH_3
proS
rlmL_1
rlmL_2
epsH
mccB_1
lrp_1
bfmBAB_1
bfmBAA_1
polC_1
dnaE
bcd_1
acdA_1
prfC_1
prfC_2
yhhS_1
yfcJ
yhhS_2
rbn_3
rsmA
uppP_1
uppP_2
truB_1
truB_2
rluF
rhaR_2
gnl
rhlE_2
cshA_2
oar
rpsA_1
rpsA_2
bpoA2
scoA
atm1
scoB
susC_1
baiA
glpE_1
tam_1
cutC
priA_1
priA_2
priA_3
priA_4
dacC
kbl_1
kbl_2
kbl_3
rhaS_1
fabG_1
gno_2
cysH_1
cysH_2
cysD_1
cysD_2
cysD_3
cysD_4
cysNC_1
cysNC_2
cirA
hmuT
btuC
hmuU_1
hmuV_1
hmuV_2
COQ5
hemS
def_2
ohrB
flp_1
lipB
trpA
trpB_1
trpF
trpC
trpD_1
trpD_2
pabA
trpE_1
trpE_2
cyt
rlmF
lysU
lysS
pal_1
yiaD_2
gyrB_1
gyrB_2
gyrB_3
yegS
dctA_1
dctA1
czcR
ggt
cpdA_3
fabH_1
ubiE
rny_1
rny_2
nanT_1
cysL
eriC
iolE
gcvT_1
idi
mscL
APOA1BP
nnr
lgt
yidD
rarA
dnaA
emrA_1
iutA
metG_1
metG_2
susC_2
susD
susB_1
susB_2
yhhW
purM_1
purM_2
purN
purH
purD_1
purD_2
carA_1
guaA_1
guaA_2
pheA
ubiB
rhlE_3
yqhD
ppc_1
ppc_2
arnB
wbpE
galE_1
galE_2
hldE
mltG_1
mltG_2
dapF
yhdG_1
yhdG_2
hemN
secD
secDF
tetA
tatB
trmL_1
nhaA_1
nhaA_2
relA_1
relA_2
relA_3
rsh
relA_4
acsA_1
acs
acsA_2
walR_1
resE_2
abaF
argG
argC_1
argC_2
argC_3
argD_1
argF'
argB_1
argB_2
argE
argH_1
argH_2
decR
pyrB_1
pyrB_2
carA_2
carA_3
carB_1
carB_2
carB_3
prpB_1
ogt_1
yqeN
xerC_1
pezT
dnaG_2
xerC_2
resA_2
pvuIIM
mdtB_1
czcA_1
ctrA
cusS_1
ytcD_1
nlhH
pbuE
pbpE
rhaS_2
iolS_2
budC
yvgN_1
yvgN_2
adhC2_1
yahK_1
estB_1
ygiD_2
araC
fdhL
murG_1
rutD_1
ppsD
acpP_1
pksN
xylB_1
xylA_3
xylA_4
uxuA_1
uxuA_2
uxuB
mro
yicJ
xylI_1
xylI_2
xsa_3
yecD
soxA
phy
fmt_1
cntO_1
btuB_3
menE_1
yeeO
iucC
iucD
iucA
ddc_1
ddc_2
fabH_2
susC_3
asnC_2
adh_1
kdpB_1
sigK
czcA_2
czcA_3
czcA_4
mdtC_1
dadD
nfdA
atoC
kdpA_1
kdpA_2
kdpB_2
kdpB_3
kdpC
kdpD
walK_1
phoR
bepF_1
bepE_2
ttgI_1
clcB
hcaB_1
ccp_1
ynfM_1
ynfM_2
bioF_1
bioF_2
pigH_1
dnaX
rsgA
ndk
rpe
ysdC_1
ysdC_2
mnmC_2
ilvK
nudK
ssb
rnd
hisS_1
hisS_2
glgB_1
glgB_2
glgB_3
glgA_2
glgA1
glgA_3
glgC
kgd_1
kgd_2
sucA
sucB
apaG
polC_2
lpxL
aldH1_1
aldH1_2
mdlD
emrB_1
rhaR_3
clcA_1
clcA_2
yfeW
aceF
ybeZ
srp54
ffh
atpB_1
atpB_2
atpH_1
atpF
atpH_2
atpA
atpG
clpS
pdxB_1
serC_1
serC_2
serC_3
serC_4
fdx
ahpC
aatA
rsmG
bcd_2
bglA
iolS_3
fabI
tag_1
udp
ccpA_2
gpmI_1
gpmI_2
desA1
map
gdx
purR_1
purR_2
era_1
era_2
ywnH_1
norM_1
norM_2
norM_3
glnG
PROSC
copA_1
copA_2
acoA
pdhC
lolD
ppa
hppA1_1
hppA
hppA1_2
pal_2
ybdL_1
ybdL_2
ytcD_2
sadH
uvrA_1
uvrA_2
uvrA_3
btuB_4
btuB_5
fadE
fadA
fadN
btuD_1
fepC
hmuU_2
resA_3
paaE_1
rlmB_1
cmk
pyrH
frr
fucP_1
fucP_2
spoIIIE
ccsA
iolA
aldHT
gucD
lat
bepF_2
mdtA_2
bepE_3
bepE_4
bepE_5
bepG_1
bepE_6
bepG_2
ttgF
ttgI_2
dapD
hisG_1
hisG_2
hisD
hisC_1
hisC_2
hisB_1
hisB_2
hisH
hisA
hisF_1
hisF_2
hisI
ywaD
rplT
infC_1
infC_2
thrS_1
thrS_2
thrS_3
thrS_4
leuA
leuC_1
leuD
leuB_1
leuB_2
acdA_2
acdA_3
treF
treA
rhaS_3
purC
purF_1
purF_2
aroB
rluB
pncA
rhlE_4
rhlE_5
yfiT
iphP
glpE_2
garR
yajO
yhdN_2
hutI_1
ade
cat3
mdoB
mtnN
paiA
gabR
bioF_3
bioD
bioB
bioA
lrp_2
smvA
maa
ltaE
mntR
csd
egtE
sigA
auaG
copA_3
kdsA_1
kdsA_2
cysK_1
cbs_1
pigH_2
atpC
atpD
ribF
yjbR
bsaA
btuE
kdsB
pgcA_1
pgcA_2
rgtE
menA_1
menA_2
menB_1
menB_2
gyrA_1
gyrA_2
ywnH_2
uvrA_4
uvrA_5
steT
frlA
phaA_1
phaA_2
xapB
nupG_1
nupG_2
etfA_1
etfA_2
etfB
dapE_2
icmF_1
udk
lrp_3
metE_1
metE_2
metE_3
yidA
rhaR_4
swrC
czcA_5
mdtB_2
mdtE_1
cvfB
recQ_1
kdsD
tatC_1
tatC_2
sasA_1
pepE_1
pepE_2
tal
yciO_1
yciO_2
yaaA
prmC
gyrA_3
gyrB_4
gyrB_5
btsS
btsR_1
ybdL_3
ybdL_4
ywiE_1
ywiE_2
clsA
fabG_2
rhaS_4
ychF
ftnA
typA
yhgF_1
yhgF_2
tolB
nreC_2
pehX
lldD
rhaB
hcaB_2
susC_4
rhaM_1
rhaM_2
rhaT
rhgT_3
yesW_1
yesW_2
yesW_3
yxiM
lacZ
hyfR
fhlA
zraR
pdtaS
ycaC
cpo_1
cpo_2
cpo_3
ilvA
trpB_2
modF_1
modF_2
ilvC
ilvH
ilvG
ilvB_1
ilvB_2
ilvD_1
ilvD_2
ilvD_3
ilvE
ramA
cqsS
cheB_5
divK
barA_1
rssB_1
luxQ_2
sasA_2
cheB_6
phrB
cry2
dprA
fokIM
bar
acr3_1
acr3_2
topB_1
topB_2
hchA_2
dinB_1
dinB1
dnaE2
rhaS_5
qorB
rhaR_5
sdh
ypdB_1
mdtC_2
mdtB_3
mdtC_3
mdtB_4
ttgD
auaH_1
yddE
suhB
exsA
acr1_1
rhaS_6
ygiD_3
estB_2
adhE_1
panB_1
panB_2
rhaR_6
yhhX
xylB_2
ydjP
chrR
fabG_3
ndh_1
patB_1
patB_2
osmW
yehX
opuBA_1
egtB_1
egtD_1
egtD_2
cpoB_1
potE
dgt
mutM
ypdB_2
ftsH_1
gcvP
dnaJ_3
dapb3
menH_2
tpx_1
icd_1
icd_2
fabG_4
ypdB_3
mdtL
iolS_4
rhaS_7
gapN_1
gapN_2
tpx_2
tpx_3
yeeZ
hutU_1
hutU_2
ghrB
pcm
per1_1
per1_2
hbd
pheT_1
pheT_2
pheT_3
btsR_2
macB_2
macB_3
yknY_2
yknY_3
macA
dnaN
purQ
purL_1
purL_2
purB
adhE_2
dhaT
xyl3A_1
yfgD
dck
nhaK
eco_1
recF_1
recF_2
recF_3
mtgA
ycjY
iolS_5
rhaS_8
rpiA
opuCA
opuBA_2
egtB_2
egtD_3
egtD_4
bacG
sglT
degU
rcsC_1
rhaS_9
rhaR_7
emrA_2
lysC
ligD
ku_1
ku_2
ydaD
cinA_1
crp_1
lig_1
lig_2
lig_3
glk_2
glk_3
glk_4
pgl_2
zwf_1
zwf_2
gnd
gndA_1
gndA_2
ywlF
tkt_1
tkt_2
comR
butA
rhaS_10
fabG_5
bglB_1
nagZ_1
cspA
rhlE_6
rhlE_7
chaA_1
oprM_2
bepG_3
bepE_7
bepE_8
bepE_9
bepE_10
mdtE_2
acr1_2
nemA
dps
cheB_7
luxQ_3
rcsC_2
oxdD
ahpE
rutD_2
cpo_4
ftsH_2
cetB
mprF_1
mprF_2
rbbA
natA
lpd_1
lpd_2
bglB_2
xyl3A_2
pepC
dxs
bfmBAA_2
sdsA
rlmN
queA_1
queA_2
dap_2
dpp5
betA_1
pno
alkJ
betA_2
betB_1
aldh
prr
betB_2
rhaS_11
tetX2
tet(X)
topB_3
topB_4
topA_1
topB_5
metN
metI
metQ_1
metQ_2
bglB_3
ygiD_4
gcvT_2
gcvH_1
pckA_1
pckA_2
pckA_3
cbs_2
cysK_2
anr
ndh_2
cinA_2
katE
katA
sasA_3
cinA_3
yciF
crp_2
mntH_4
xerC_3
mnmE_1
mnmE_2
rocA_1
rocA_2
dsbD_1
fabH_3
tag_2
farB
emrB_2
emrA_3
nicS
anmK
rppH
murF_1
murF_2
egtB_3
yccS
hutZ
ahcY
yiaA
purE
yedA
purK_1
purK_2
caiC
auaH_2
ybfF
pdxJ_1
pdxJ_2
ybdG
ung
mutS2_1
mutS2_2
mutS2_3
menI
algU_1
menF
cpoB_2
rlmB_2
ampH
nanT_2
ohyA_1
ohyA_2
ohyA_3
ohyA_4
mmgB
glnS_1
glnS_2
menC_1
fbp
thrA_1
lolE
cbs_3
cbpA
dctA_2
adhT
adh_2
ald1
btr
mvaS
thyA_1
thyA2
thyA_2
amyB
sasA_4
walR_2
rhaS_12
atzC
hemL_1
hemL_2
namA
btuB_6
cca
tsaC
mccB_2
metB
nadE
pafA_1
pafA_2
sta
mdh
yflS
frdA_1
paaJ_1
pcaF_1
pcaI
catD
cbdC_1
cbdC_2
cbdB
cbdA
catA2
catB_1
catB_2
apxIB_1
dnaK_1
dnaK_2
ppk_1
ppk_2
ppk_3
gppA
apbC
nanM_1
lytR_1
gltT
dctA_3
cocE
ogt_2
ada
speA
thiN
btuD_2
cynT
hemB
osmV
btuD_3
yhaP
sucD
lpxD_1
efp
lpxA
fabZ
lpxC
lpxD_2
exoA
rlpA
rimO_1
rimO_2
wcaJ
rfbC
pglA
rfbX
yveL
bepA_1
walR_3
barA_2
rpfC
epsN
wbiB
mshA
epsJ
dapH
wzxE
fcl
spnQ_1
spnQ_2
rfbG
rfbF
hmp
algA_1
algA_2
algA_3
wbpA
ptk
pglF
recX
glyA
acr3_3
acr3_4
acr3_5
fur
macB_4
macB_5
macB_6
yknY_4
nrdB
nrdZ
yedJ
valS_1
valS_2
valS_3
fadD3
fadK
menE_2
rpoN
asnS
rhaR_8
rimM
prlC_1
prlC_2
panD
pdxH
patA_1
argD_2
lptD_1
kup_1
kup_2
kup_3
kup_4
kup_5
bfmBAB_2
dinG_1
ycgM
tig
btuB_7
yheS
uup_1
aqpZ2
lpxH_1
lpxH_2
fadM
aceA_1
prpB_2
aceA_2
aceB_1
aceB_2
upp
der_1
der_2
katG_1
katG2
katG_2
katG_3
murA_1
murA_2
lemA_2
bacF
murB_1
murB_2
lnt_1
lnt_2
rpmB
ftsY
sppA
pal_3
recQ_2
fmt_2
ribBA_1
ribBA_2
yrdA
nfuA
hemH
gloC
resA_4
ttgG
acrA
bepG_4
bepE_11
oprM_3
miaA_1
miaA_2
gmk_1
gmk_2
nadA_1
nadA_2
thrA_2
metL
thrB
thrC_1
thrC_2
folB
aroC_1
aroC_2
resA_5
pyrE
dusB_1
dusB_2
dus
deoC
asnC_3
trmD
rutD_3
ettA_1
uup_2
ettA_2
iolW
cntO_2
sucC
clcA_3
mvaA
pfkA_1
pfkA_2
pfkA_3
gapA
recA
htpG_1
htpG_2
lvr_1
lvr_2
menE_3
aroP_1
aroP_2
aroP_3
bamA_1
argS_1
argS_2
rnhB
yidC_1
yidC_2
pyrG_1
pyrG_2
radA
acpH
groS
groS1
groL_1
groL_2
groL_3
nanM_2
ribB
kgtP_1
kgtP_2
menH_3
truA_1
truA_2
lpxK_1
lpxK_2
punA
dinB_2
amyA_1
amyA_2
aqdA2
adhC2_2
yahK_2
rpoC_1
rpoC_2
rpoC_3
rpoC_4
rpoB_1
rpoB_2
rplJ
rplA
rplK
nusG_1
nusG_2
tuf_1
tuf_2
tuf_3
cnrA
czcA_6
czcA_7
czcB
sasA_5
mprA_1
arlR
xerD_1
ssrA
rapA
acpP_2
fabF_1
rnc
pyk_1
pyk_2
pyk_3
gabD1
sad
hutG
hutI_2
hutI_3
ruvB_1
ruvB_2
paiB
coaE
rlmCD
frdA_2
lpxB_1
lpxB_2
aspS_1
aspS_2
dprE2_2
nusB
yheI
bshB1_1
bshB1_2
tolQ_1
leuS_1
leuS_2
leuS_3
leuS_4
leuS_5
trmR
pal_4
tilS
dsbD_2
menH_4
nrnA
rpmH
ftsE
yfiC
atoS
ribE
pdxA_1
pdxA_2
rpmF
accB
accC
rocD_1
rocD_2
rocD_3
algA_4
gltX
accA
TSFM
tsf
trmB
rpsB_1
rpsB_2
rpsI
rplM
icmF_2
icmF_3
icmF_4
icmF_5
icmF_6
ruvC_1
ruvC_2
guaB_1
guaB_2
sigW
rpmE2
ypjD
aroA_1
aroA_2
hcaB_3
rmlD
bamA_2
bamA_3
uppS_1
uppS_2
etk
tagO
epsE
eco_2
topA_2
topA_3
topA_4
lnrL
fabF_2
fabF_3
fabF_4
lolA
arnC_2
acpP_3
fabB_1
fabB_2
cmdF
ileS_1
ileS_2
ileS2
ileS_3
dksA
lspA
trpS
walK_2
sphR
yjjG
algU_2
metK
oxyR
cat
crt
xerD_2
vanH
pdxB_2
acnB
leuC_2
leuC_3
natR_2
moeZ
thiH_1
thiH_2
thiG_1
thiG_2
thiE_1
thiE_2
thiC_1
thiC_2
panB_3
panB_4
copA_4
copA_5
fixN
serS
asnO
fadF_1
fadF_2
fadF_3
surA_2
lon2_1
lon2_2
lon2_3
lon
carC
pgi
folD_1
folD_2
queE
pssY
mlaE
mkl
bepA_2
argK
menC_2
prfB_2
rtcB
mcm
bhbA
f1pep1_3
f1pep1_4
f1pep1_5
prfA_1
prfA_2
fumA_1
fumA_2
fumC_2
fumC_3
fumC_4
sigM
yfeX
bcrA_2
recN
undec1A_1
undec1A_2
undec1A_3
coaBC
bamD
dtd3
tcdA
rnpA
norR
miaB_2
miaB_3
miaB_4
poxB_1
poxB_2
poxB_3
lysA_1
lysA_2
dinG_2
gloB
yafV_1
yafV_2
rpmA
rplU
nahG
dapX
uvrB_1
uvrB_2
uvrB_3
menD_1
menD_2
menD_3
apxIB_2
hlyB
wbgU
secA_1
secA_2
secA_3
secA_4
cntO_3
btuB_8
glcK
msrA2
ftsH_3
elaA
engB
hsaD
mraZ
rsmH_1
rsmH_2
ftsI_1
penA
murE
mraY
murD_1
murD_2
murD_3
ftsW
murG_2
murG_3
murC
ftsA
ftsZ
yqeY
glpG
mutL
senX3
cusS_2
cusR
phnX
lysN
norG
aat
bepA_3
tdh
algC_1
algC_2
feoB_1
feoB_2
kptA
tri1_1
tri1_2
sir2
ymdB_1
ymdB_2
purA_2
lepA_1
lepA_2
rpoE_1
kdsC
maf
tsaB
ydfG
ykfA
rnr_1
rnr_2
rpiB
pgk/tpi_2
pgk
mnmG
ybeY
alr1
murF_3
tdk_1
tdk_2
rsmI
fabG_6
guaC
moaA
surE
prc_1
prc_2
sodC
lytR_2
mnmA
clpC_2
clpC_3
clpC_4
sufE
sprT
bcp
nth_1
nth_2
tolQ_2
tolR
accD
fba
fbaA
nadK
trmH_2
trmH_3
mutS_1
mutS_2
resA_6
tgnD
thiL
pepT_1
pepT_2
pepT_3
yngG
sseA
sufT
csaA
rpoE_2
comM
dpp7_1
dpp7_2
dpp7_3
hflX
nhaP
chaA_2
gdhB_1
gdhB_2
ctc
prs
mrcA
ftsI_2
selO_1
selO_2
selO_3
petJ
apt
ribH
ygiC_1
ygiC_2
sufB
sufC_1
sufC_2
sufD
sufS_1
sufS_2
hemE_1
hemE_2
hemC_1
hemC_2
hemA_1
hemA_2
mreB
mreC
mrdA_1
mrdA_2
mrdB
glnA_1
glnA_2
glnA_3
glnA_4
coaX
tadA
cwlK
umuC_1
umuC_2
bepA_4
glyQS
truC
pyrD_1
pyrD_2
pyrD_3
msrB_2
arlS
mprA_2
resA_7
flp_2
fabF_5
fabF_6
fadI_1
fadI_2
fadI_3
osmC
rhaR_9
phoB
rssB_2
resE_3
ptrB
dapb1
tgt_1
tgt_2
birA
rsfS_1
rsfS_2
ftsH_4
ftsH_5
cdsA
psd
msbA
rho
sodA_1
sodA_2
murU
yvcJ
fieF
asd2
asd
btuB_9
nadC
nadB_1
nadB_2
rnhA_1
rnhA_2
dnaC
entS
mfd_1
mfd_2
mfd_3
mfd_4
mfd_5
pth
mtcA2
can
lpxD_3
pglJ
bshA_1
patA_2
patA_3
asnB_4
purF_3
bshA_2
epsM
vioA_1
vioA_2
btuD_4
tagG
rmlA_1
rmlA_2
rfbB
rkpK
tuaD
ywqF
rimP
nusA_1
nusA_2
infB
bshC_1
bshC_2
fabD
pckA_4
pckA_5
aroQ
susC_5
cadA_1
cadA_2
sodM
sodA_3
ccp_2
btuB_10
btuB_11
fsr_1
fsr_2
lutR
rpsT
amiB
lptD_2
yabJ
trmL_2
rlmB_3
pncB2
rpsL
rpsG
fusA_1
fusA_2
rpsJ
glpF
glpK
glpD2
srlR
rplC
rplD
rplW
rplB
rpsS
rplV
rpsC
rplP_1
rplP_2
rplN_1
rplN_2
rplX
rplE_1
rplE_2
rpsN2
rpsH
rplF
rplR
rpsE
rpmD
rplO
secY_1
secY_2
infA
rpsM_1
rpsM_2
rpsK
rpsD
rpoA
rplQ
vraR
eno_1
eno_2
gltA2_1
gltA2_2
nadD
recJ
loiP
ybiT_2
smpB_1
smpB_2
ompA
lpxH_3
yhfA
metXA
thrA_3
metZ
mgl
metH_1
metH_2
folE
cysS_1
cysS_2
malQ
ftn
recB_1
recB_2
addA
bshA_3
bshA_4
nagZ_2
nagZ_3
ribA
ribBA_3
glmU
allB_1
allB_2
azoR
rhaS_13
iolS_6
walR_4
fadH
cssR
sasA_6
gacA
clpB_3
clpB_4
clpB_5
kstR2
paaE_2
paaA_1
paaA_2
paaB
paaC
paaG
fadB
fadJ
paaI
pcaF_2
paaJ_2
caiE
besA
paaZ_1
paaZ_2
[truncated: 14 more rows]

## Sheet: Chryseobacterium sp. CHNTR56_2
Additional file 7: Nanopore sequencing of bacteria genomes.
locus_tag	ftype	length_bp	gene	EC_number	COG	product
PGPHKDPN_00001	CDS	648				hypothetical protein
PGPHKDPN_00002	CDS	849				hypothetical protein
PGPHKDPN_00003	CDS	174				hypothetical protein
PGPHKDPN_00004	CDS	417	pccB	6.4.1.3	COG4799	Propionyl-CoA carboxylase beta chain
PGPHKDPN_00005	CDS	597				hypothetical protein
PGPHKDPN_00006	CDS	234				hypothetical protein
PGPHKDPN_00007	CDS	1083				hypothetical protein
PGPHKDPN_00008	CDS	675				hypothetical protein
PGPHKDPN_00009	CDS	576				hypothetical protein
PGPHKDPN_00010	CDS	570	uvrC_1		COG0322	UvrABC system protein C
PGPHKDPN_00011	CDS	1068	uvrC_2		COG0322	UvrABC system protein C
PGPHKDPN_00012	CDS	495				hypothetical protein
PGPHKDPN_00013	CDS	327				hypothetical protein
PGPHKDPN_00014	CDS	543	hutH_1	4.3.1.3	COG2986	Histidine ammonia-lyase
PGPHKDPN_00015	CDS	225	hutH_2	4.3.1.3		Histidine ammonia-lyase
PGPHKDPN_00016	CDS	777	hutH_3	4.3.1.3		Histidine ammonia-lyase
PGPHKDPN_00017	CDS	453				hypothetical protein
PGPHKDPN_00018	CDS	234				hypothetical protein
PGPHKDPN_00019	CDS	255				hypothetical protein
PGPHKDPN_00020	CDS	888				hypothetical protein
PGPHKDPN_00021	CDS	600	aprE	3.4.21.62	COG1404	Subtilisin E
PGPHKDPN_00022	CDS	1095				hypothetical protein
PGPHKDPN_00023	CDS	252				hypothetical protein
PGPHKDPN_00024	CDS	588	ygiD_1	1.13.11.29	COG3384	4,5-DOPA dioxygenase extradiol
PGPHKDPN_00025	CDS	513				hypothetical protein
PGPHKDPN_00026	CDS	2142				hypothetical protein
PGPHKDPN_00027	CDS	1026	luxA	1.14.14.3	COG2141	Alkanal monooxygenase alpha chain
PGPHKDPN_00028	CDS	348				hypothetical protein
PGPHKDPN_00029	CDS	201				hypothetical protein
PGPHKDPN_00030	CDS	402				hypothetical protein
PGPHKDPN_00031	CDS	372				hypothetical protein
PGPHKDPN_00032	CDS	513				hypothetical protein
PGPHKDPN_00033	CDS	750				hypothetical protein
PGPHKDPN_00034	CDS	675	natR_1		COG3279	Transcriptional regulatory protein NatR
PGPHKDPN_00035	CDS	294				hypothetical protein
PGPHKDPN_00036	CDS	444				hypothetical protein
PGPHKDPN_00037	CDS	195				hypothetical protein
PGPHKDPN_00038	CDS	519	sbcC		COG0419	Nuclease SbcCD subunit C
PGPHKDPN_00039	CDS	384				hypothetical protein
PGPHKDPN_00040	CDS	1908				hypothetical protein
PGPHKDPN_00041	CDS	1206	cpdA_1	3.1.4.53		3',5'-cyclic adenosine monophosphate phosphodiesterase CpdA
PGPHKDPN_00042	CDS	276				hypothetical protein
PGPHKDPN_00043	CDS	261				hypothetical protein
PGPHKDPN_00044	CDS	405				hypothetical protein
PGPHKDPN_00045	CDS	369				hypothetical protein
PGPHKDPN_00046	CDS	501	slyD	5.2.1.8	COG1047	FKBP-type peptidyl-prolyl cis-trans isomerase SlyD
PGPHKDPN_00047	CDS	285				hypothetical protein
PGPHKDPN_00048	CDS	654	dcp_1	3.4.15.5	COG0339	Dipeptidyl carboxypeptidase
PGPHKDPN_00049	CDS	855	dcp_2	3.4.15.5	COG0339	Dipeptidyl carboxypeptidase
PGPHKDPN_00050	CDS	147				hypothetical protein
PGPHKDPN_00051	CDS	324				hypothetical protein
PGPHKDPN_00052	CDS	645				hypothetical protein
PGPHKDPN_00053	CDS	552				hypothetical protein
PGPHKDPN_00054	CDS	1878	kefC		COG0475	Glutathione-regulated potassium-efflux system protein KefC
PGPHKDPN_00055	CDS	327	ywrO	1.6.99.-	COG2249	General stress protein 14
PGPHKDPN_00056	CDS	537				hypothetical protein
PGPHKDPN_00057	CDS	315				hypothetical protein
PGPHKDPN_00058	CDS	381				hypothetical protein
PGPHKDPN_00059	CDS	426	lemA_1		COG1704	Protein LemA
PGPHKDPN_00060	CDS	537	dhfrIII	1.5.1.3		Dihydrofolate reductase type 3
PGPHKDPN_00061	CDS	567				hypothetical protein
PGPHKDPN_00062	CDS	336				hypothetical protein
PGPHKDPN_00063	CDS	312				hypothetical protein
PGPHKDPN_00064	CDS	264	coaD	2.7.7.3		Phosphopantetheine adenylyltransferase
PGPHKDPN_00065	CDS	966	ddl	6.3.2.4	COG1181	D-alanine--D-alanine ligase
PGPHKDPN_00066	CDS	942				hypothetical protein
PGPHKDPN_00067	CDS	1074	rluD	5.4.99.23	COG0564	Ribosomal large subunit pseudouridine synthase D
PGPHKDPN_00068	CDS	528				hypothetical protein
PGPHKDPN_00069	CDS	411				hypothetical protein
PGPHKDPN_00070	CDS	1026	hemW		COG0635	Heme chaperone HemW
PGPHKDPN_00071	CDS	813	racE	5.1.1.3	COG0796	Glutamate racemase 1
PGPHKDPN_00072	CDS	423	nfsB	1.-.-.-	COG0778	Oxygen-insensitive NAD(P)H nitroreductase
PGPHKDPN_00073	CDS	90				hypothetical protein
PGPHKDPN_00074	CDS	354				hypothetical protein
PGPHKDPN_00075	CDS	177				hypothetical protein
PGPHKDPN_00076	CDS	177				hypothetical protein
PGPHKDPN_00077	CDS	1215				hypothetical protein
PGPHKDPN_00078	CDS	660				hypothetical protein
PGPHKDPN_00079	CDS	273				hypothetical protein
PGPHKDPN_00080	CDS	171				hypothetical protein
PGPHKDPN_00081	CDS	144				hypothetical protein
PGPHKDPN_00082	CDS	228				hypothetical protein
PGPHKDPN_00083	CDS	477				hypothetical protein
PGPHKDPN_00084	CDS	102				hypothetical protein
PGPHKDPN_00085	CDS	1269	dap_1	3.4.11.19		D-aminopeptidase
PGPHKDPN_00086	CDS	252				hypothetical protein
PGPHKDPN_00087	CDS	600				hypothetical protein
PGPHKDPN_00088	CDS	261	yqgF	3.1.-.-		Putative pre-16S rRNA nuclease
PGPHKDPN_00089	CDS	429	def_1	3.5.1.88		Peptide deformylase
PGPHKDPN_00090	CDS	561				hypothetical protein
PGPHKDPN_00091	CDS	228				hypothetical protein
PGPHKDPN_00092	CDS	381	mazG	3.6.1.8	COG1694	Nucleoside triphosphate pyrophosphohydrolase
PGPHKDPN_00093	CDS	96				hypothetical protein
PGPHKDPN_00094	CDS	1011				hypothetical protein
PGPHKDPN_00095	CDS	873				hypothetical protein
PGPHKDPN_00096	CDS	186				hypothetical protein
PGPHKDPN_00097	CDS	447				hypothetical protein
PGPHKDPN_00098	CDS	207				hypothetical protein
PGPHKDPN_00099	CDS	1371				hypothetical protein
PGPHKDPN_00100	CDS	435				hypothetical protein
PGPHKDPN_00101	CDS	567				hypothetical protein
PGPHKDPN_00102	CDS	228				hypothetical protein
PGPHKDPN_00103	CDS	276				hypothetical protein
PGPHKDPN_00104	CDS	357				hypothetical protein
PGPHKDPN_00105	CDS	297				hypothetical protein
PGPHKDPN_00106	CDS	507				hypothetical protein
PGPHKDPN_00107	CDS	915				hypothetical protein
PGPHKDPN_00108	CDS	447				hypothetical protein
PGPHKDPN_00109	CDS	1596				hypothetical protein
PGPHKDPN_00110	CDS	195				hypothetical protein
PGPHKDPN_00111	CDS	462				hypothetical protein
PGPHKDPN_00112	CDS	513				hypothetical protein
PGPHKDPN_00113	CDS	657				hypothetical protein
PGPHKDPN_00114	CDS	438				hypothetical protein
PGPHKDPN_00115	CDS	219				hypothetical protein
PGPHKDPN_00116	CDS	378				hypothetical protein
PGPHKDPN_00117	CDS	492				hypothetical protein
PGPHKDPN_00118	CDS	255				hypothetical protein
PGPHKDPN_00119	CDS	645				hypothetical protein
PGPHKDPN_00120	CDS	459				hypothetical protein
PGPHKDPN_00121	CDS	423				hypothetical protein
PGPHKDPN_00122	CDS	579				hypothetical protein
PGPHKDPN_00123	CDS	150				hypothetical protein
PGPHKDPN_00124	CDS	171				hypothetical protein
PGPHKDPN_00125	CDS	624				hypothetical protein
PGPHKDPN_00126	CDS	477				hypothetical protein
PGPHKDPN_00127	CDS	261	ndhB_1	7.1.1.-		NAD(P)H-quinone oxidoreductase subunit 2, chloroplastic
PGPHKDPN_00128	CDS	1122	ndhB_2	7.1.1.-		NAD(P)H-quinone oxidoreductase subunit 2, chloroplastic
PGPHKDPN_00129	CDS	1494	nuoM	7.1.1.-	COG1008	NADH-quinone oxidoreductase subunit M
PGPHKDPN_00130	CDS	735		7.1.1.-	COG1009	NADH-quinone oxidoreductase subunit 12
PGPHKDPN_00131	CDS	186		7.1.1.-	COG1009	NADH-quinone oxidoreductase subunit 12
PGPHKDPN_00132	CDS	261				hypothetical protein
PGPHKDPN_00133	CDS	642	nuoL	7.1.1.-	COG1009	NADH-quinone oxidoreductase subunit L
PGPHKDPN_00134	CDS	558	ndhE	7.1.1.-		NAD(P)H-quinone oxidoreductase subunit 4L, chloroplastic
PGPHKDPN_00135	CDS	129				hypothetical protein
PGPHKDPN_00136	CDS	552	nqo9	7.1.1.-	COG1143	NADH-quinone oxidoreductase subunit 9
PGPHKDPN_00137	CDS	816	ndhA_1	7.1.1.-	COG1005	NAD(P)H-quinone oxidoreductase subunit 1
PGPHKDPN_00138	CDS	294	ndhA_2	7.1.1.-		NAD(P)H-quinone oxidoreductase subunit 1, chloroplastic
PGPHKDPN_00139	CDS	999	nqo3	7.1.1.-	COG1034	NADH-quinone oxidoreductase chain 3
PGPHKDPN_00140	CDS	891				hypothetical protein
PGPHKDPN_00141	CDS	1170	nqo1	7.1.1.-	COG1894	NADH-quinone oxidoreductase subunit 1
PGPHKDPN_00142	CDS	237	nuoF	7.1.1.-	COG1894	NADH-quinone oxidoreductase subunit F
PGPHKDPN_00143	CDS	249				hypothetical protein
PGPHKDPN_00144	CDS	246	nqo2	7.1.1.-	COG1905	NADH-quinone oxidoreductase chain 2
PGPHKDPN_00145	CDS	1269	nqo4	7.1.1.-	COG0649	NADH-quinone oxidoreductase subunit 4
PGPHKDPN_00146	CDS	495	nqo5	7.1.1.-	COG0852	NADH-quinone oxidoreductase chain 5
PGPHKDPN_00147	CDS	561	ndhK	7.1.1.-		NAD(P)H-quinone oxidoreductase subunit K, chloroplastic
PGPHKDPN_00148	CDS	93				hypothetical protein
PGPHKDPN_00149	CDS	168				hypothetical protein
PGPHKDPN_00150	CDS	1134	yghO			Protein YghO
PGPHKDPN_00151	CDS	711				hypothetical protein
PGPHKDPN_00152	CDS	600	yigZ		COG1739	IMPACT family member YigZ
PGPHKDPN_00153	CDS	1026	ribD		COG0117	Riboflavin biosynthesis protein RibD
PGPHKDPN_00154	CDS	231				hypothetical protein
PGPHKDPN_00155	CDS	1404				hypothetical protein
PGPHKDPN_00156	CDS	657	aroE	1.1.1.25	COG0169	Shikimate dehydrogenase (NADP(+))
PGPHKDPN_00157	CDS	774				hypothetical protein
PGPHKDPN_00158	CDS	90				hypothetical protein
PGPHKDPN_00159	CDS	825	bsn	3.1.-.-	COG2356	Extracellular ribonuclease
PGPHKDPN_00160	CDS	213				hypothetical protein
PGPHKDPN_00161	CDS	927				hypothetical protein
PGPHKDPN_00162	CDS	360	rbfA		COG0858	30S ribosome-binding factor
PGPHKDPN_00163	CDS	300	epi	5.1.99.-	COG0346	Ethylmalonyl-CoA/methylmalonyl-CoA epimerase
PGPHKDPN_00164	tRNA	75				tRNA-Met(cat)
PGPHKDPN_00165	CDS	708				hypothetical protein
PGPHKDPN_00166	CDS	345				hypothetical protein
PGPHKDPN_00167	CDS	1023				hypothetical protein
PGPHKDPN_00168	CDS	1119	pel	4.2.2.22		Pectate trisaccharide-lyase
PGPHKDPN_00169	CDS	306				hypothetical protein
PGPHKDPN_00170	CDS	1143				hypothetical protein
PGPHKDPN_00171	CDS	459				hypothetical protein
PGPHKDPN_00172	CDS	570				hypothetical protein
PGPHKDPN_00173	CDS	204				hypothetical protein
PGPHKDPN_00174	CDS	267				hypothetical protein
PGPHKDPN_00175	CDS	519				hypothetical protein
PGPHKDPN_00176	CDS	243				hypothetical protein
PGPHKDPN_00177	CDS	645	rhgT_1	3.1.1.-	COG2755	Rhamnogalacturonan acetylesterase RhgT
PGPHKDPN_00178	CDS	306				hypothetical protein
PGPHKDPN_00179	CDS	363	pemA_1	3.1.1.11		Pectinesterase A
PGPHKDPN_00180	CDS	312				hypothetical protein
PGPHKDPN_00181	CDS	636	aes	3.1.1.-	COG0657	Acetyl esterase
PGPHKDPN_00182	CDS	456				hypothetical protein
PGPHKDPN_00183	CDS	537	pgl_1	3.2.1.15		Polygalacturonase
PGPHKDPN_00184	CDS	174				hypothetical protein
PGPHKDPN_00185	CDS	273				hypothetical protein
PGPHKDPN_00186	CDS	387				hypothetical protein
PGPHKDPN_00187	CDS	564	rhgT_2	3.1.1.-	COG2755	Rhamnogalacturonan acetylesterase RhgT
PGPHKDPN_00188	CDS	348				hypothetical protein
PGPHKDPN_00189	CDS	1065		3.2.1.-		Beta-xylosidase
PGPHKDPN_00190	CDS	156				hypothetical protein
PGPHKDPN_00191	CDS	519	yteR	3.2.1.172	COG4225	Unsaturated rhamnogalacturonyl hydrolase YteR
PGPHKDPN_00192	CDS	336				hypothetical protein
PGPHKDPN_00193	CDS	207				hypothetical protein
PGPHKDPN_00194	CDS	669				hypothetical protein
PGPHKDPN_00195	CDS	447				hypothetical protein
PGPHKDPN_00196	CDS	894				hypothetical protein
PGPHKDPN_00197	CDS	645	pemA_2	3.1.1.11	COG4677	Pectinesterase A
PGPHKDPN_00198	CDS	333				hypothetical protein
PGPHKDPN_00199	CDS	1824				hypothetical protein
PGPHKDPN_00200	CDS	1155				TonB-dependent receptor P3
PGPHKDPN_00201	CDS	423				hypothetical protein
PGPHKDPN_00202	CDS	357				hypothetical protein
PGPHKDPN_00203	CDS	309				hypothetical protein
PGPHKDPN_00204	CDS	510	btuB_1			Vitamin B12 transporter BtuB
PGPHKDPN_00205	CDS	369	kduI_1	5.3.1.17		4-deoxy-L-threo-5-hexosulose-uronate ketol-isomerase
PGPHKDPN_00206	CDS	303	kduI_2	5.3.1.17		4-deoxy-L-threo-5-hexosulose-uronate ketol-isomerase
PGPHKDPN_00207	CDS	783	kduD	1.1.1.127		2-dehydro-3-deoxy-D-gluconate 5-dehydrogenase
PGPHKDPN_00208	CDS	1398	uxaC	5.3.1.12	COG1904	Uronate isomerase
PGPHKDPN_00209	CDS	1008	kdgK	2.7.1.45		2-dehydro-3-deoxygluconokinase
PGPHKDPN_00210	CDS	597	kdgA		COG0800	KHG/KDPG aldolase
PGPHKDPN_00211	CDS	105				hypothetical protein
PGPHKDPN_00212	CDS	489				hypothetical protein
PGPHKDPN_00213	CDS	762				hypothetical protein
PGPHKDPN_00214	CDS	279	uxaB_1	1.1.1.58	COG0246	Altronate oxidoreductase
PGPHKDPN_00215	CDS	1128	uxaB_2	1.1.1.58	COG0246	Altronate oxidoreductase
PGPHKDPN_00216	CDS	246				hypothetical protein
PGPHKDPN_00217	CDS	678				hypothetical protein
PGPHKDPN_00218	CDS	261	uxaA	4.2.1.7	COG2721	Altronate dehydratase
PGPHKDPN_00219	CDS	216	garD	4.2.1.42		Galactarate dehydratase (L-threo-forming)
PGPHKDPN_00220	CDS	579				hypothetical protein
PGPHKDPN_00221	CDS	615	degA		COG1609	HTH-type transcriptional regulator DegA
PGPHKDPN_00222	CDS	402	ccpA_1		COG1609	Catabolite control protein A
PGPHKDPN_00223	CDS	228				hypothetical protein
PGPHKDPN_00224	CDS	1422	xylE			D-xylose-proton symporter
PGPHKDPN_00225	CDS	1065	xylA_1	5.3.1.5	COG2115	Xylose isomerase
PGPHKDPN_00226	CDS	297	xylA_2	5.3.1.5	COG2115	Xylose isomerase
PGPHKDPN_00227	CDS	741				hypothetical protein
PGPHKDPN_00228	CDS	714				hypothetical protein
PGPHKDPN_00229	CDS	651				hypothetical protein
PGPHKDPN_00230	CDS	411				hypothetical protein
PGPHKDPN_00231	CDS	1011				hypothetical protein
PGPHKDPN_00232	CDS	102				hypothetical protein
PGPHKDPN_00233	CDS	249				hypothetical protein
PGPHKDPN_00234	CDS	189				hypothetical protein
PGPHKDPN_00235	tRNA	74				tRNA-Ala(tgc)
PGPHKDPN_00236	tRNA	71				tRNA-Ser(gct)
PGPHKDPN_00237	tRNA	73				tRNA-Gly(tcc)
PGPHKDPN_00238	CDS	786	tatD	3.1.11.-	COG0084	3'-5' ssDNA/RNA exonuclease TatD
PGPHKDPN_00239	CDS	144				hypothetical protein
PGPHKDPN_00240	CDS	261				hypothetical protein
PGPHKDPN_00241	CDS	267				hypothetical protein
PGPHKDPN_00242	CDS	561	deoD	2.4.2.1		Purine nucleoside phosphorylase DeoD-type
PGPHKDPN_00243	CDS	567				hypothetical protein
PGPHKDPN_00244	CDS	1143				hypothetical protein
PGPHKDPN_00245	CDS	390				hypothetical protein
PGPHKDPN_00246	CDS	666				hypothetical protein
PGPHKDPN_00247	CDS	405				hypothetical protein
PGPHKDPN_00248	CDS	138				hypothetical protein
PGPHKDPN_00249	CDS	1134	ravA	3.6.3.-		ATPase RavA
PGPHKDPN_00250	CDS	462				hypothetical protein
PGPHKDPN_00251	CDS	315				hypothetical protein
PGPHKDPN_00252	CDS	1275				hypothetical protein
PGPHKDPN_00253	CDS	759				hypothetical protein
PGPHKDPN_00254	CDS	285				hypothetical protein
PGPHKDPN_00255	CDS	129				hypothetical protein
PGPHKDPN_00256	CDS	177				hypothetical protein
PGPHKDPN_00257	CDS	378				hypothetical protein
PGPHKDPN_00258	CDS	111				hypothetical protein
PGPHKDPN_00259	CDS	321				hypothetical protein
PGPHKDPN_00260	CDS	135				hypothetical protein
PGPHKDPN_00261	CDS	933				hypothetical protein
PGPHKDPN_00262	CDS	300				hypothetical protein
PGPHKDPN_00263	CDS	165				hypothetical protein
PGPHKDPN_00264	tRNA	75				tRNA-His(gtg)
PGPHKDPN_00265	tRNA	75				tRNA-Ile(gat)
PGPHKDPN_00266	tRNA	77				tRNA-Lys(ttt)
PGPHKDPN_00267	tRNA	74				tRNA-Arg(tct)
PGPHKDPN_00268	tRNA	86				tRNA-Ser(gct)
PGPHKDPN_00269	tRNA	73				tRNA-Asp(gtc)
PGPHKDPN_00270	tRNA	73				tRNA-Pro(tgg)
PGPHKDPN_00271	tRNA	75				tRNA-Ile(gat)
PGPHKDPN_00272	tRNA	73				tRNA-Asn(gtt)
PGPHKDPN_00273	tRNA	87				tRNA-Tyr(gta)
PGPHKDPN_00274	tRNA	73				tRNA-Glu(ttc)
PGPHKDPN_00275	tRNA	75				tRNA-Leu(tag)
PGPHKDPN_00276	tRNA	75				tRNA-Leu(taa)
PGPHKDPN_00277	tRNA	74				tRNA-Phe(gaa)
PGPHKDPN_00278	CDS	255				hypothetical protein
PGPHKDPN_00279	CDS	486				hypothetical protein
PGPHKDPN_00280	CDS	102				hypothetical protein
PGPHKDPN_00281	CDS	195				hypothetical protein
PGPHKDPN_00282	CDS	501				hypothetical protein
PGPHKDPN_00283	CDS	336				hypothetical protein
PGPHKDPN_00284	CDS	459				hypothetical protein
PGPHKDPN_00285	CDS	372				hypothetical protein
PGPHKDPN_00286	CDS	1017				hypothetical protein
PGPHKDPN_00287	CDS	432	rbn_1	3.1.26.11		Ribonuclease BN
PGPHKDPN_00288	CDS	516	rbn_2	3.1.26.11		Ribonuclease BN
PGPHKDPN_00289	CDS	546				hypothetical protein
PGPHKDPN_00290	CDS	126				hypothetical protein
PGPHKDPN_00291	CDS	441				hypothetical protein
PGPHKDPN_00292	CDS	354				hypothetical protein
PGPHKDPN_00293	CDS	753				hypothetical protein
PGPHKDPN_00294	CDS	189				hypothetical protein
PGPHKDPN_00295	CDS	333				hypothetical protein
PGPHKDPN_00296	CDS	126				hypothetical protein
PGPHKDPN_00297	CDS	399				hypothetical protein
PGPHKDPN_00298	CDS	414				hypothetical protein
PGPHKDPN_00299	CDS	351				hypothetical protein
PGPHKDPN_00300	CDS	300				hypothetical protein
PGPHKDPN_00301	CDS	648				hypothetical protein
PGPHKDPN_00302	CDS	612	yqiK		COG2268	Inner membrane protein YqiK
PGPHKDPN_00303	CDS	1215				hypothetical protein
PGPHKDPN_00304	CDS	321				hypothetical protein
PGPHKDPN_00305	CDS	1365				hypothetical protein
PGPHKDPN_00306	CDS	789				hypothetical protein
PGPHKDPN_00307	CDS	435				hypothetical protein
PGPHKDPN_00308	CDS	213				hypothetical protein
PGPHKDPN_00309	CDS	1443				hypothetical protein
PGPHKDPN_00310	CDS	141				hypothetical protein
PGPHKDPN_00311	CDS	1011	bicA		COG0659	Bicarbonate transporter BicA
PGPHKDPN_00312	CDS	543				hypothetical protein
PGPHKDPN_00313	CDS	573	alx_1		COG0861	Putative membrane-bound redox modulator Alx
PGPHKDPN_00314	CDS	381	alx_2		COG0861	Putative membrane-bound redox modulator Alx
PGPHKDPN_00315	CDS	207				hypothetical protein
PGPHKDPN_00316	CDS	285				hypothetical protein
PGPHKDPN_00317	CDS	327				hypothetical protein
PGPHKDPN_00318	CDS	360	fklB	5.2.1.8	COG0545	FKBP-type 22 kDa peptidyl-prolyl cis-trans isomerase
PGPHKDPN_00319	CDS	951				hypothetical protein
PGPHKDPN_00320	CDS	198	ywnA		COG1959	Putative HTH-type transcriptional regulator YwnA
PGPHKDPN_00321	CDS	171				hypothetical protein
PGPHKDPN_00322	CDS	525				hypothetical protein
PGPHKDPN_00323	CDS	432	mepM	3.4.24.-	COG0739	Murein DD-endopeptidase MepM
PGPHKDPN_00324	CDS	417				hypothetical protein
PGPHKDPN_00325	CDS	927	gpsA	1.1.1.94		Glycerol-3-phosphate dehydrogenase [NAD(P)+]
PGPHKDPN_00326	CDS	1506	mqo	1.1.5.4	COG0579	Malate:quinone oxidoreductase
PGPHKDPN_00327	CDS	525				hypothetical protein
PGPHKDPN_00328	CDS	516				hypothetical protein
PGPHKDPN_00329	CDS	309				hypothetical protein
PGPHKDPN_00330	CDS	810	gdhIV	1.1.1.47	COG1028	Glucose 1-dehydrogenase 4
PGPHKDPN_00331	CDS	1431				hypothetical protein
PGPHKDPN_00332	CDS	1074				hypothetical protein
PGPHKDPN_00333	CDS	507				hypothetical protein
PGPHKDPN_00334	CDS	156				hypothetical protein
PGPHKDPN_00335	CDS	258				hypothetical protein
PGPHKDPN_00336	CDS	873				hypothetical protein
PGPHKDPN_00337	CDS	1113				hypothetical protein
PGPHKDPN_00338	CDS	816	yfkN		COG0737	Trifunctional nucleotide phosphoesterase protein YfkN
PGPHKDPN_00339	CDS	471				hypothetical protein
PGPHKDPN_00340	CDS	339				hypothetical protein
PGPHKDPN_00341	CDS	873	dapA	4.3.3.7	COG0329	4-hydroxy-tetrahydrodipicolinate synthase
PGPHKDPN_00342	CDS	150				hypothetical protein
PGPHKDPN_00343	CDS	300				hypothetical protein
PGPHKDPN_00344	CDS	201				hypothetical protein
PGPHKDPN_00345	CDS	381				hypothetical protein
PGPHKDPN_00346	CDS	180				hypothetical protein
PGPHKDPN_00347	CDS	534	recG_1	3.6.4.12	COG1200	ATP-dependent DNA helicase RecG
PGPHKDPN_00348	CDS	546	recG_2	3.6.4.12		ATP-dependent DNA helicase RecG
PGPHKDPN_00349	CDS	276				hypothetical protein
PGPHKDPN_00350	CDS	261				hypothetical protein
PGPHKDPN_00351	CDS	300				hypothetical protein
PGPHKDPN_00352	CDS	198				hypothetical protein
PGPHKDPN_00353	CDS	1512	dtpT_1		COG3104	Di-/tripeptide transporter
PGPHKDPN_00354	CDS	348	dtpA_1		COG3104	Dipeptide and tripeptide permease A
PGPHKDPN_00355	CDS	840	dtpD			Dipeptide permease D
PGPHKDPN_00356	CDS	984	dtpA_2			Dipeptide and tripeptide permease A
PGPHKDPN_00357	CDS	738	dtpT_2		COG3104	Di-/tripeptide transporter
PGPHKDPN_00358	CDS	144				hypothetical protein
PGPHKDPN_00359	CDS	1464	dap4	3.4.14.5		Dipeptidyl aminopeptidase 4
PGPHKDPN_00360	CDS	309				hypothetical protein
PGPHKDPN_00361	CDS	210				hypothetical protein
PGPHKDPN_00362	CDS	189				hypothetical protein
PGPHKDPN_00363	CDS	975	glgP_1	2.4.1.1	COG0058	Glycogen phosphorylase
PGPHKDPN_00364	CDS	603	glgP_2	2.4.1.1	COG0058	Glycogen phosphorylase
PGPHKDPN_00365	CDS	210				hypothetical protein
PGPHKDPN_00366	CDS	717				hypothetical protein
PGPHKDPN_00367	CDS	546				hypothetical protein
PGPHKDPN_00368	CDS	651				hypothetical protein
PGPHKDPN_00369	CDS	807				hypothetical protein
PGPHKDPN_00370	CDS	294				hypothetical protein
PGPHKDPN_00371	CDS	315				hypothetical protein
PGPHKDPN_00372	CDS	744	mtaB	2.8.4.5	COG0621	Threonylcarbamoyladenosine tRNA methylthiotransferase MtaB
PGPHKDPN_00373	CDS	504	miaB_1	2.8.4.3		tRNA-2-methylthio-N(6)-dimethylallyladenosine synthase
PGPHKDPN_00374	CDS	693				hypothetical protein
PGPHKDPN_00375	CDS	837	gltB	1.4.1.13	COG0067	Glutamate synthase [NADPH] large chain
PGPHKDPN_00376	CDS	186				hypothetical protein
PGPHKDPN_00377	CDS	144				hypothetical protein
PGPHKDPN_00378	CDS	153				hypothetical protein
PGPHKDPN_00379	CDS	339				hypothetical protein
PGPHKDPN_00380	CDS	219				hypothetical protein
PGPHKDPN_00381	CDS	114				hypothetical protein
PGPHKDPN_00382	CDS	201	aroK	2.7.1.71		Shikimate kinase
PGPHKDPN_00383	tRNA	74				tRNA-Lys(ttt)
PGPHKDPN_00384	tRNA	74				tRNA-Lys(ttt)
PGPHKDPN_00385	tRNA	74				tRNA-Lys(ttt)
PGPHKDPN_00386	CDS	246	panC_1	6.3.2.1		Pantothenate synthetase
PGPHKDPN_00387	CDS	516	panC_2	6.3.2.1	COG0414	Pantothenate synthetase
PGPHKDPN_00388	CDS	771	glgA_1	2.4.1.21		Glycogen synthase
PGPHKDPN_00389	CDS	360				hypothetical protein
PGPHKDPN_00390	CDS	1245				hypothetical protein
PGPHKDPN_00391	CDS	393	glmS_1	2.6.1.16	COG0449	Glutamine--fructose-6-phosphate aminotransferase [isomerizing]
PGPHKDPN_00392	CDS	867	glmS_2	2.6.1.16	COG0449	Glutamine--fructose-6-phosphate aminotransferase [isomerizing]
PGPHKDPN_00393	CDS	402	glmS_3	2.6.1.16	COG0449	Glutamine--fructose-6-phosphate aminotransferase [isomerizing]
PGPHKDPN_00394	CDS	159	glmS_4	2.6.1.16	COG0449	Glutamine--fructose-6-phosphate aminotransferase [isomerizing]
PGPHKDPN_00395	CDS	432				hypothetical protein
PGPHKDPN_00396	CDS	543				hypothetical protein
PGPHKDPN_00397	CDS	264				hypothetical protein
PGPHKDPN_00398	CDS	693				hypothetical protein
PGPHKDPN_00399	CDS	1368				hypothetical protein
PGPHKDPN_00400	CDS	207				hypothetical protein
PGPHKDPN_00401	CDS	417				hypothetical protein
PGPHKDPN_00402	CDS	420				hypothetical protein
PGPHKDPN_00403	CDS	387				hypothetical protein
PGPHKDPN_00404	CDS	564	mnmC_1	2.1.1.61		tRNA 5-methylaminomethyl-2-thiouridine biosynthesis bifunctional protein MnmC
PGPHKDPN_00405	CDS	291				hypothetical protein
PGPHKDPN_00406	CDS	342				hypothetical protein
PGPHKDPN_00407	CDS	429				hypothetical protein
PGPHKDPN_00408	CDS	948	ttgA			Toluene efflux pump periplasmic linker protein TtgA
PGPHKDPN_00409	CDS	3198	bepE_1			Efflux pump membrane transporter BepE
PGPHKDPN_00410	CDS	312				hypothetical protein
PGPHKDPN_00411	CDS	1035	oprM_1		COG1538	Outer membrane protein OprM
PGPHKDPN_00412	CDS	1341	dapE_1	3.5.1.18	COG0624	Succinyl-diaminopimelate desuccinylase
PGPHKDPN_00413	CDS	315				hypothetical protein
PGPHKDPN_00414	CDS	381				hypothetical protein
PGPHKDPN_00415	CDS	210				hypothetical protein
PGPHKDPN_00416	CDS	486				hypothetical protein
PGPHKDPN_00417	tRNA	88				tRNA-Ser(gga)
PGPHKDPN_00418	CDS	900	ansA	3.5.1.1	COG0252	L-asparaginase 1
PGPHKDPN_00419	CDS	117				hypothetical protein
PGPHKDPN_00420	CDS	525	trmH_1	2.1.1.34		tRNA (guanosine(18)-2'-O)-methyltransferase
PGPHKDPN_00421	CDS	390				hypothetical protein
PGPHKDPN_00422	CDS	198				hypothetical protein
PGPHKDPN_00423	CDS	189				hypothetical protein
PGPHKDPN_00424	CDS	189				hypothetical protein
PGPHKDPN_00425	CDS	417				hypothetical protein
PGPHKDPN_00426	CDS	162	OSGEPL1	2.3.1.234		tRNA N6-adenosine threonylcarbamoyltransferase, mitochondrial
PGPHKDPN_00427	CDS	762	tsaD	2.3.1.234	COG0533	tRNA N6-adenosine threonylcarbamoyltransferase
PGPHKDPN_00428	CDS	663				hypothetical protein
PGPHKDPN_00429	CDS	177				hypothetical protein
PGPHKDPN_00430	CDS	228				hypothetical protein
PGPHKDPN_00431	CDS	525				hypothetical protein
PGPHKDPN_00432	CDS	528				hypothetical protein
PGPHKDPN_00433	CDS	438				hypothetical protein
PGPHKDPN_00434	CDS	429				hypothetical protein
PGPHKDPN_00435	CDS	372				hypothetical protein
PGPHKDPN_00436	CDS	1206				hypothetical protein
PGPHKDPN_00437	CDS	471	asnC_1		COG1522	Regulatory protein AsnC
PGPHKDPN_00438	CDS	417				hypothetical protein
PGPHKDPN_00439	CDS	519				hypothetical protein
PGPHKDPN_00440	CDS	504				hypothetical protein
PGPHKDPN_00441	CDS	1389				hypothetical protein
PGPHKDPN_00442	CDS	822	aptB	2.2.1.-	COG3958	Apulose-4-phosphate transketolase subunit B
PGPHKDPN_00443	CDS	237				hypothetical protein
PGPHKDPN_00444	CDS	186				hypothetical protein
PGPHKDPN_00445	CDS	510	aptA	2.2.1.-	COG3959	Apulose-4-phosphate transketolase subunit A
PGPHKDPN_00446	CDS	165				hypothetical protein
PGPHKDPN_00447	CDS	192				hypothetical protein
PGPHKDPN_00448	CDS	1068				hypothetical protein
PGPHKDPN_00449	CDS	303				hypothetical protein
PGPHKDPN_00450	CDS	252				hypothetical protein
PGPHKDPN_00451	CDS	219				hypothetical protein
PGPHKDPN_00452	CDS	579				Potassium channel
PGPHKDPN_00453	CDS	330				hypothetical protein
PGPHKDPN_00454	CDS	186				hypothetical protein
PGPHKDPN_00455	CDS	120				hypothetical protein
PGPHKDPN_00456	CDS	768				hypothetical protein
PGPHKDPN_00457	CDS	876				hypothetical protein
PGPHKDPN_00458	CDS	480	hsrA			putative transport protein HsrA
PGPHKDPN_00459	CDS	894	mdtD			Putative multidrug resistance protein MdtD
PGPHKDPN_00460	CDS	375				hypothetical protein
PGPHKDPN_00461	CDS	114				hypothetical protein
PGPHKDPN_00462	CDS	243				hypothetical protein
PGPHKDPN_00463	CDS	687	asnB_1	6.3.5.4	COG0367	Asparagine synthetase B [glutamine-hydrolyzing]
PGPHKDPN_00464	CDS	594	asnB_2	6.3.5.4	COG0367	Asparagine synthetase B [glutamine-hydrolyzing]
PGPHKDPN_00465	CDS	192	asnB_3	6.3.5.4	COG0367	Asparagine synthetase B [glutamine-hydrolyzing]
PGPHKDPN_00466	CDS	372				hypothetical protein
PGPHKDPN_00467	CDS	540				hypothetical protein
PGPHKDPN_00468	CDS	411				hypothetical protein
PGPHKDPN_00469	CDS	1131	rsmB	2.1.1.176		Ribosomal RNA small subunit methyltransferase B
PGPHKDPN_00470	CDS	333				hypothetical protein
PGPHKDPN_00471	CDS	717	fbpC	7.2.2.7		Fe(3+) ions import ATP-binding protein FbpC
PGPHKDPN_00472	CDS	777	yceI_1			Protein YceI
PGPHKDPN_00473	CDS	111				hypothetical protein
PGPHKDPN_00474	CDS	696	pheS	6.1.1.20	COG0016	Phenylalanine--tRNA ligase alpha subunit
PGPHKDPN_00475	CDS	351				hypothetical protein
PGPHKDPN_00476	CDS	177				hypothetical protein
PGPHKDPN_00477	CDS	432				hypothetical protein
PGPHKDPN_00478	CDS	429	luxQ_1	2.7.13.3		Autoinducer 2 sensor kinase/phosphatase LuxQ
PGPHKDPN_00479	CDS	645	uvrY		COG2197	Response regulator UvrY
PGPHKDPN_00480	CDS	552				hypothetical protein
PGPHKDPN_00481	CDS	711				hypothetical protein
PGPHKDPN_00482	CDS	396				hypothetical protein
PGPHKDPN_00483	CDS	549				hypothetical protein
PGPHKDPN_00484	CDS	309				hypothetical protein
PGPHKDPN_00485	CDS	771				hypothetical protein
PGPHKDPN_00486	CDS	1056		1.18.1.2	COG0492	Ferredoxin--NADP reductase
PGPHKDPN_00487	CDS	330	cndB2			Chloroacetanilide N-alkylformylase 2, ferredoxin component
PGPHKDPN_00488	CDS	216				hypothetical protein
PGPHKDPN_00489	CDS	546	f1pep1_1	3.4.21.26		Prolyl endopeptidase
PGPHKDPN_00490	CDS	1242	f1pep1_2	3.4.21.26		Prolyl endopeptidase
PGPHKDPN_00491	CDS	582		3.2.2.-	COG1611	Putative cytokinin riboside 5'-monophosphate phosphoribohydrolase
PGPHKDPN_00492	CDS	495	pepD_1	3.4.13.18	COG2195	Cytosol non-specific dipeptidase
PGPHKDPN_00493	CDS	720	pepD_2	3.4.13.18	COG2195	Cytosol non-specific dipeptidase
PGPHKDPN_00494	CDS	225				hypothetical protein
PGPHKDPN_00495	CDS	555				hypothetical protein
PGPHKDPN_00496	CDS	198				hypothetical protein
PGPHKDPN_00497	CDS	486	recR		COG0353	Recombination protein RecR
PGPHKDPN_00498	CDS	543	wfgD	2.4.1.305		UDP-Glc:alpha-D-GlcNAc-diphosphoundecaprenol beta-1,3-glucosyltransferase WfgD
PGPHKDPN_00499	CDS	249				hypothetical protein
PGPHKDPN_00500	CDS	945				hypothetical protein
PGPHKDPN_00501	CDS	324				hypothetical protein
PGPHKDPN_00502	CDS	1191				hypothetical protein
PGPHKDPN_00503	CDS	228				hypothetical protein
PGPHKDPN_00504	CDS	132				hypothetical protein
PGPHKDPN_00505	CDS	369				hypothetical protein
PGPHKDPN_00506	CDS	321				hypothetical protein
PGPHKDPN_00507	CDS	783		3.4.24.-	COG0612	putative zinc protease
PGPHKDPN_00508	CDS	144				hypothetical protein
PGPHKDPN_00509	CDS	813				hypothetical protein
PGPHKDPN_00510	CDS	462	pcrA_1	3.6.4.12		ATP-dependent DNA helicase PcrA
PGPHKDPN_00511	CDS	351	pcrA_2	3.6.4.12	COG0210	ATP-dependent DNA helicase PcrA
PGPHKDPN_00512	CDS	1083	pcrA_3	3.6.4.12		ATP-dependent DNA helicase PcrA
PGPHKDPN_00513	CDS	294				hypothetical protein
PGPHKDPN_00514	CDS	408				hypothetical protein
PGPHKDPN_00515	CDS	240	resA_1		COG0526	Thiol-disulfide oxidoreductase ResA
PGPHKDPN_00516	CDS	231				hypothetical protein
PGPHKDPN_00517	CDS	174				hypothetical protein
PGPHKDPN_00518	CDS	435				hypothetical protein
PGPHKDPN_00519	CDS	975				hypothetical protein
PGPHKDPN_00520	CDS	588				hypothetical protein
PGPHKDPN_00521	CDS	258				hypothetical protein
PGPHKDPN_00522	CDS	216				hypothetical protein
PGPHKDPN_00523	CDS	921				hypothetical protein
PGPHKDPN_00524	CDS	231				hypothetical protein
PGPHKDPN_00525	CDS	660				hypothetical protein
PGPHKDPN_00526	CDS	126				hypothetical protein
PGPHKDPN_00527	CDS	687				hypothetical protein
PGPHKDPN_00528	CDS	336				hypothetical protein
PGPHKDPN_00529	CDS	516				hypothetical protein
PGPHKDPN_00530	CDS	327				hypothetical protein
PGPHKDPN_00531	CDS	204				hypothetical protein
PGPHKDPN_00532	CDS	621				hypothetical protein
PGPHKDPN_00533	CDS	102				hypothetical protein
PGPHKDPN_00534	CDS	180				hypothetical protein
PGPHKDPN_00535	CDS	831				hypothetical protein
PGPHKDPN_00536	CDS	438				hypothetical protein
PGPHKDPN_00537	CDS	633				hypothetical protein
PGPHKDPN_00538	CDS	171				hypothetical protein
PGPHKDPN_00539	CDS	468	hpd_1	1.13.11.27	COG3185	4-hydroxyphenylpyruvate dioxygenase
PGPHKDPN_00540	CDS	285	hpd_2	1.13.11.27	COG3185	4-hydroxyphenylpyruvate dioxygenase
PGPHKDPN_00541	CDS	135		2.8.3.-		butyrate:acetyl-CoA coenzyme A-transferase
PGPHKDPN_00542	CDS	717		2.8.3.-	COG0427	putative butyrate:acetyl-CoA coenzyme A-transferase
PGPHKDPN_00543	CDS	210				hypothetical protein
PGPHKDPN_00544	CDS	1260	cat1	2.8.3.-	COG0427	Succinyl-CoA:coenzyme A transferase
PGPHKDPN_00545	CDS	267		2.8.3.18		Succinyl-CoA:acetate CoA-transferase
PGPHKDPN_00546	CDS	213				hypothetical protein
PGPHKDPN_00547	CDS	948	hmgA	1.13.11.5		Homogentisate 1,2-dioxygenase
PGPHKDPN_00548	CDS	117				hypothetical protein
PGPHKDPN_00549	CDS	786	btuB_2			Vitamin B12 transporter BtuB
PGPHKDPN_00550	CDS	1230				hypothetical protein
PGPHKDPN_00551	CDS	420				hypothetical protein
PGPHKDPN_00552	CDS	471				hypothetical protein
PGPHKDPN_00553	CDS	402				hypothetical protein
PGPHKDPN_00554	CDS	258				hypothetical protein
PGPHKDPN_00555	CDS	150				hypothetical protein
PGPHKDPN_00556	CDS	624				hypothetical protein
PGPHKDPN_00557	CDS	180				hypothetical protein
PGPHKDPN_00558	CDS	204				hypothetical protein
PGPHKDPN_00559	CDS	444				hypothetical protein
PGPHKDPN_00560	CDS	654	iolS_1	1.1.1.-	COG0667	Aldo-keto reductase IolS
PGPHKDPN_00561	CDS	192				hypothetical protein
PGPHKDPN_00562	CDS	183	yhdN_1	1.1.1.-	COG0667	Aldo-keto reductase YhdN
PGPHKDPN_00563	CDS	168				hypothetical protein
PGPHKDPN_00564	CDS	774	hchA_1	3.1.2.-		Protein/nucleic acid deglycase HchA
PGPHKDPN_00565	CDS	288	ycnE	1.-.-.-	COG1359	Putative monooxygenase YcnE
PGPHKDPN_00566	CDS	129				hypothetical protein
PGPHKDPN_00567	CDS	525	oleD	1.1.1.412	COG0451	2-alkyl-3-oxoalkanoate reductase
PGPHKDPN_00568	CDS	615	mdaB	1.6.5.10	COG2249	NADPH:quinone oxidoreductase MdaB
PGPHKDPN_00569	CDS	507	cmpR			HTH-type transcriptional activator CmpR
PGPHKDPN_00570	CDS	297				hypothetical protein
PGPHKDPN_00571	CDS	435	yjaB	2.3.1.-	COG0454	Peptidyl-lysine N-acetyltransferase YjaB
PGPHKDPN_00572	CDS	315		1.-.-.-	COG0656	putative oxidoreductase/MSMEI_2346
PGPHKDPN_00573	CDS	525	dkgA	1.1.1.274	COG0656	2,5-diketo-D-gluconic acid reductase A
PGPHKDPN_00574	CDS	1059	pnoA	1.13.12.-		Nitronate monooxygenase
PGPHKDPN_00575	CDS	981	mpl	6.3.2.45		UDP-N-acetylmuramate--L-alanyl-gamma-D-glutamyl-meso-2,6-diaminoheptandioate ligase
PGPHKDPN_00576	CDS	123				hypothetical protein
PGPHKDPN_00577	CDS	261				hypothetical protein
PGPHKDPN_00578	CDS	246				hypothetical protein
PGPHKDPN_00579	CDS	168				hypothetical protein
PGPHKDPN_00580	CDS	609				hypothetical protein
PGPHKDPN_00581	CDS	198				hypothetical protein
PGPHKDPN_00582	CDS	333				hypothetical protein
PGPHKDPN_00583	CDS	471				hypothetical protein
PGPHKDPN_00584	CDS	516	rne_1	3.1.26.12	COG1530	Ribonuclease E
PGPHKDPN_00585	CDS	441	rne_2	3.1.26.12		Ribonuclease E
PGPHKDPN_00586	CDS	219				hypothetical protein
PGPHKDPN_00587	CDS	291	hup			DNA-binding protein HU
PGPHKDPN_00588	CDS	672	cheB_1	3.5.1.44		Protein-glutamate methylesterase/protein-glutamine glutaminase
PGPHKDPN_00589	CDS	588				hypothetical protein
PGPHKDPN_00590	CDS	417				hypothetical protein
PGPHKDPN_00591	CDS	150				hypothetical protein
PGPHKDPN_00592	CDS	828				hypothetical protein
PGPHKDPN_00593	CDS	171				hypothetical protein
PGPHKDPN_00594	CDS	255				hypothetical protein
PGPHKDPN_00595	CDS	1182				hypothetical protein
PGPHKDPN_00596	CDS	705				hypothetical protein
PGPHKDPN_00597	CDS	405				hypothetical protein
PGPHKDPN_00598	CDS	957				hypothetical protein
PGPHKDPN_00599	CDS	933				hypothetical protein
PGPHKDPN_00600	CDS	369				hypothetical protein
PGPHKDPN_00601	CDS	906				hypothetical protein
PGPHKDPN_00602	CDS	594				hypothetical protein
PGPHKDPN_00603	CDS	228				hypothetical protein
PGPHKDPN_00604	CDS	486				hypothetical protein
PGPHKDPN_00605	CDS	831				hypothetical protein
PGPHKDPN_00606	CDS	330				hypothetical protein
PGPHKDPN_00607	CDS	138				hypothetical protein
PGPHKDPN_00608	CDS	540				hypothetical protein
PGPHKDPN_00609	CDS	843	clpB_1			Chaperone protein ClpB
PGPHKDPN_00610	CDS	378	clpC_1		COG0542	Negative regulator of genetic competence ClpC/MecB
PGPHKDPN_00611	CDS	216				hypothetical protein
PGPHKDPN_00612	CDS	969	clpB_2		COG0542	Chaperone protein ClpB
PGPHKDPN_00613	CDS	396				hypothetical protein
PGPHKDPN_00614	CDS	462				hypothetical protein
PGPHKDPN_00615	CDS	405				hypothetical protein
PGPHKDPN_00616	CDS	129				hypothetical protein
PGPHKDPN_00617	CDS	738				hypothetical protein
PGPHKDPN_00618	CDS	174				hypothetical protein
PGPHKDPN_00619	CDS	921				hypothetical protein
PGPHKDPN_00620	CDS	873				hypothetical protein
PGPHKDPN_00621	CDS	207				hypothetical protein
PGPHKDPN_00622	CDS	705				hypothetical protein
PGPHKDPN_00623	CDS	684				hypothetical protein
PGPHKDPN_00624	CDS	420				hypothetical protein
PGPHKDPN_00625	CDS	456				hypothetical protein
PGPHKDPN_00626	CDS	471				hypothetical protein
PGPHKDPN_00627	CDS	270				hypothetical protein
PGPHKDPN_00628	CDS	135				hypothetical protein
PGPHKDPN_00629	CDS	255				hypothetical protein
PGPHKDPN_00630	CDS	564				hypothetical protein
PGPHKDPN_00631	CDS	228				hypothetical protein
PGPHKDPN_00632	CDS	129				hypothetical protein
PGPHKDPN_00633	CDS	939				hypothetical protein
PGPHKDPN_00634	CDS	333				hypothetical protein
PGPHKDPN_00635	CDS	252				hypothetical protein
PGPHKDPN_00636	CDS	603				hypothetical protein
PGPHKDPN_00637	CDS	717	polA_1	2.7.7.7		DNA polymerase I
PGPHKDPN_00638	CDS	249				hypothetical protein
PGPHKDPN_00639	CDS	303				hypothetical protein
PGPHKDPN_00640	CDS	603	polA_2	2.7.7.7	COG0258	DNA polymerase I
PGPHKDPN_00641	CDS	429	polA_3	2.7.7.7		DNA polymerase I
PGPHKDPN_00642	CDS	381				hypothetical protein
PGPHKDPN_00643	CDS	399				hypothetical protein
PGPHKDPN_00644	CDS	723				hypothetical protein
PGPHKDPN_00645	CDS	171				hypothetical protein
PGPHKDPN_00646	CDS	171				hypothetical protein
PGPHKDPN_00647	CDS	327				hypothetical protein
PGPHKDPN_00648	CDS	216				hypothetical protein
PGPHKDPN_00649	CDS	720				hypothetical protein
PGPHKDPN_00650	CDS	324				hypothetical protein
PGPHKDPN_00651	CDS	204				hypothetical protein
PGPHKDPN_00652	CDS	165				hypothetical protein
PGPHKDPN_00653	CDS	294				hypothetical protein
PGPHKDPN_00654	CDS	810				hypothetical protein
PGPHKDPN_00655	CDS	129		3.4.14.-		Asp/Glu-specific dipeptidyl-peptidase
PGPHKDPN_00656	CDS	261		3.4.14.-		Asp/Glu-specific dipeptidyl-peptidase
PGPHKDPN_00657	CDS	528				hypothetical protein
PGPHKDPN_00658	CDS	522		3.4.14.-		Asp/Glu-specific dipeptidyl-peptidase
PGPHKDPN_00659	CDS	513		3.4.14.-		Asp/Glu-specific dipeptidyl-peptidase
PGPHKDPN_00660	CDS	189				hypothetical protein
PGPHKDPN_00661	CDS	360				hypothetical protein
PGPHKDPN_00662	CDS	483				hypothetical protein
PGPHKDPN_00663	CDS	840	ligA_1	6.5.1.2		DNA ligase
PGPHKDPN_00664	CDS	753	ligA_2	6.5.1.2	COG0272	DNA ligase
PGPHKDPN_00665	CDS	321	ligA_3	6.5.1.2	COG0272	DNA ligase
PGPHKDPN_00666	CDS	426				hypothetical protein
PGPHKDPN_00667	CDS	1713				hypothetical protein
PGPHKDPN_00668	CDS	621				hypothetical protein
PGPHKDPN_00669	CDS	702				hypothetical protein
PGPHKDPN_00670	CDS	1023				hypothetical protein
PGPHKDPN_00671	CDS	312				hypothetical protein
PGPHKDPN_00672	CDS	1335				TonB-dependent receptor P3
PGPHKDPN_00673	CDS	174				hypothetical protein
PGPHKDPN_00674	CDS	1290				hypothetical protein
PGPHKDPN_00675	CDS	129				hypothetical protein
PGPHKDPN_00676	CDS	885	cpdA_2	3.1.4.53		3',5'-cyclic adenosine monophosphate phosphodiesterase CpdA
PGPHKDPN_00677	CDS	195				hypothetical protein
PGPHKDPN_00678	CDS	150				hypothetical protein
PGPHKDPN_00679	CDS	714	gno_1	1.1.1.-		Gluconate 5-dehydrogenase
PGPHKDPN_00680	CDS	198				hypothetical protein
PGPHKDPN_00681	CDS	828				hypothetical protein
PGPHKDPN_00682	CDS	438				hypothetical protein
PGPHKDPN_00683	CDS	396				hypothetical protein
PGPHKDPN_00684	tRNA	75				tRNA-Arg(tct)
PGPHKDPN_00685	tRNA	76				tRNA-Pro(tgg)
PGPHKDPN_00686	CDS	411				hypothetical protein
PGPHKDPN_00687	CDS	603				hypothetical protein
PGPHKDPN_00688	CDS	444				hypothetical protein
PGPHKDPN_00689	CDS	339				hypothetical protein
PGPHKDPN_00690	CDS	390				hypothetical protein
PGPHKDPN_00691	CDS	168				hypothetical protein
PGPHKDPN_00692	CDS	513				hypothetical protein
PGPHKDPN_00693	CDS	516				hypothetical protein
PGPHKDPN_00694	CDS	435				hypothetical protein
PGPHKDPN_00695	CDS	375				hypothetical protein
PGPHKDPN_00696	CDS	606				hypothetical protein
PGPHKDPN_00697	CDS	1182				hypothetical protein
PGPHKDPN_00698	CDS	258				hypothetical protein
PGPHKDPN_00699	CDS	906				hypothetical protein
PGPHKDPN_00700	CDS	339				hypothetical protein
PGPHKDPN_00701	tRNA	75				tRNA-Arg(tct)
PGPHKDPN_00702	tRNA	76				tRNA-Pro(tgg)
PGPHKDPN_00703	tRNA	86				tRNA-Ser(gct)
PGPHKDPN_00704	CDS	273				hypothetical protein
PGPHKDPN_00705	CDS	363				hypothetical protein
PGPHKDPN_00706	CDS	246	fumC_1	4.2.1.2		Fumarate hydratase class II
PGPHKDPN_00707	CDS	900	aspA_1	4.3.1.1	COG1027	Aspartate ammonia-lyase
PGPHKDPN_00708	CDS	291	aspA_2	4.3.1.1	COG1027	Aspartate ammonia-lyase
PGPHKDPN_00709	CDS	246				hypothetical protein
PGPHKDPN_00710	CDS	414				hypothetical protein
PGPHKDPN_00711	CDS	177				hypothetical protein
PGPHKDPN_00712	CDS	219				hypothetical protein
PGPHKDPN_00713	CDS	216				hypothetical protein
PGPHKDPN_00714	CDS	387				hypothetical protein
PGPHKDPN_00715	CDS	477				hypothetical protein
PGPHKDPN_00716	CDS	195				hypothetical protein
PGPHKDPN_00717	CDS	252				hypothetical protein
PGPHKDPN_00718	CDS	636				hypothetical protein
PGPHKDPN_00719	CDS	480				hypothetical protein
PGPHKDPN_00720	CDS	120				hypothetical protein
PGPHKDPN_00721	CDS	108				hypothetical protein
PGPHKDPN_00722	CDS	258				hypothetical protein
PGPHKDPN_00723	CDS	267				hypothetical protein
PGPHKDPN_00724	CDS	1065	macB_1	3.6.3.-	COG0577	Macrolide export ATP-binding/permease protein MacB
PGPHKDPN_00725	CDS	180				hypothetical protein
PGPHKDPN_00726	CDS	750	yknY_1	3.6.3.-	COG1136	putative ABC transporter ATP-binding protein YknY
PGPHKDPN_00727	CDS	180				hypothetical protein
PGPHKDPN_00728	CDS	900	mdtA_1			Multidrug resistance protein MdtA
PGPHKDPN_00729	CDS	234				hypothetical protein
PGPHKDPN_00730	CDS	1074				hypothetical protein
PGPHKDPN_00731	CDS	111				hypothetical protein
PGPHKDPN_00732	CDS	708	deaD	3.6.4.13	COG0513	ATP-dependent RNA helicase DeaD
PGPHKDPN_00733	CDS	756	cshA_1	3.6.4.13		DEAD-box ATP-dependent RNA helicase CshA
PGPHKDPN_00734	CDS	639				hypothetical protein
PGPHKDPN_00735	CDS	930				hypothetical protein
PGPHKDPN_00736	CDS	216				hypothetical protein
PGPHKDPN_00737	CDS	360				hypothetical protein
PGPHKDPN_00738	CDS	276				hypothetical protein
PGPHKDPN_00739	CDS	993		2.5.1.10	COG0142	(2E,6E)-farnesyl diphosphate synthase
PGPHKDPN_00740	CDS	960				hypothetical protein
PGPHKDPN_00741	CDS	471				hypothetical protein
PGPHKDPN_00742	CDS	315				hypothetical protein
PGPHKDPN_00743	CDS	291	ycfH	3.1.-.-	COG0084	putative metal-dependent hydrolase YcfH
PGPHKDPN_00744	CDS	465				hypothetical protein
PGPHKDPN_00745	CDS	243				hypothetical protein
PGPHKDPN_00746	CDS	1728				hypothetical protein
PGPHKDPN_00747	CDS	1263	rhlE_1	3.6.4.13	COG0513	ATP-dependent RNA helicase RhlE
PGPHKDPN_00748	CDS	555				hypothetical protein
PGPHKDPN_00749	CDS	600				hypothetical protein
PGPHKDPN_00750	CDS	546				hypothetical protein
PGPHKDPN_00751	CDS	657				hypothetical protein
PGPHKDPN_00752	CDS	984	cgtA	3.6.5.-		GTPase Obg/CgtA
PGPHKDPN_00753	CDS	579	adk	2.7.4.3	COG0563	Adenylate kinase
PGPHKDPN_00754	CDS	555	hpt	2.4.2.8		Hypoxanthine-guanine phosphoribosyltransferase
PGPHKDPN_00755	CDS	1764	ybiT_1		COG0488	putative ABC transporter ATP-binding protein YbiT
PGPHKDPN_00756	CDS	510				hypothetical protein
PGPHKDPN_00757	CDS	291				hypothetical protein
PGPHKDPN_00758	CDS	213				hypothetical protein
PGPHKDPN_00759	CDS	615				hypothetical protein
PGPHKDPN_00760	CDS	192				hypothetical protein
PGPHKDPN_00761	CDS	153				hypothetical protein
PGPHKDPN_00762	CDS	492	dpnM	2.1.1.72		Modification methylase DpnIIA
PGPHKDPN_00763	CDS	1287	purA_1	6.3.4.4	COG0104	Adenylosuccinate synthetase
PGPHKDPN_00764	CDS	840				hypothetical protein
PGPHKDPN_00765	CDS	291	soj_1	3.6.-.-	COG1192	Sporulation initiation inhibitor protein Soj
PGPHKDPN_00766	CDS	510	soj_2	3.6.-.-	COG1192	Sporulation initiation inhibitor protein Soj
PGPHKDPN_00767	CDS	312	parB_1		COG1475	putative chromosome-partitioning protein ParB
PGPHKDPN_00768	CDS	552	parB_2		COG1475	putative chromosome-partitioning protein ParB
PGPHKDPN_00769	CDS	378				hypothetical protein
PGPHKDPN_00770	CDS	273				hypothetical protein
PGPHKDPN_00771	CDS	327	dapB_1	1.17.1.8	COG0289	4-hydroxy-tetrahydrodipicolinate reductase
PGPHKDPN_00772	CDS	309	dapB_2	1.17.1.8	COG0289	4-hydroxy-tetrahydrodipicolinate reductase
PGPHKDPN_00773	CDS	426				hypothetical protein
PGPHKDPN_00774	CDS	1101				hypothetical protein
PGPHKDPN_00775	CDS	612				hypothetical protein
PGPHKDPN_00776	CDS	501				hypothetical protein
PGPHKDPN_00777	CDS	495				hypothetical protein
PGPHKDPN_00778	CDS	450				hypothetical protein
PGPHKDPN_00779	CDS	276				hypothetical protein
PGPHKDPN_00780	CDS	492				hypothetical protein
PGPHKDPN_00781	CDS	636	yiaD_1		COG2885	putative lipoprotein YiaD
PGPHKDPN_00782	CDS	189				hypothetical protein
PGPHKDPN_00783	CDS	519		2.4.2.45	COG0382	Decaprenyl-phosphate phosphoribosyltransferase
PGPHKDPN_00784	CDS	195				hypothetical protein
PGPHKDPN_00785	CDS	642	dprE1	1.1.98.3	COG0277	Decaprenylphosphoryl-beta-D-ribose oxidase
PGPHKDPN_00786	CDS	165				hypothetical protein
PGPHKDPN_00787	CDS	270				hypothetical protein
PGPHKDPN_00788	CDS	573	dprE2_1	1.1.1.333	COG1028	Decaprenylphosphoryl-2-keto-beta-D-erythro-pentose reductase
PGPHKDPN_00789	CDS	141				hypothetical protein
PGPHKDPN_00790	CDS	588				hypothetical protein
PGPHKDPN_00791	CDS	327				hypothetical protein
PGPHKDPN_00792	CDS	1176	iscS	2.8.1.7		Cysteine desulfurase IscS
PGPHKDPN_00793	CDS	213	trxA			Thioredoxin
PGPHKDPN_00794	tRNA	75				tRNA-Asp(gtc)
PGPHKDPN_00795	tRNA	75				tRNA-Asp(gtc)
PGPHKDPN_00796	tRNA	75				tRNA-Asp(gtc)
PGPHKDPN_00797	tRNA	75				tRNA-Asp(gtc)
PGPHKDPN_00798	CDS	651				hypothetical protein
PGPHKDPN_00799	CDS	420				hypothetical protein
PGPHKDPN_00800	CDS	609	yttP			putative HTH-type transcriptional regulator YttP
PGPHKDPN_00801	CDS	387				hypothetical protein
PGPHKDPN_00802	CDS	807				hypothetical protein
PGPHKDPN_00803	CDS	837				hypothetical protein
PGPHKDPN_00804	CDS	927	ybhF_1		COG1131	putative multidrug ABC transporter ATP-binding protein YbhF
PGPHKDPN_00805	CDS	195	ybhF_2		COG1131	putative multidrug ABC transporter ATP-binding protein YbhF
PGPHKDPN_00806	CDS	390				hypothetical protein
PGPHKDPN_00807	CDS	213				hypothetical protein
PGPHKDPN_00808	CDS	1005				hypothetical protein
PGPHKDPN_00809	CDS	309				hypothetical protein
PGPHKDPN_00810	CDS	777	ybhR		COG0842	putative multidrug ABC transporter permease YbhR
PGPHKDPN_00811	CDS	399				hypothetical protein
PGPHKDPN_00812	CDS	249				hypothetical protein
PGPHKDPN_00813	CDS	951	resE_1	2.7.13.3		Sensor histidine kinase ResE
PGPHKDPN_00814	CDS	270				hypothetical protein
PGPHKDPN_00815	CDS	105				hypothetical protein
PGPHKDPN_00816	CDS	465				hypothetical protein
PGPHKDPN_00817	CDS	654				hypothetical protein
PGPHKDPN_00818	CDS	591				hypothetical protein
PGPHKDPN_00819	CDS	198				hypothetical protein
PGPHKDPN_00820	CDS	225				hypothetical protein
PGPHKDPN_00821	CDS	240				hypothetical protein
PGPHKDPN_00822	CDS	363				hypothetical protein
PGPHKDPN_00823	CDS	243				hypothetical protein
PGPHKDPN_00824	CDS	207				hypothetical protein
PGPHKDPN_00825	CDS	453				hypothetical protein
PGPHKDPN_00826	CDS	198				hypothetical protein
PGPHKDPN_00827	CDS	630				hypothetical protein
PGPHKDPN_00828	CDS	207				hypothetical protein
PGPHKDPN_00829	CDS	321				hypothetical protein
PGPHKDPN_00830	CDS	132				hypothetical protein
PGPHKDPN_00831	CDS	576				hypothetical protein
PGPHKDPN_00832	CDS	243				hypothetical protein
PGPHKDPN_00833	CDS	639				hypothetical protein
PGPHKDPN_00834	CDS	144				hypothetical protein
PGPHKDPN_00835	CDS	198				hypothetical protein
PGPHKDPN_00836	CDS	357	nreC_1		COG2197	Oxygen regulatory protein NreC
PGPHKDPN_00837	CDS	324	cheB_2	3.5.1.44		Protein-glutamate methylesterase/protein-glutamine glutaminase
PGPHKDPN_00838	CDS	747	degS	2.7.13.3		Signal transduction histidine-protein kinase/phosphatase DegS
PGPHKDPN_00839	CDS	216				hypothetical protein
PGPHKDPN_00840	CDS	327				hypothetical protein
PGPHKDPN_00841	CDS	330				hypothetical protein
PGPHKDPN_00842	CDS	498				hypothetical protein
PGPHKDPN_00843	CDS	231				hypothetical protein
PGPHKDPN_00844	CDS	489	tyrS	6.1.1.1		Tyrosine--tRNA ligase
PGPHKDPN_00845	CDS	621	tyrS1	6.1.1.1	COG0162	Tyrosine--tRNA ligase 1
PGPHKDPN_00846	CDS	300				hypothetical protein
PGPHKDPN_00847	CDS	192				hypothetical protein
PGPHKDPN_00848	CDS	321				hypothetical protein
PGPHKDPN_00849	CDS	207				hypothetical protein
PGPHKDPN_00850	CDS	798	lipA	2.8.1.8	COG0320	Lipoyl synthase
PGPHKDPN_00851	CDS	861	rhaR_1			HTH-type transcriptional activator RhaR
PGPHKDPN_00852	CDS	585	ydhP		COG2814	Inner membrane transport protein YdhP
PGPHKDPN_00853	CDS	630	araJ		COG2814	Putative transporter AraJ
PGPHKDPN_00854	CDS	381				hypothetical protein
PGPHKDPN_00855	CDS	459				hypothetical protein
PGPHKDPN_00856	CDS	477				hypothetical protein
PGPHKDPN_00857	CDS	1134				hypothetical protein
PGPHKDPN_00858	CDS	429				hypothetical protein
PGPHKDPN_00859	CDS	99				hypothetical protein
PGPHKDPN_00860	CDS	315				hypothetical protein
PGPHKDPN_00861	CDS	228				hypothetical protein
PGPHKDPN_00862	CDS	288				hypothetical protein
PGPHKDPN_00863	CDS	345				hypothetical protein
PGPHKDPN_00864	CDS	693				hypothetical protein
PGPHKDPN_00865	CDS	453				hypothetical protein
PGPHKDPN_00866	CDS	294	ypdA	2.7.13.3	COG3275	Sensor histidine kinase YpdA
PGPHKDPN_00867	CDS	132				hypothetical protein
PGPHKDPN_00868	CDS	639	cheB_3	3.5.1.44		Protein-glutamate methylesterase/protein-glutamine glutaminase
PGPHKDPN_00869	CDS	540	blc		COG3040	Outer membrane lipoprotein Blc
PGPHKDPN_00870	CDS	276				hypothetical protein
PGPHKDPN_00871	CDS	528	pncC_1	3.5.1.42	COG1058	Nicotinamide-nucleotide amidohydrolase PncC
PGPHKDPN_00872	CDS	744	pncC_2	3.5.1.42	COG1058	Nicotinamide-nucleotide amidohydrolase PncC
PGPHKDPN_00873	CDS	1635				hypothetical protein
PGPHKDPN_00874	CDS	300				hypothetical protein
PGPHKDPN_00875	CDS	1389	arnC_1	2.4.2.53		Undecaprenyl-phosphate 4-deoxy-4-formamido-L-arabinose transferase
PGPHKDPN_00876	CDS	765	pepO_1	3.4.24.-		Neutral endopeptidase
PGPHKDPN_00877	CDS	999	pepO_2	3.4.24.-	COG3590	Neutral endopeptidase
PGPHKDPN_00878	CDS	264				hypothetical protein
PGPHKDPN_00879	CDS	150				hypothetical protein
PGPHKDPN_00880	CDS	438				hypothetical protein
PGPHKDPN_00881	CDS	273				hypothetical protein
PGPHKDPN_00882	CDS	174				hypothetical protein
PGPHKDPN_00883	CDS	141				hypothetical protein
PGPHKDPN_00884	CDS	1890	pepO_3	3.4.24.-	COG3590	Neutral endopeptidase
PGPHKDPN_00885	CDS	552				hypothetical protein
PGPHKDPN_00886	CDS	1362				hypothetical protein
PGPHKDPN_00887	CDS	510				hypothetical protein
PGPHKDPN_00888	CDS	693	mutY	3.2.2.31		Adenine DNA glycosylase
PGPHKDPN_00889	CDS	288				hypothetical protein
PGPHKDPN_00890	CDS	342				hypothetical protein
PGPHKDPN_00891	CDS	678				hypothetical protein
PGPHKDPN_00892	CDS	153				hypothetical protein
PGPHKDPN_00893	CDS	1368	surA_1	5.2.1.8		Chaperone SurA
PGPHKDPN_00894	CDS	396				hypothetical protein
PGPHKDPN_00895	CDS	522		1.6.5.11	COG2070	NADH:quinone reductase
PGPHKDPN_00896	CDS	435				hypothetical protein
PGPHKDPN_00897	CDS	573	menH_1	4.2.99.20		2-succinyl-6-hydroxy-2,4-cyclohexadiene-1-carboxylate synthase
PGPHKDPN_00898	CDS	486				hypothetical protein
PGPHKDPN_00899	CDS	165				hypothetical protein
PGPHKDPN_00900	CDS	393				hypothetical protein
PGPHKDPN_00901	CDS	876	queG	1.17.99.6	COG1600	Epoxyqueuosine reductase
PGPHKDPN_00902	CDS	255				hypothetical protein
PGPHKDPN_00903	CDS	318				hypothetical protein
PGPHKDPN_00904	CDS	231				hypothetical protein
PGPHKDPN_00905	CDS	231				hypothetical protein
PGPHKDPN_00906	CDS	294				hypothetical protein
PGPHKDPN_00907	CDS	174				hypothetical protein
PGPHKDPN_00908	CDS	867				hypothetical protein
PGPHKDPN_00909	CDS	195				hypothetical protein
PGPHKDPN_00910	CDS	180				hypothetical protein
PGPHKDPN_00911	CDS	177				hypothetical protein
PGPHKDPN_00912	CDS	630				hypothetical protein
PGPHKDPN_00913	tRNA	82				tRNA-Leu(caa)
PGPHKDPN_00914	CDS	342				hypothetical protein
PGPHKDPN_00915	CDS	696				hypothetical protein
PGPHKDPN_00916	CDS	135				hypothetical protein
PGPHKDPN_00917	CDS	588				hypothetical protein
PGPHKDPN_00918	CDS	450	msrC	1.8.4.14	COG1956	Free methionine-R-sulfoxide reductase
PGPHKDPN_00919	CDS	735	btuF		COG0614	Vitamin B12-binding protein
PGPHKDPN_00920	CDS	300				hypothetical protein
PGPHKDPN_00921	CDS	705			COG2239	Magnesium transporter MgtE
PGPHKDPN_00922	CDS	225				hypothetical protein
PGPHKDPN_00923	CDS	198				hypothetical protein
PGPHKDPN_00924	CDS	513				hypothetical protein
PGPHKDPN_00925	CDS	924				hypothetical protein
PGPHKDPN_00926	CDS	222				hypothetical protein
PGPHKDPN_00927	CDS	1893	pnp_1	2.7.7.8	COG1185	Polyribonucleotide nucleotidyltransferase
PGPHKDPN_00928	CDS	366	pnp_2	2.7.7.8		Polyribonucleotide nucleotidyltransferase
PGPHKDPN_00929	CDS	267				hypothetical protein
PGPHKDPN_00930	CDS	330				hypothetical protein
PGPHKDPN_00931	CDS	255				hypothetical protein
PGPHKDPN_00932	CDS	231				hypothetical protein
PGPHKDPN_00933	CDS	111				hypothetical protein
PGPHKDPN_00934	CDS	144				hypothetical protein
PGPHKDPN_00935	CDS	375				hypothetical protein
PGPHKDPN_00936	CDS	198				hypothetical protein
PGPHKDPN_00937	CDS	750				hypothetical protein
PGPHKDPN_00938	CDS	369				hypothetical protein
PGPHKDPN_00939	CDS	228	cobT_1	2.4.2.21		Nicotinate-nucleotide--dimethylbenzimidazole phosphoribosyltransferase
PGPHKDPN_00940	CDS	624	cobT_2	2.4.2.21		Nicotinate-nucleotide--dimethylbenzimidazole phosphoribosyltransferase
PGPHKDPN_00941	CDS	705	cobS	2.7.8.26	COG0368	Adenosylcobinamide-GDP ribazoletransferase
PGPHKDPN_00942	CDS	555	cobC	3.1.3.73	COG0406	Adenosylcobalamin/alpha-ribazole phosphatase
PGPHKDPN_00943	CDS	1752				hypothetical protein
PGPHKDPN_00944	CDS	1383				hypothetical protein
PGPHKDPN_00945	CDS	1269				hypothetical protein
PGPHKDPN_00946	CDS	1023				hypothetical protein
PGPHKDPN_00947	CDS	636				hypothetical protein
PGPHKDPN_00948	CDS	399				hypothetical protein
PGPHKDPN_00949	CDS	576				hypothetical protein
PGPHKDPN_00950	CDS	363				hypothetical protein
PGPHKDPN_00951	CDS	333				hypothetical protein
PGPHKDPN_00952	CDS	1020				hypothetical protein
PGPHKDPN_00953	CDS	147				hypothetical protein
PGPHKDPN_00954	CDS	378				hypothetical protein
PGPHKDPN_00955	CDS	324				hypothetical protein
PGPHKDPN_00956	CDS	408				hypothetical protein
PGPHKDPN_00957	CDS	459				hypothetical protein
PGPHKDPN_00958	CDS	327				hypothetical protein
PGPHKDPN_00959	CDS	519				hypothetical protein
PGPHKDPN_00960	CDS	606				hypothetical protein
PGPHKDPN_00961	CDS	1050	glk_1	2.7.1.2	COG0837	Glucokinase
PGPHKDPN_00962	CDS	567	yceI_2			Protein YceI
PGPHKDPN_00963	CDS	627	yceI_3			Protein YceI
PGPHKDPN_00964	CDS	642				hypothetical protein
PGPHKDPN_00965	CDS	396				hypothetical protein
PGPHKDPN_00966	CDS	885	amtB			Ammonia channel
PGPHKDPN_00967	CDS	123				hypothetical protein
PGPHKDPN_00968	CDS	333	sdaA	4.3.1.17	COG1760	L-serine dehydratase
PGPHKDPN_00969	CDS	915	tdcG	4.3.1.17	COG1760	L-serine dehydratase TdcG
PGPHKDPN_00970	CDS	942				hypothetical protein
PGPHKDPN_00971	CDS	624				hypothetical protein
PGPHKDPN_00972	CDS	399				hypothetical protein
PGPHKDPN_00973	CDS	108				hypothetical protein
PGPHKDPN_00974	CDS	216				hypothetical protein
PGPHKDPN_00975	CDS	846	tyrC	1.3.1.43		Cyclohexadienyl dehydrogenase
PGPHKDPN_00976	tRNA	75				tRNA-Ile(gat)
PGPHKDPN_00977	tRNA	75				tRNA-Ala(tgc)
PGPHKDPN_00978	CDS	399				hypothetical protein
PGPHKDPN_00979	CDS	990				hypothetical protein
PGPHKDPN_00980	CDS	240				hypothetical protein
PGPHKDPN_00981	CDS	1392	kefB			Glutathione-regulated potassium-efflux system protein KefB
PGPHKDPN_00982	CDS	339				hypothetical protein
PGPHKDPN_00983	CDS	405				hypothetical protein
PGPHKDPN_00984	CDS	198				hypothetical protein
PGPHKDPN_00985	CDS	396				hypothetical protein
PGPHKDPN_00986	CDS	243	cheB_4	3.5.1.44		Protein-glutamate methylesterase/protein-glutamine glutaminase
PGPHKDPN_00987	CDS	600				hypothetical protein
PGPHKDPN_00988	CDS	204				hypothetical protein
PGPHKDPN_00989	CDS	630	ald2	1.4.1.1		Alanine dehydrogenase 2
PGPHKDPN_00990	CDS	426				hypothetical protein
PGPHKDPN_00991	CDS	381				hypothetical protein
PGPHKDPN_00992	CDS	609				hypothetical protein
PGPHKDPN_00993	CDS	1191	dnaG_1	2.7.7.-	COG0358	DNA primase
PGPHKDPN_00994	CDS	408				hypothetical protein
PGPHKDPN_00995	CDS	330				hypothetical protein
PGPHKDPN_00996	CDS	165				hypothetical protein
PGPHKDPN_00997	CDS	423	clpP_1	3.4.21.92	COG0740	ATP-dependent Clp protease proteolytic subunit
PGPHKDPN_00998	CDS	156	clpP_2	3.4.21.92	COG0740	ATP-dependent Clp protease proteolytic subunit
PGPHKDPN_00999	CDS	963				hypothetical protein
PGPHKDPN_01000	CDS	285				hypothetical protein
PGPHKDPN_01001	CDS	219	pgk/tpi_1		COG0126	Bifunctional PGK/TIM
PGPHKDPN_01002	CDS	531	tpiA	5.3.1.1		Triosephosphate isomerase
PGPHKDPN_01003	CDS	351				hypothetical protein
PGPHKDPN_01004	CDS	606				hypothetical protein
PGPHKDPN_01005	CDS	1104				hypothetical protein
PGPHKDPN_01006	CDS	876	folP	2.5.1.15		Dihydropteroate synthase
PGPHKDPN_01007	CDS	237				hypothetical protein
PGPHKDPN_01008	CDS	738				hypothetical protein
PGPHKDPN_01009	CDS	537				hypothetical protein
PGPHKDPN_01010	CDS	213				hypothetical protein
PGPHKDPN_01011	CDS	240				hypothetical protein
PGPHKDPN_01012	CDS	474				hypothetical protein
PGPHKDPN_01013	CDS	666				hypothetical protein
PGPHKDPN_01014	CDS	1836				hypothetical protein
PGPHKDPN_01015	CDS	540				hypothetical protein
PGPHKDPN_01016	CDS	237				hypothetical protein
PGPHKDPN_01017	CDS	612	alaS_1	6.1.1.7		Alanine--tRNA ligase
PGPHKDPN_01018	CDS	1698	alaS_2	6.1.1.7	COG0013	Alanine--tRNA ligase
PGPHKDPN_01019	CDS	291				hypothetical protein
PGPHKDPN_01020	CDS	186				hypothetical protein
PGPHKDPN_01021	CDS	243				hypothetical protein
PGPHKDPN_01022	CDS	459	rclC		COG3059	Inner membrane protein RclC
PGPHKDPN_01023	CDS	522	msrA	1.8.4.11		Peptide methionine sulfoxide reductase MsrA
PGPHKDPN_01024	CDS	204	msrAB			Peptide methionine sulfoxide reductase MsrA/MsrB
PGPHKDPN_01025	CDS	192	msrB_1	1.8.4.12		Peptide methionine sulfoxide reductase MsrB
PGPHKDPN_01026	CDS	183				hypothetical protein
PGPHKDPN_01027	CDS	138				hypothetical protein
PGPHKDPN_01028	CDS	294				hypothetical protein
PGPHKDPN_01029	CDS	873				hypothetical protein
PGPHKDPN_01030	CDS	705	bcrA_1			Bacitracin transport ATP-binding protein BcrA
PGPHKDPN_01031	CDS	219				hypothetical protein
PGPHKDPN_01032	CDS	450				hypothetical protein
PGPHKDPN_01033	CDS	471				hypothetical protein
PGPHKDPN_01034	CDS	156				hypothetical protein
PGPHKDPN_01035	CDS	255				hypothetical protein
PGPHKDPN_01036	CDS	852				hypothetical protein
PGPHKDPN_01037	CDS	207				hypothetical protein
PGPHKDPN_01038	CDS	237				hypothetical protein
PGPHKDPN_01039	CDS	927	prfB_1			Peptide chain release factor 2
PGPHKDPN_01040	CDS	321			COG0586	putative membrane protein
PGPHKDPN_01041	CDS	288	dedA		COG0586	Protein DedA
PGPHKDPN_01042	CDS	219				hypothetical protein
PGPHKDPN_01043	CDS	513				hypothetical protein
PGPHKDPN_01044	CDS	363				hypothetical protein
PGPHKDPN_01045	CDS	654				hypothetical protein
PGPHKDPN_01046	CDS	294				hypothetical protein
PGPHKDPN_01047	CDS	432				hypothetical protein
PGPHKDPN_01048	CDS	576				hypothetical protein
PGPHKDPN_01049	CDS	144				hypothetical protein
PGPHKDPN_01050	CDS	927				hypothetical protein
PGPHKDPN_01051	CDS	633	yedI		COG2354	Inner membrane protein YedI
PGPHKDPN_01052	CDS	243				hypothetical protein
PGPHKDPN_01053	CDS	333	xsa_1			Xylosidase/arabinosidase
PGPHKDPN_01054	CDS	420	xsa_2			Xylosidase/arabinosidase
PGPHKDPN_01055	CDS	156				hypothetical protein
PGPHKDPN_01056	CDS	201	dnaJ_1			Chaperone protein DnaJ
PGPHKDPN_01057	CDS	966	dnaJ_2		COG0484	Chaperone protein DnaJ
PGPHKDPN_01058	CDS	345	grpE		COG0576	Protein GrpE
PGPHKDPN_01059	CDS	225				hypothetical protein
PGPHKDPN_01060	CDS	318	mntH_1			Divalent metal cation transporter MntH
PGPHKDPN_01061	CDS	303	mntH_2			Divalent metal cation transporter MntH
PGPHKDPN_01062	CDS	771	mntH_3			Divalent metal cation transporter MntH
PGPHKDPN_01063	CDS	216				hypothetical protein
PGPHKDPN_01064	CDS	291				hypothetical protein
PGPHKDPN_01065	CDS	762				hypothetical protein
PGPHKDPN_01066	CDS	1476	proS	6.1.1.15	COG0442	Proline--tRNA ligase
PGPHKDPN_01067	CDS	1041				hypothetical protein
PGPHKDPN_01068	CDS	1443				hypothetical protein
PGPHKDPN_01069	CDS	516				hypothetical protein
PGPHKDPN_01070	CDS	861				hypothetical protein
PGPHKDPN_01071	CDS	906	rlmL_1	2.1.1.173	COG0116	Ribosomal RNA large subunit methyltransferase L
PGPHKDPN_01072	CDS	261	rlmL_2	2.1.1.173	COG0116	Ribosomal RNA large subunit methyltransferase L
PGPHKDPN_01073	CDS	378	epsH	2.4.-.-	COG0463	Putative glycosyltransferase EpsH
PGPHKDPN_01074	CDS	252				hypothetical protein
PGPHKDPN_01075	CDS	396				hypothetical protein
PGPHKDPN_01076	CDS	1227	mccB_1	4.4.1.1	COG0626	Cystathionine gamma-lyase
PGPHKDPN_01077	CDS	459	lrp_1		COG1522	Leucine-responsive regulatory protein
PGPHKDPN_01078	CDS	267				hypothetical protein
PGPHKDPN_01079	CDS	792				hypothetical protein
PGPHKDPN_01080	CDS	774	bfmBAB_1	1.2.4.4	COG0022	2-oxoisovalerate dehydrogenase subunit beta
PGPHKDPN_01081	CDS	339				hypothetical protein
PGPHKDPN_01082	CDS	465	bfmBAA_1	1.2.4.4	COG1071	2-oxoisovalerate dehydrogenase subunit alpha
PGPHKDPN_01083	CDS	255				hypothetical protein
PGPHKDPN_01084	CDS	102				hypothetical protein
PGPHKDPN_01085	CDS	189				hypothetical protein
PGPHKDPN_01086	CDS	1218				hypothetical protein
PGPHKDPN_01087	CDS	186				hypothetical protein
PGPHKDPN_01088	CDS	147				hypothetical protein
PGPHKDPN_01089	CDS	354				hypothetical protein
PGPHKDPN_01090	CDS	477				hypothetical protein
PGPHKDPN_01091	CDS	96				hypothetical protein
PGPHKDPN_01092	CDS	678	polC_1	2.7.7.7		DNA polymerase III PolC-type
PGPHKDPN_01093	CDS	138				hypothetical protein
PGPHKDPN_01094	CDS	1818	dnaE	2.7.7.7	COG0587	DNA polymerase III subunit alpha
PGPHKDPN_01095	CDS	300				hypothetical protein
PGPHKDPN_01096	CDS	618				hypothetical protein
PGPHKDPN_01097	CDS	2820				hypothetical protein
PGPHKDPN_01098	CDS	216				hypothetical protein
PGPHKDPN_01099	CDS	651				hypothetical protein
PGPHKDPN_01100	CDS	732				hypothetical protein
PGPHKDPN_01101	CDS	396			COG0327	GTP cyclohydrolase 1 type 2
PGPHKDPN_01102	CDS	405			COG0327	GTP cyclohydrolase 1 type 2
PGPHKDPN_01103	CDS	141				hypothetical protein
PGPHKDPN_01104	CDS	222				hypothetical protein
PGPHKDPN_01105	CDS	558				hypothetical protein
PGPHKDPN_01106	CDS	417		6.2.1.3	COG1022	Long-chain-fatty-acid--CoA ligase FadD15
PGPHKDPN_01107	CDS	744		6.2.1.3	COG1022	Long-chain-fatty-acid--CoA ligase FadD15
PGPHKDPN_01108	CDS	642		6.2.1.3	COG1022	Long-chain-fatty-acid--CoA ligase FadD15
PGPHKDPN_01109	CDS	159	bcd_1	1.3.8.1	COG1960	Acyl-CoA dehydrogenase, short-chain specific
PGPHKDPN_01110	CDS	150				hypothetical protein
PGPHKDPN_01111	CDS	354				hypothetical protein
PGPHKDPN_01112	CDS	537	acdA_1	1.3.99.-	COG1960	Acyl-CoA dehydrogenase
PGPHKDPN_01113	CDS	513				hypothetical protein
PGPHKDPN_01114	CDS	165				hypothetical protein
PGPHKDPN_01115	CDS	540	prfC_1		COG4108	Peptide chain release factor RF3
PGPHKDPN_01116	CDS	1158	prfC_2		COG4108	Peptide chain release factor 3
PGPHKDPN_01117	CDS	543	yhhS_1			putative MFS-type transporter YhhS
PGPHKDPN_01118	CDS	396	yfcJ			putative MFS-type transporter YfcJ
PGPHKDPN_01119	CDS	195	yhhS_2			putative MFS-type transporter YhhS
PGPHKDPN_01120	CDS	831				hypothetical protein
PGPHKDPN_01121	CDS	504		3.6.1.66	COG0127	dITP/XTP pyrophosphatase
PGPHKDPN_01122	CDS	915	rbn_3	3.1.-.-	COG1234	Ribonuclease BN
PGPHKDPN_01123	CDS	774				hypothetical protein
PGPHKDPN_01124	CDS	549				hypothetical protein
PGPHKDPN_01125	CDS	2271				hypothetical protein
PGPHKDPN_01126	CDS	1446				hypothetical protein
PGPHKDPN_01127	CDS	873				hypothetical protein
PGPHKDPN_01128	CDS	1005				hypothetical protein
PGPHKDPN_01129	CDS	261				hypothetical protein
PGPHKDPN_01130	CDS	1791				hypothetical protein
PGPHKDPN_01131	CDS	771	rsmA	2.1.1.182	COG0030	Ribosomal RNA small subunit methyltransferase A
PGPHKDPN_01132	CDS	369				hypothetical protein
PGPHKDPN_01133	CDS	339				hypothetical protein
PGPHKDPN_01134	CDS	249				hypothetical protein
PGPHKDPN_01135	CDS	342				hypothetical protein
PGPHKDPN_01136	CDS	636	uppP_1	3.6.1.27	COG1968	Undecaprenyl-diphosphatase
PGPHKDPN_01137	CDS	186	uppP_2	3.6.1.27		Undecaprenyl-diphosphatase
PGPHKDPN_01138	CDS	435				hypothetical protein
PGPHKDPN_01139	CDS	258				hypothetical protein
PGPHKDPN_01140	CDS	252	truB_1	5.4.99.25		tRNA pseudouridine synthase B
PGPHKDPN_01141	CDS	330	truB_2	5.4.99.25	COG0130	tRNA pseudouridine synthase B
PGPHKDPN_01142	CDS	579				hypothetical protein
PGPHKDPN_01143	CDS	339				hypothetical protein
PGPHKDPN_01144	CDS	366	rluF	5.4.99.-	COG1187	Dual-specificity RNA pseudouridine synthase RluF
PGPHKDPN_01145	CDS	168				hypothetical protein
PGPHKDPN_01146	CDS	234				hypothetical protein
PGPHKDPN_01147	CDS	261				hypothetical protein
PGPHKDPN_01148	CDS	204				hypothetical protein
PGPHKDPN_01149	CDS	1047				hypothetical protein
PGPHKDPN_01150	CDS	351				hypothetical protein
PGPHKDPN_01151	CDS	660	rhaR_2			HTH-type transcriptional activator RhaR
PGPHKDPN_01152	CDS	1122				hypothetical protein
PGPHKDPN_01153	CDS	354				hypothetical protein
PGPHKDPN_01154	CDS	882	gnl	3.1.1.17		Gluconolactonase
PGPHKDPN_01155	CDS	666				hypothetical protein
PGPHKDPN_01156	CDS	315				hypothetical protein
PGPHKDPN_01157	CDS	126				hypothetical protein
PGPHKDPN_01158	CDS	501	rhlE_2	3.6.4.13	COG0513	ATP-dependent RNA helicase RhlE
PGPHKDPN_01159	CDS	618	cshA_2	3.6.4.13	COG0513	ATP-dependent RNA helicase CshA
PGPHKDPN_01160	CDS	300				hypothetical protein
PGPHKDPN_01161	CDS	1167	oar			Protein oar
PGPHKDPN_01162	CDS	762				hypothetical protein
PGPHKDPN_01163	CDS	246				hypothetical protein
PGPHKDPN_01164	CDS	528				hypothetical protein
PGPHKDPN_01165	CDS	660	rpsA_1		COG0539	30S ribosomal protein S1
PGPHKDPN_01166	CDS	666	rpsA_2		COG0539	30S ribosomal protein S1
PGPHKDPN_01167	CDS	393				hypothetical protein
PGPHKDPN_01168	CDS	588				hypothetical protein
PGPHKDPN_01169	CDS	1869				hypothetical protein
PGPHKDPN_01170	CDS	225				hypothetical protein
PGPHKDPN_01171	CDS	726				hypothetical protein
PGPHKDPN_01172	CDS	282	bpoA2	1.11.1.-		Non-haem bromoperoxidase BPO-A2
PGPHKDPN_01173	CDS	354				hypothetical protein
PGPHKDPN_01174	CDS	144				hypothetical protein
PGPHKDPN_01175	CDS	396				hypothetical protein
PGPHKDPN_01176	CDS	672	scoA	2.8.3.5	COG1788	putative succinyl-CoA:3-ketoacid coenzyme A transferase subunit A
PGPHKDPN_01177	CDS	360	atm1		COG5265	ATM1-type heavy metal exporter
PGPHKDPN_01178	CDS	213		3.6.3.-	COG1132	Putative multidrug export ATP-binding/permease protein
PGPHKDPN_01179	CDS	510				hypothetical protein
PGPHKDPN_01180	CDS	546				hypothetical protein
PGPHKDPN_01181	CDS	654	scoB	2.8.3.5	COG2057	putative succinyl-CoA:3-ketoacid coenzyme A transferase subunit B
PGPHKDPN_01182	CDS	1467				hypothetical protein
PGPHKDPN_01183	CDS	243				hypothetical protein
PGPHKDPN_01184	CDS	675	susC_1			TonB-dependent receptor SusC
PGPHKDPN_01185	CDS	141				hypothetical protein
PGPHKDPN_01186	CDS	1752				TonB-dependent receptor P26
PGPHKDPN_01187	CDS	351				TonB-dependent receptor P39
PGPHKDPN_01188	CDS	117				hypothetical protein
PGPHKDPN_01189	CDS	465				hypothetical protein
PGPHKDPN_01190	CDS	219	baiA	1.1.1.392		3-alpha-hydroxycholanate dehydrogenase (NADP(+))
PGPHKDPN_01191	CDS	450				hypothetical protein
PGPHKDPN_01192	CDS	540				hypothetical protein
PGPHKDPN_01193	CDS	102				hypothetical protein
PGPHKDPN_01194	CDS	339				hypothetical protein
PGPHKDPN_01195	CDS	558				hypothetical protein
PGPHKDPN_01196	CDS	978				hypothetical protein
PGPHKDPN_01197	CDS	438				hypothetical protein
PGPHKDPN_01198	CDS	360				hypothetical protein
PGPHKDPN_01199	CDS	228				hypothetical protein
PGPHKDPN_01200	CDS	201				hypothetical protein
PGPHKDPN_01201	CDS	483				hypothetical protein
PGPHKDPN_01202	CDS	132				hypothetical protein
PGPHKDPN_01203	CDS	1113	glpE_1	2.8.1.1		Thiosulfate sulfurtransferase GlpE
PGPHKDPN_01204	CDS	117				hypothetical protein
PGPHKDPN_01205	CDS	519	tam_1	2.1.1.144		Trans-aconitate 2-methyltransferase
PGPHKDPN_01206	CDS	207				hypothetical protein
PGPHKDPN_01207	CDS	339				hypothetical protein
PGPHKDPN_01208	CDS	465				hypothetical protein
PGPHKDPN_01209	CDS	513				hypothetical protein
PGPHKDPN_01210	CDS	180		3.5.1.26		N(4)-(Beta-N-acetylglucosaminyl)-L-asparaginase
PGPHKDPN_01211	CDS	318		3.5.1.26		N(4)-(Beta-N-acetylglucosaminyl)-L-asparaginase
PGPHKDPN_01212	CDS	549				hypothetical protein
PGPHKDPN_01213	CDS	663	cutC		COG3142	Copper homeostasis protein CutC
PGPHKDPN_01214	CDS	378				hypothetical protein
PGPHKDPN_01215	CDS	222				hypothetical protein
PGPHKDPN_01216	CDS	219				hypothetical protein
PGPHKDPN_01217	CDS	1359				hypothetical protein
PGPHKDPN_01218	CDS	237				hypothetical protein
PGPHKDPN_01219	CDS	414				hypothetical protein
PGPHKDPN_01220	CDS	507				hypothetical protein
PGPHKDPN_01221	CDS	492	priA_1	3.6.4.-		primosomal protein N'
PGPHKDPN_01222	CDS	126				hypothetical protein
PGPHKDPN_01223	CDS	435	priA_2	3.6.4.-		primosomal protein N'
PGPHKDPN_01224	CDS	369	priA_3	3.6.4.-		primosomal protein N'
PGPHKDPN_01225	CDS	855	priA_4	3.6.4.-	COG1198	Primosomal protein N'
PGPHKDPN_01226	CDS	552				hypothetical protein
PGPHKDPN_01227	CDS	708	dacC	3.4.16.4	COG2027	D-alanyl-D-alanine carboxypeptidase DacC
PGPHKDPN_01228	CDS	1923				hypothetical protein
PGPHKDPN_01229	CDS	819				hypothetical protein
PGPHKDPN_01230	CDS	153				hypothetical protein
PGPHKDPN_01231	CDS	588				hypothetical protein
PGPHKDPN_01232	CDS	579	kbl_1	2.3.1.29	COG0156	2-amino-3-ketobutyrate coenzyme A ligase
PGPHKDPN_01233	CDS	237	kbl_2	2.3.1.29	COG0156	2-amino-3-ketobutyrate coenzyme A ligase
PGPHKDPN_01234	CDS	411	kbl_3	2.3.1.29	COG0156	2-amino-3-ketobutyrate coenzyme A ligase
PGPHKDPN_01235	CDS	444				hypothetical protein
PGPHKDPN_01236	CDS	189				hypothetical protein
PGPHKDPN_01237	CDS	177				hypothetical protein
PGPHKDPN_01238	CDS	261				hypothetical protein
PGPHKDPN_01239	CDS	129				hypothetical protein
PGPHKDPN_01240	CDS	330				hypothetical protein
PGPHKDPN_01241	CDS	234				hypothetical protein
PGPHKDPN_01242	CDS	702				hypothetical protein
PGPHKDPN_01243	CDS	858				hypothetical protein
PGPHKDPN_01244	CDS	312				hypothetical protein
PGPHKDPN_01245	CDS	441				hypothetical protein
PGPHKDPN_01246	CDS	399				hypothetical protein
PGPHKDPN_01247	CDS	240				hypothetical protein
PGPHKDPN_01248	CDS	459				hypothetical protein
PGPHKDPN_01249	CDS	426	rhaS_1			HTH-type transcriptional activator RhaS
PGPHKDPN_01250	CDS	588				hypothetical protein
PGPHKDPN_01251	CDS	111				hypothetical protein
PGPHKDPN_01252	CDS	747	fabG_1	1.1.1.100		3-oxoacyl-[acyl-carrier-protein] reductase FabG
PGPHKDPN_01253	CDS	198				hypothetical protein
PGPHKDPN_01254	CDS	426	gno_2	1.1.1.-		Gluconate 5-dehydrogenase
PGPHKDPN_01255	CDS	570				hypothetical protein
PGPHKDPN_01256	CDS	687				hypothetical protein
PGPHKDPN_01257	CDS	135				hypothetical protein
PGPHKDPN_01258	CDS	285				hypothetical protein
PGPHKDPN_01259	CDS	213				hypothetical protein
PGPHKDPN_01260	CDS	348				hypothetical protein
PGPHKDPN_01261	CDS	186				hypothetical protein
PGPHKDPN_01262	CDS	264	cysH_1	1.8.4.8		Phosphoadenosine phosphosulfate reductase
PGPHKDPN_01263	CDS	354	cysH_2	1.8.4.10		Thioredoxin-dependent 5'-adenylylsulfate reductase
PGPHKDPN_01264	CDS	162	cysD_1	2.7.7.4	COG0175	Sulfate adenylyltransferase subunit 2
PGPHKDPN_01265	CDS	384	cysD_2	2.7.7.4		Sulfate adenylyltransferase subunit 2
PGPHKDPN_01266	CDS	255	cysD_3	2.7.7.4	COG0175	Sulfate adenylyltransferase subunit 2
PGPHKDPN_01267	CDS	177	cysD_4	2.7.7.4	COG0175	Sulfate adenylyltransferase subunit 2
PGPHKDPN_01268	CDS	765	cysNC_1		COG0529	Bifunctional enzyme CysN/CysC
PGPHKDPN_01269	CDS	111				hypothetical protein
PGPHKDPN_01270	CDS	315	cysNC_2		COG0529	Bifunctional enzyme CysN/CysC
PGPHKDPN_01271	CDS	744				hypothetical protein
PGPHKDPN_01272	CDS	171				hypothetical protein
PGPHKDPN_01273	CDS	585				hypothetical protein
PGPHKDPN_01274	CDS	972				hypothetical protein
PGPHKDPN_01275	CDS	180				hypothetical protein
PGPHKDPN_01276	CDS	459				hypothetical protein
PGPHKDPN_01277	CDS	375				hypothetical protein
PGPHKDPN_01278	CDS	342				hypothetical protein
PGPHKDPN_01279	CDS	375	cirA		COG4771	Colicin I receptor
PGPHKDPN_01280	CDS	303				hypothetical protein
PGPHKDPN_01281	CDS	348				hypothetical protein
PGPHKDPN_01282	CDS	141				hypothetical protein
PGPHKDPN_01283	CDS	264				hypothetical protein
PGPHKDPN_01284	CDS	192				hypothetical protein
PGPHKDPN_01285	CDS	1086				hypothetical protein
PGPHKDPN_01286	CDS	549	hmuT		COG4558	Hemin-binding periplasmic protein HmuT
PGPHKDPN_01287	CDS	90				hypothetical protein
PGPHKDPN_01288	CDS	483	btuC			Vitamin B12 import system permease protein BtuC
PGPHKDPN_01289	CDS	612	hmuU_1		COG0609	Hemin transport system permease protein HmuU
PGPHKDPN_01290	CDS	339	hmuV_1	3.6.3.-	COG4559	Hemin import ATP-binding protein HmuV
PGPHKDPN_01291	CDS	462	hmuV_2	3.6.3.-	COG4559	Hemin import ATP-binding protein HmuV
PGPHKDPN_01292	CDS	1236	COQ5	2.1.1.163		2-methoxy-6-polyprenyl-1,4-benzoquinol methylase, mitochondrial
PGPHKDPN_01293	CDS	450	hemS		COG3720	Hemin transport protein HemS
PGPHKDPN_01294	CDS	873				hypothetical protein
PGPHKDPN_01295	CDS	687	def_2	3.5.1.88		Peptide deformylase
PGPHKDPN_01296	CDS	636				hypothetical protein
PGPHKDPN_01297	CDS	252				hypothetical protein
PGPHKDPN_01298	CDS	423	ohrB		COG1764	Organic hydroperoxide resistance protein OhrB
PGPHKDPN_01299	CDS	948				hypothetical protein
PGPHKDPN_01300	CDS	798	flp_1			Protein flp
PGPHKDPN_01301	CDS	486				hypothetical protein
PGPHKDPN_01302	CDS	732	lipB	2.3.1.181	COG0321	Octanoyltransferase
PGPHKDPN_01303	CDS	585				hypothetical protein
PGPHKDPN_01304	CDS	633				hypothetical protein
PGPHKDPN_01305	CDS	321				hypothetical protein
PGPHKDPN_01306	CDS	156				hypothetical protein
PGPHKDPN_01307	CDS	384	trpA	4.2.1.20	COG0159	Tryptophan synthase alpha chain
PGPHKDPN_01308	CDS	1188	trpB_1	4.2.1.20	COG0133	Tryptophan synthase beta chain
PGPHKDPN_01309	CDS	666	trpF	5.3.1.24	COG0135	N-(5'-phosphoribosyl)anthranilate isomerase
PGPHKDPN_01310	CDS	780	trpC	4.1.1.48	COG0134	Indole-3-glycerol phosphate synthase
PGPHKDPN_01311	CDS	330				hypothetical protein
PGPHKDPN_01312	CDS	171				hypothetical protein
PGPHKDPN_01313	CDS	495	trpD_1	2.4.2.18	COG0547	Anthranilate phosphoribosyltransferase
PGPHKDPN_01314	CDS	264	trpD_2	2.4.2.18		Anthranilate phosphoribosyltransferase
PGPHKDPN_01315	CDS	567	pabA	2.6.1.85	COG0512	Aminodeoxychorismate synthase component 2
PGPHKDPN_01316	CDS	222	trpE_1	4.1.3.27	COG0147	Anthranilate synthase component 1
PGPHKDPN_01317	CDS	789	trpE_2	4.1.3.27	COG0147	Anthranilate synthase component 1
PGPHKDPN_01318	CDS	150				hypothetical protein
PGPHKDPN_01319	CDS	237				hypothetical protein
PGPHKDPN_01320	CDS	207				hypothetical protein
PGPHKDPN_01321	CDS	336				hypothetical protein
PGPHKDPN_01322	CDS	384				hypothetical protein
PGPHKDPN_01323	CDS	219	cyt		COG4654	Cytochrome c-552
PGPHKDPN_01324	CDS	813	rlmF	2.1.1.181	COG3129	Ribosomal RNA large subunit methyltransferase F
PGPHKDPN_01325	CDS	813	lysU	6.1.1.6	COG1190	Lysine--tRNA ligase, heat inducible
PGPHKDPN_01326	CDS	735	lysS	6.1.1.6		Lysine--tRNA ligase
PGPHKDPN_01327	CDS	429	pal_1			Peptidoglycan-associated lipoprotein
PGPHKDPN_01328	CDS	378	yiaD_2		COG2885	putative lipoprotein YiaD
PGPHKDPN_01329	CDS	351				hypothetical protein
PGPHKDPN_01330	CDS	609				hypothetical protein
PGPHKDPN_01331	CDS	222				hypothetical protein
PGPHKDPN_01332	CDS	219				hypothetical protein
PGPHKDPN_01333	CDS	480				hypothetical protein
PGPHKDPN_01334	CDS	234				hypothetical protein
PGPHKDPN_01335	CDS	117				hypothetical protein
PGPHKDPN_01336	CDS	171				hypothetical protein
PGPHKDPN_01337	CDS	558	gyrB_1	5.6.2.2	COG0187	DNA gyrase subunit B
PGPHKDPN_01338	CDS	744	gyrB_2	5.6.2.2	COG0187	DNA gyrase subunit B
PGPHKDPN_01339	CDS	702	gyrB_3	5.6.2.2	COG0187	DNA gyrase subunit B
PGPHKDPN_01340	CDS	810				hypothetical protein
PGPHKDPN_01341	CDS	171				hypothetical protein
PGPHKDPN_01342	CDS	861				hypothetical protein
PGPHKDPN_01343	CDS	180				hypothetical protein
PGPHKDPN_01344	CDS	249				hypothetical protein
PGPHKDPN_01345	CDS	477				hypothetical protein
PGPHKDPN_01346	CDS	627				hypothetical protein
PGPHKDPN_01347	CDS	255				hypothetical protein
PGPHKDPN_01348	CDS	414				hypothetical protein
PGPHKDPN_01349	CDS	468				hypothetical protein
PGPHKDPN_01350	CDS	444	yegS	2.7.1.-		lipid kinase YegS
PGPHKDPN_01351	CDS	711	dctA_1			C4-dicarboxylate transport protein
PGPHKDPN_01352	CDS	420	dctA1			C4-dicarboxylate transport protein
PGPHKDPN_01353	CDS	687				hypothetical protein
PGPHKDPN_01354	CDS	270				hypothetical protein
PGPHKDPN_01355	CDS	261				hypothetical protein
PGPHKDPN_01356	CDS	1071				hypothetical protein
PGPHKDPN_01357	CDS	360				hypothetical protein
PGPHKDPN_01358	CDS	225	czcR			Transcriptional activator protein CzcR
PGPHKDPN_01359	CDS	1239	ggt	3.4.19.13	COG0405	Glutathione hydrolase proenzyme
PGPHKDPN_01360	CDS	102				hypothetical protein
PGPHKDPN_01361	CDS	183				hypothetical protein
PGPHKDPN_01362	CDS	402				hypothetical protein
PGPHKDPN_01363	CDS	249				hypothetical protein
PGPHKDPN_01364	CDS	210				putative epimerase/dehydratase
PGPHKDPN_01365	CDS	189				hypothetical protein
PGPHKDPN_01366	CDS	450				hypothetical protein
PGPHKDPN_01367	CDS	627				hypothetical protein
PGPHKDPN_01368	CDS	90				hypothetical protein
PGPHKDPN_01369	CDS	213				hypothetical protein
PGPHKDPN_01370	CDS	558	cpdA_3	3.1.4.53		3',5'-cyclic adenosine monophosphate phosphodiesterase CpdA
PGPHKDPN_01371	CDS	1068	fabH_1	2.3.1.180		3-oxoacyl-[acyl-carrier-protein] synthase 3
PGPHKDPN_01372	CDS	477				hypothetical protein
PGPHKDPN_01373	CDS	207				hypothetical protein
PGPHKDPN_01374	CDS	732	ubiE	2.1.1.163	COG2226	Ubiquinone/menaquinone biosynthesis C-methyltransferase UbiE
PGPHKDPN_01375	CDS	684				hypothetical protein
PGPHKDPN_01376	CDS	108				hypothetical protein
PGPHKDPN_01377	CDS	135				hypothetical protein
PGPHKDPN_01378	CDS	228				hypothetical protein
PGPHKDPN_01379	CDS	303	rny_1	3.1.-.-		Ribonuclease Y
PGPHKDPN_01380	CDS	1272	rny_2	3.1.-.-	COG1418	Ribonuclease Y
PGPHKDPN_01381	CDS	1158	nanT_1			Sialic acid transporter NanT
PGPHKDPN_01382	CDS	132				hypothetical protein
PGPHKDPN_01383	CDS	195				hypothetical protein
PGPHKDPN_01384	CDS	729				hypothetical protein
PGPHKDPN_01385	CDS	222				hypothetical protein
PGPHKDPN_01386	CDS	669	cysL		COG0583	HTH-type transcriptional regulator CysL
PGPHKDPN_01387	CDS	1077	eriC		COG0038	Chloride/fluoride channel protein
PGPHKDPN_01388	CDS	225				hypothetical protein
PGPHKDPN_01389	CDS	627	iolE	4.2.1.44		Inosose dehydratase
PGPHKDPN_01390	CDS	264				hypothetical protein
PGPHKDPN_01391	CDS	468				hypothetical protein
PGPHKDPN_01392	CDS	162				hypothetical protein
PGPHKDPN_01393	CDS	1077	gcvT_1	2.1.2.10		Aminomethyltransferase
PGPHKDPN_01394	CDS	474				hypothetical protein
PGPHKDPN_01395	CDS	510	idi	5.3.3.2	COG1443	Isopentenyl-diphosphate Delta-isomerase
PGPHKDPN_01396	CDS	216				hypothetical protein
PGPHKDPN_01397	CDS	432		1.1.1.81	COG0111	Hydroxypyruvate reductase
PGPHKDPN_01398	CDS	387		1.1.1.81	COG0111	Hydroxypyruvate reductase
PGPHKDPN_01399	CDS	384	mscL			Large-conductance mechanosensitive channel
PGPHKDPN_01400	CDS	372	APOA1BP	5.1.99.6		NAD(P)H-hydrate epimerase
PGPHKDPN_01401	CDS	1149	nnr		COG0062	Bifunctional NAD(P)H-hydrate repair enzyme Nnr
PGPHKDPN_01402	CDS	975	lgt	2.5.1.145	COG0682	Phosphatidylglycerol--prolipoprotein diacylglyceryl transferase
PGPHKDPN_01403	CDS	195				hypothetical protein
PGPHKDPN_01404	CDS	126	yidD			Putative membrane protein insertion efficiency factor
PGPHKDPN_01405	CDS	672	rarA		COG2256	Replication-associated recombination protein A
PGPHKDPN_01406	CDS	408			COG2256	putative AAA domain-containing protein
PGPHKDPN_01407	CDS	237				hypothetical protein
PGPHKDPN_01408	CDS	441				hypothetical protein
PGPHKDPN_01409	CDS	294				hypothetical protein
PGPHKDPN_01410	CDS	315				hypothetical protein
PGPHKDPN_01411	CDS	279				hypothetical protein
PGPHKDPN_01412	CDS	1362	dnaA		COG0593	Chromosomal replication initiator protein DnaA
PGPHKDPN_01413	CDS	120				hypothetical protein
PGPHKDPN_01414	CDS	444		3.1.3.48		Putative low molecular weight protein-tyrosine-phosphatase
PGPHKDPN_01415	CDS	156				hypothetical protein
PGPHKDPN_01416	CDS	195				hypothetical protein
PGPHKDPN_01417	CDS	468				hypothetical protein
PGPHKDPN_01418	CDS	306				hypothetical protein
PGPHKDPN_01419	CDS	345				hypothetical protein
PGPHKDPN_01420	CDS	654				hypothetical protein
PGPHKDPN_01421	CDS	396				hypothetical protein
PGPHKDPN_01422	CDS	438				hypothetical protein
PGPHKDPN_01423	CDS	192				hypothetical protein
PGPHKDPN_01424	CDS	780				hypothetical protein
PGPHKDPN_01425	CDS	396				hypothetical protein
PGPHKDPN_01426	CDS	327				hypothetical protein
PGPHKDPN_01427	CDS	339				hypothetical protein
PGPHKDPN_01428	CDS	180	emrA_1		COG1566	Multidrug export protein EmrA
PGPHKDPN_01429	CDS	138				hypothetical protein
PGPHKDPN_01430	CDS	861				hypothetical protein
PGPHKDPN_01431	CDS	588				hypothetical protein
PGPHKDPN_01432	CDS	2214	iutA			Ferric aerobactin receptor
PGPHKDPN_01433	CDS	1455				hypothetical protein
PGPHKDPN_01434	CDS	1140				hypothetical protein
PGPHKDPN_01435	CDS	705				hypothetical protein
PGPHKDPN_01436	CDS	477				hypothetical protein
PGPHKDPN_01437	CDS	561	metG_1	6.1.1.10	COG0073	Methionine--tRNA ligase
PGPHKDPN_01438	CDS	654	metG_2	6.1.1.10		Methionine--tRNA ligase
PGPHKDPN_01439	CDS	858				hypothetical protein
PGPHKDPN_01440	CDS	2742	susC_2			TonB-dependent receptor SusC
PGPHKDPN_01441	CDS	1422	susD			Starch-binding protein SusD
PGPHKDPN_01442	CDS	1080				hypothetical protein
PGPHKDPN_01443	CDS	726	susB_1	3.2.1.3		Glucan 1,4-alpha-glucosidase SusB
PGPHKDPN_01444	CDS	1278	susB_2	3.2.1.3		Glucan 1,4-alpha-glucosidase SusB
PGPHKDPN_01445	CDS	294				hypothetical protein
PGPHKDPN_01446	CDS	801		3.2.1.54	COG0366	Cyclomaltodextrinase
PGPHKDPN_01447	CDS	747				hypothetical protein
PGPHKDPN_01448	CDS	180				hypothetical protein
PGPHKDPN_01449	CDS	162				hypothetical protein
PGPHKDPN_01450	CDS	1419				hypothetical protein
PGPHKDPN_01451	CDS	1200				hypothetical protein
PGPHKDPN_01452	CDS	579	yhhW	1.13.11.24	COG1741	Quercetin 2,3-dioxygenase
PGPHKDPN_01453	CDS	135				hypothetical protein
PGPHKDPN_01454	CDS	552				hypothetical protein
PGPHKDPN_01455	CDS	240	purM_1	6.3.3.1	COG0150	Phosphoribosylformylglycinamidine cyclo-ligase
PGPHKDPN_01456	CDS	741	purM_2	6.3.3.1	COG0150	Phosphoribosylformylglycinamidine cyclo-ligase
PGPHKDPN_01457	CDS	564	purN	2.1.2.2		Phosphoribosylglycinamide formyltransferase
PGPHKDPN_01458	CDS	837				hypothetical protein
PGPHKDPN_01459	CDS	1452	purH			Bifunctional purine biosynthesis protein PurH
PGPHKDPN_01460	CDS	120				hypothetical protein
PGPHKDPN_01461	CDS	531	purD_1	6.3.4.13	COG0151	Phosphoribosylamine--glycine ligase
PGPHKDPN_01462	CDS	432	purD_2	6.3.4.13		Phosphoribosylamine--glycine ligase
PGPHKDPN_01463	CDS	684	carA_1	6.3.5.5		Carbamoyl-phosphate synthase small chain
PGPHKDPN_01464	CDS	243	guaA_1	6.3.5.2		GMP synthase [glutamine-hydrolyzing]
PGPHKDPN_01465	CDS	756	guaA_2	6.3.5.2	COG0518	GMP synthase [glutamine-hydrolyzing]
PGPHKDPN_01466	CDS	717	pheA			Bifunctional chorismate mutase/prephenate dehydratase
PGPHKDPN_01467	CDS	123				hypothetical protein
PGPHKDPN_01468	CDS	804	ubiB	2.7.-.-	COG0661	putative protein kinase UbiB
PGPHKDPN_01469	CDS	303				hypothetical protein
PGPHKDPN_01470	CDS	135				hypothetical protein
PGPHKDPN_01471	CDS	162				hypothetical protein
PGPHKDPN_01472	CDS	1401	rhlE_3	3.6.4.13	COG0513	ATP-dependent RNA helicase RhlE
PGPHKDPN_01473	CDS	114				hypothetical protein
PGPHKDPN_01474	CDS	549				hypothetical protein
PGPHKDPN_01475	CDS	324				hypothetical protein
PGPHKDPN_01476	CDS	1068	yqhD	1.1.1.-	COG1979	Alcohol dehydrogenase YqhD
PGPHKDPN_01477	CDS	333				hypothetical protein
PGPHKDPN_01478	CDS	369				hypothetical protein
PGPHKDPN_01479	CDS	381				hypothetical protein
PGPHKDPN_01480	CDS	405				hypothetical protein
PGPHKDPN_01481	CDS	102				hypothetical protein
PGPHKDPN_01482	CDS	288				hypothetical protein
PGPHKDPN_01483	CDS	405				hypothetical protein
PGPHKDPN_01484	CDS	1311	ppc_1	4.1.1.31		Phosphoenolpyruvate carboxylase
PGPHKDPN_01485	CDS	726	ppc_2	4.1.1.31	COG2352	Phosphoenolpyruvate carboxylase
PGPHKDPN_01486	CDS	681				hypothetical protein
PGPHKDPN_01487	CDS	978				hypothetical protein
PGPHKDPN_01488	CDS	507	arnB	2.6.1.87		UDP-4-amino-4-deoxy-L-arabinose--oxoglutarate aminotransferase
PGPHKDPN_01489	CDS	588	wbpE	2.6.1.98	COG0399	UDP-2-acetamido-2-deoxy-3-oxo-D-glucuronate aminotransferase
PGPHKDPN_01490	CDS	375				hypothetical protein
PGPHKDPN_01491	CDS	315	galE_1	5.1.3.2	COG1087	UDP-glucose 4-epimerase
PGPHKDPN_01492	CDS	720	galE_2	5.1.3.2	COG1087	UDP-glucose 4-epimerase
PGPHKDPN_01493	CDS	372	hldE	2.7.7.70		Bifunctional protein HldE
PGPHKDPN_01494	CDS	1272				hypothetical protein
PGPHKDPN_01495	CDS	363				hypothetical protein
PGPHKDPN_01496	CDS	417	mltG_1	4.2.2.-	COG1559	Endolytic murein transglycosylase
PGPHKDPN_01497	CDS	294	mltG_2	4.2.2.-		Endolytic murein transglycosylase
PGPHKDPN_01498	CDS	117				hypothetical protein
PGPHKDPN_01499	CDS	636	dapF	5.1.1.7	COG0253	Diaminopimelate epimerase
PGPHKDPN_01500	CDS	636				hypothetical protein
PGPHKDPN_01501	CDS	471				hypothetical protein
PGPHKDPN_01502	CDS	747	yhdG_1		COG0531	putative amino acid permease YhdG
PGPHKDPN_01503	CDS	681	yhdG_2		COG0531	putative amino acid permease YhdG
PGPHKDPN_01504	CDS	627				hypothetical protein
PGPHKDPN_01505	CDS	378				hypothetical protein
PGPHKDPN_01506	CDS	315				hypothetical protein
PGPHKDPN_01507	CDS	210				hypothetical protein
PGPHKDPN_01508	CDS	366				hypothetical protein
PGPHKDPN_01509	CDS	264				hypothetical protein
PGPHKDPN_01510	CDS	1098	hemN	1.3.98.3	COG0635	Oxygen-independent coproporphyrinogen III oxidase
PGPHKDPN_01511	CDS	354				hypothetical protein
PGPHKDPN_01512	CDS	156				hypothetical protein
PGPHKDPN_01513	CDS	408				hypothetical protein
PGPHKDPN_01514	CDS	450				hypothetical protein
PGPHKDPN_01515	CDS	756				hypothetical protein
PGPHKDPN_01516	CDS	849	secD			Protein translocase subunit SecD
PGPHKDPN_01517	CDS	2067	secDF		COG0341	Protein translocase subunit SecDF
PGPHKDPN_01518	CDS	468	tetA			Tetracycline resistance protein, class C
PGPHKDPN_01519	CDS	813				hypothetical protein
PGPHKDPN_01520	CDS	255	tatB			Sec-independent protein translocase protein TatB
PGPHKDPN_01521	CDS	567				hypothetical protein
PGPHKDPN_01522	CDS	537				hypothetical protein
PGPHKDPN_01523	CDS	210				hypothetical protein
PGPHKDPN_01524	CDS	219				hypothetical protein
PGPHKDPN_01525	CDS	456	trmL_1	2.1.1.207	COG0219	tRNA (cytidine(34)-2'-O)-methyltransferase
PGPHKDPN_01526	CDS	279				hypothetical protein
PGPHKDPN_01527	CDS	759				hypothetical protein
PGPHKDPN_01528	CDS	294				hypothetical protein
PGPHKDPN_01529	CDS	492				hypothetical protein
PGPHKDPN_01530	CDS	498				hypothetical protein
PGPHKDPN_01531	CDS	189	nhaA_1			Na(+)/H(+) antiporter NhaA
PGPHKDPN_01532	CDS	867	nhaA_2		COG3004	Na(+)/H(+) antiporter NhaA
PGPHKDPN_01533	CDS	711	relA_1	2.7.6.5	COG0317	GTP pyrophosphokinase
PGPHKDPN_01534	CDS	726	relA_2	2.7.6.5	COG0317	GTP pyrophosphokinase
PGPHKDPN_01535	CDS	186	relA_3	2.7.6.5	COG0317	GTP pyrophosphokinase
PGPHKDPN_01536	CDS	228	rsh	2.7.6.5		GTP pyrophosphokinase rsh
PGPHKDPN_01537	CDS	318	relA_4			Bifunctional (p)ppGpp synthase/hydrolase RelA
PGPHKDPN_01538	CDS	366				hypothetical protein
PGPHKDPN_01539	CDS	1767	acsA_1	6.2.1.1	COG0365	Acetyl-coenzyme A synthetase
PGPHKDPN_01540	CDS	90				hypothetical protein
PGPHKDPN_01541	CDS	171				hypothetical protein
PGPHKDPN_01542	CDS	582	acs	6.2.1.1	COG0365	Acetyl-coenzyme A synthetase
PGPHKDPN_01543	CDS	1068	acsA_2	6.2.1.1	COG0365	Acetyl-coenzyme A synthetase
PGPHKDPN_01544	CDS	234	walR_1		COG0745	Transcriptional regulatory protein WalR
PGPHKDPN_01545	CDS	168				hypothetical protein
PGPHKDPN_01546	CDS	318	resE_2	2.7.13.3		Sensor histidine kinase ResE
PGPHKDPN_01547	CDS	246				hypothetical protein
PGPHKDPN_01548	CDS	738				hypothetical protein
PGPHKDPN_01549	CDS	591				hypothetical protein
PGPHKDPN_01550	CDS	240				hypothetical protein
PGPHKDPN_01551	CDS	180				hypothetical protein
PGPHKDPN_01552	CDS	381				hypothetical protein
PGPHKDPN_01553	CDS	1113	abaF			Fosfomycin resistance protein AbaF
PGPHKDPN_01554	CDS	837				hypothetical protein
PGPHKDPN_01555	CDS	447				hypothetical protein
PGPHKDPN_01556	CDS	417				hypothetical protein
PGPHKDPN_01557	CDS	561				hypothetical protein
PGPHKDPN_01558	CDS	1197	argG	6.3.4.5		Argininosuccinate synthase
PGPHKDPN_01559	CDS	147	argC_1	1.2.1.38		N-acetyl-gamma-glutamyl-phosphate reductase
PGPHKDPN_01560	CDS	270	argC_2	1.2.1.38		N-acetyl-gamma-glutamyl-phosphate reductase
PGPHKDPN_01561	CDS	570	argC_3	1.2.1.38	COG0002	N-acetyl-gamma-glutamyl-phosphate reductase
PGPHKDPN_01562	CDS	1140	argD_1	2.6.1.11	COG4992	Acetylornithine aminotransferase
PGPHKDPN_01563	CDS	816	argF'	2.1.3.11		N-succinylornithine carbamoyltransferase
PGPHKDPN_01564	CDS	507	argB_1	2.7.2.8	COG0548	Acetylglutamate kinase
PGPHKDPN_01565	CDS	270	argB_2	2.7.2.8		Acetylglutamate kinase
PGPHKDPN_01566	CDS	1083	argE	3.5.1.16	COG0624	Acetylornithine deacetylase
PGPHKDPN_01567	CDS	498	argH_1	4.3.2.1	COG0165	Argininosuccinate lyase
PGPHKDPN_01568	CDS	642	argH_2	4.3.2.1		Argininosuccinate lyase
PGPHKDPN_01569	CDS	99				hypothetical protein
PGPHKDPN_01570	CDS	261				hypothetical protein
PGPHKDPN_01571	CDS	462	decR		COG1522	DNA-binding transcriptional activator DecR
PGPHKDPN_01572	CDS	786	pyrB_1	2.1.3.2	COG0540	Aspartate carbamoyltransferase
PGPHKDPN_01573	CDS	156	pyrB_2	2.1.3.2	COG0540	Aspartate carbamoyltransferase
PGPHKDPN_01574	CDS	255	carA_2	6.3.5.5		Carbamoyl-phosphate synthase small chain
PGPHKDPN_01575	CDS	879	carA_3	6.3.5.5		Carbamoyl-phosphate synthase small chain
PGPHKDPN_01576	CDS	435	carB_1	6.3.5.5		Carbamoyl-phosphate synthase large chain
PGPHKDPN_01577	CDS	951	carB_2	6.3.5.5		Carbamoyl-phosphate synthase large chain
PGPHKDPN_01578	CDS	1617	carB_3	6.3.5.5		Carbamoyl-phosphate synthase large chain
PGPHKDPN_01579	CDS	438				hypothetical protein
PGPHKDPN_01580	CDS	951				hypothetical protein
PGPHKDPN_01581	CDS	1698				hypothetical protein
PGPHKDPN_01582	CDS	2292				hypothetical protein
PGPHKDPN_01583	CDS	1026				hypothetical protein
PGPHKDPN_01584	CDS	468				hypothetical protein
PGPHKDPN_01585	CDS	429				hypothetical protein
PGPHKDPN_01586	CDS	495				hypothetical protein
PGPHKDPN_01587	CDS	351	prpB_1	4.1.3.30		2-methylisocitrate lyase
PGPHKDPN_01588	CDS	465			COG2513	putative protein
PGPHKDPN_01589	CDS	147				hypothetical protein
PGPHKDPN_01590	CDS	144				hypothetical protein
PGPHKDPN_01591	CDS	510	ogt_1	2.1.1.63		Methylated-DNA--protein-cysteine methyltransferase
PGPHKDPN_01592	CDS	159				hypothetical protein
PGPHKDPN_01593	CDS	513				hypothetical protein
PGPHKDPN_01594	CDS	177				hypothetical protein
PGPHKDPN_01595	CDS	312				hypothetical protein
PGPHKDPN_01596	CDS	360				hypothetical protein
PGPHKDPN_01597	CDS	399				hypothetical protein
PGPHKDPN_01598	CDS	378				hypothetical protein
PGPHKDPN_01599	CDS	180				hypothetical protein
PGPHKDPN_01600	CDS	615		3.1.3.-	COG1011	D-ribitol-5-phosphate phosphatase
PGPHKDPN_01601	CDS	432				hypothetical protein
PGPHKDPN_01602	CDS	378	yqeN		COG1466	putative protein YqeN
PGPHKDPN_01603	CDS	531				hypothetical protein
PGPHKDPN_01604	CDS	459		4.3.1.9	COG0492	Glucosaminate ammonia-lyase
PGPHKDPN_01605	CDS	510				hypothetical protein
PGPHKDPN_01606	tRNA	85				tRNA-Ser(tga)
PGPHKDPN_01607	CDS	153				hypothetical protein
PGPHKDPN_01608	CDS	267				hypothetical protein
PGPHKDPN_01609	CDS	342				hypothetical protein
PGPHKDPN_01610	CDS	786	xerC_1			Tyrosine recombinase XerC
PGPHKDPN_01611	CDS	333				hypothetical protein
PGPHKDPN_01612	CDS	933	pezT	2.7.1.176		Toxin PezT
PGPHKDPN_01613	CDS	390				hypothetical protein
PGPHKDPN_01614	CDS	390				hypothetical protein
PGPHKDPN_01615	CDS	1041	dnaG_2	2.7.7.-		DNA primase
PGPHKDPN_01616	CDS	555				hypothetical protein
PGPHKDPN_01617	CDS	276				hypothetical protein
PGPHKDPN_01618	CDS	240				hypothetical protein
PGPHKDPN_01619	CDS	540				hypothetical protein
PGPHKDPN_01620	CDS	249				hypothetical protein
PGPHKDPN_01621	CDS	186				hypothetical protein
PGPHKDPN_01622	CDS	501				hypothetical protein
PGPHKDPN_01623	CDS	390				hypothetical protein
PGPHKDPN_01624	CDS	771				hypothetical protein
PGPHKDPN_01625	CDS	1986				hypothetical protein
PGPHKDPN_01626	CDS	435				hypothetical protein
PGPHKDPN_01627	CDS	2082				hypothetical protein
PGPHKDPN_01628	CDS	756				hypothetical protein
PGPHKDPN_01629	CDS	267				hypothetical protein
PGPHKDPN_01630	CDS	1209				hypothetical protein
PGPHKDPN_01631	CDS	399				hypothetical protein
PGPHKDPN_01632	CDS	399				hypothetical protein
PGPHKDPN_01633	CDS	1656				hypothetical protein
PGPHKDPN_01634	CDS	840				hypothetical protein
	CRISPR	1551
PGPHKDPN_01635	CDS	147				hypothetical protein
PGPHKDPN_01636	CDS	417				hypothetical protein
PGPHKDPN_01637	CDS	645	xerC_2			Tyrosine recombinase XerC
PGPHKDPN_01638	CDS	273				hypothetical protein
PGPHKDPN_01639	CDS	672				hypothetical protein
PGPHKDPN_01640	CDS	147				hypothetical protein
PGPHKDPN_01641	CDS	705				hypothetical protein
PGPHKDPN_01642	CDS	198				hypothetical protein
PGPHKDPN_01643	CDS	204				hypothetical protein
PGPHKDPN_01644	CDS	1107				hypothetical protein
PGPHKDPN_01645	CDS	924				hypothetical protein
PGPHKDPN_01646	CDS	1635				hypothetical protein
PGPHKDPN_01647	CDS	126				hypothetical protein
PGPHKDPN_01648	CDS	234				hypothetical protein
PGPHKDPN_01649	CDS	177				hypothetical protein
PGPHKDPN_01650	CDS	1047				hypothetical protein
PGPHKDPN_01651	CDS	363				hypothetical protein
PGPHKDPN_01652	CDS	681				hypothetical protein
PGPHKDPN_01653	CDS	849				hypothetical protein
PGPHKDPN_01654	CDS	201				hypothetical protein
PGPHKDPN_01655	CDS	360				hypothetical protein
PGPHKDPN_01656	CDS	477				hypothetical protein
PGPHKDPN_01657	CDS	288				hypothetical protein
PGPHKDPN_01658	CDS	1086				hypothetical protein
PGPHKDPN_01659	CDS	297				hypothetical protein
PGPHKDPN_01660	CDS	558				hypothetical protein
PGPHKDPN_01661	CDS	294				hypothetical protein
PGPHKDPN_01662	CDS	213				hypothetical protein
PGPHKDPN_01663	CDS	291				hypothetical protein
PGPHKDPN_01664	CDS	1047				hypothetical protein
PGPHKDPN_01665	CDS	198				hypothetical protein
PGPHKDPN_01666	CDS	210				hypothetical protein
PGPHKDPN_01667	CDS	1128				hypothetical protein
PGPHKDPN_01668	CDS	309				hypothetical protein
PGPHKDPN_01669	CDS	1272	resA_2			Thiol-disulfide oxidoreductase ResA
PGPHKDPN_01670	CDS	3180				hypothetical protein
PGPHKDPN_01671	CDS	1350				hypothetical protein
PGPHKDPN_01672	CDS	246				hypothetical protein
PGPHKDPN_01673	CDS	429				hypothetical protein
PGPHKDPN_01674	CDS	144				hypothetical protein
PGPHKDPN_01675	CDS	1065				hypothetical protein
PGPHKDPN_01676	CDS	225				hypothetical protein
PGPHKDPN_01677	CDS	540				hypothetical protein
PGPHKDPN_01678	CDS	354				hypothetical protein
PGPHKDPN_01679	CDS	522				hypothetical protein
PGPHKDPN_01680	CDS	261				hypothetical protein
PGPHKDPN_01681	CDS	366				hypothetical protein
PGPHKDPN_01682	CDS	990	pvuIIM	2.1.1.113		Modification methylase PvuII
PGPHKDPN_01683	CDS	99				hypothetical protein
PGPHKDPN_01684	CDS	1191				hypothetical protein
PGPHKDPN_01685	CDS	342				hypothetical protein
PGPHKDPN_01686	CDS	243				hypothetical protein
PGPHKDPN_01687	CDS	252				hypothetical protein
PGPHKDPN_01688	CDS	516				hypothetical protein
PGPHKDPN_01689	CDS	141				hypothetical protein
PGPHKDPN_01690	CDS	210				hypothetical protein
PGPHKDPN_01691	CDS	624				hypothetical protein
PGPHKDPN_01692	CDS	171				hypothetical protein
PGPHKDPN_01693	CDS	231				hypothetical protein
PGPHKDPN_01694	CDS	681				hypothetical protein
PGPHKDPN_01695	CDS	957				hypothetical protein
PGPHKDPN_01696	CDS	468				hypothetical protein
PGPHKDPN_01697	CDS	1128				hypothetical protein
PGPHKDPN_01698	CDS	510				hypothetical protein
PGPHKDPN_01699	CDS	1140				hypothetical protein
PGPHKDPN_01700	CDS	381				hypothetical protein
PGPHKDPN_01701	CDS	408				hypothetical protein
PGPHKDPN_01702	CDS	183				hypothetical protein
PGPHKDPN_01703	CDS	201				hypothetical protein
PGPHKDPN_01704	CDS	243				hypothetical protein
PGPHKDPN_01705	CDS	501				hypothetical protein
PGPHKDPN_01706	CDS	399				hypothetical protein
PGPHKDPN_01707	CDS	246				hypothetical protein
PGPHKDPN_01708	CDS	588				hypothetical protein
PGPHKDPN_01709	CDS	384				hypothetical protein
PGPHKDPN_01710	CDS	747				hypothetical protein
PGPHKDPN_01711	CDS	900				hypothetical protein
PGPHKDPN_01712	CDS	1509	mdtB_1		COG0841	Multidrug resistance protein MdtB
PGPHKDPN_01713	CDS	498				hypothetical protein
PGPHKDPN_01714	CDS	1038	czcA_1			Cobalt-zinc-cadmium resistance protein CzcA
PGPHKDPN_01715	CDS	438				hypothetical protein
PGPHKDPN_01716	CDS	585				hypothetical protein
PGPHKDPN_01717	CDS	222				hypothetical protein
PGPHKDPN_01718	CDS	297				hypothetical protein
PGPHKDPN_01719	CDS	288				hypothetical protein
PGPHKDPN_01720	CDS	414				hypothetical protein
PGPHKDPN_01721	CDS	219				hypothetical protein
PGPHKDPN_01722	CDS	279				hypothetical protein
PGPHKDPN_01723	CDS	666				hypothetical protein
PGPHKDPN_01724	CDS	675	ctrA			Cell cycle response regulator CtrA
PGPHKDPN_01725	CDS	492				hypothetical protein
PGPHKDPN_01726	CDS	534	cusS_1	2.7.13.3	COG0642	Sensor histidine kinase CusS
PGPHKDPN_01727	CDS	435				hypothetical protein
PGPHKDPN_01728	CDS	555				hypothetical protein
PGPHKDPN_01729	CDS	150				hypothetical protein
PGPHKDPN_01730	CDS	600				hypothetical protein
PGPHKDPN_01731	CDS	417				hypothetical protein
PGPHKDPN_01732	CDS	474				hypothetical protein
PGPHKDPN_01733	CDS	705				hypothetical protein
PGPHKDPN_01734	CDS	504				hypothetical protein
PGPHKDPN_01735	CDS	762				hypothetical protein
PGPHKDPN_01736	CDS	351				hypothetical protein
PGPHKDPN_01737	CDS	426				hypothetical protein
PGPHKDPN_01738	CDS	141				hypothetical protein
PGPHKDPN_01739	CDS	744				hypothetical protein
PGPHKDPN_01740	CDS	783				hypothetical protein
PGPHKDPN_01741	CDS	231				hypothetical protein
PGPHKDPN_01742	CDS	609				hypothetical protein
PGPHKDPN_01743	CDS	384			COG0654	putative protein
PGPHKDPN_01744	CDS	540				hypothetical protein
PGPHKDPN_01745	CDS	324				hypothetical protein
PGPHKDPN_01746	CDS	459				hypothetical protein
PGPHKDPN_01747	CDS	378	ytcD_1		COG1733	putative HTH-type transcriptional regulator YtcD
PGPHKDPN_01748	CDS	204				hypothetical protein
PGPHKDPN_01749	CDS	735	nlhH	3.1.1.1	COG0657	Carboxylesterase NlhH
PGPHKDPN_01750	CDS	1056	pbuE		COG2814	Purine efflux pump PbuE
PGPHKDPN_01751	CDS	210				hypothetical protein
PGPHKDPN_01752	CDS	309				hypothetical protein
PGPHKDPN_01753	CDS	162				hypothetical protein
PGPHKDPN_01754	CDS	477	pbpE		COG1680	Penicillin-binding protein 4*
PGPHKDPN_01755	CDS	282				hypothetical protein
PGPHKDPN_01756	CDS	306				hypothetical protein
PGPHKDPN_01757	CDS	276				hypothetical protein
PGPHKDPN_01758	CDS	489	rhaS_2			HTH-type transcriptional activator RhaS
PGPHKDPN_01759	CDS	150				hypothetical protein
PGPHKDPN_01760	CDS	1101	iolS_2	1.1.1.-	COG0667	Aldo-keto reductase IolS
PGPHKDPN_01761	CDS	444				hypothetical protein
PGPHKDPN_01762	CDS	417	budC	1.1.1.304		Diacetyl reductase [(S)-acetoin forming]
PGPHKDPN_01763	CDS	354				hypothetical protein
PGPHKDPN_01764	CDS	270				hypothetical protein
PGPHKDPN_01765	CDS	216				hypothetical protein
PGPHKDPN_01766	CDS	126				hypothetical protein
PGPHKDPN_01767	CDS	573				hypothetical protein
PGPHKDPN_01768	CDS	279				hypothetical protein
PGPHKDPN_01769	CDS	945				hypothetical protein
PGPHKDPN_01770	CDS	279	yvgN_1	1.1.1.-	COG0656	Glyoxal reductase
PGPHKDPN_01771	CDS	354	yvgN_2	1.1.1.-	COG0656	Glyoxal reductase
PGPHKDPN_01772	CDS	210				hypothetical protein
PGPHKDPN_01773	CDS	915	adhC2_1	1.1.1.2	COG1064	NADP-dependent alcohol dehydrogenase C 2
PGPHKDPN_01774	CDS	144	yahK_1	1.1.1.2	COG1064	Aldehyde reductase YahK
PGPHKDPN_01775	CDS	717	estB_1	3.1.1.1	COG0400	Carboxylesterase 2
PGPHKDPN_01776	CDS	891	ygiD_2	1.13.11.29	COG3384	4,5-DOPA dioxygenase extradiol
PGPHKDPN_01777	CDS	519				hypothetical protein
PGPHKDPN_01778	CDS	300	araC			Arabinose operon regulatory protein
PGPHKDPN_01779	CDS	513				hypothetical protein
PGPHKDPN_01780	CDS	222				hypothetical protein
PGPHKDPN_01781	CDS	429				hypothetical protein
PGPHKDPN_01782	CDS	588				hypothetical protein
PGPHKDPN_01783	CDS	933				hypothetical protein
PGPHKDPN_01784	CDS	1497				hypothetical protein
PGPHKDPN_01785	CDS	441				hypothetical protein
PGPHKDPN_01786	CDS	1431	fdhL	1.1.99.11		Fructose dehydrogenase large subunit
PGPHKDPN_01787	CDS	444				hypothetical protein
PGPHKDPN_01788	CDS	552				hypothetical protein
PGPHKDPN_01789	CDS	498				hypothetical protein
PGPHKDPN_01790	CDS	339				hypothetical protein
PGPHKDPN_01791	CDS	618				hypothetical protein
PGPHKDPN_01792	CDS	342				hypothetical protein
PGPHKDPN_01793	CDS	153				hypothetical protein
PGPHKDPN_01794	CDS	1608	murG_1	2.4.1.227		UDP-N-acetylglucosamine--N-acetylmuramyl-(pentapeptide) pyrophosphoryl-undecaprenol N-acetylglucosamine transferase
PGPHKDPN_01795	CDS	300				hypothetical protein
PGPHKDPN_01796	CDS	123				hypothetical protein
PGPHKDPN_01797	CDS	231				hypothetical protein
PGPHKDPN_01798	CDS	294				hypothetical protein
PGPHKDPN_01799	CDS	543	rutD_1	3.5.1.-		Putative aminoacrylate hydrolase RutD
PGPHKDPN_01800	CDS	300				hypothetical protein
PGPHKDPN_01801	CDS	270				hypothetical protein
PGPHKDPN_01802	CDS	444				hypothetical protein
PGPHKDPN_01803	CDS	795				hypothetical protein
PGPHKDPN_01804	CDS	1152				hypothetical protein
PGPHKDPN_01805	CDS	219				hypothetical protein
PGPHKDPN_01806	CDS	585	ppsD	2.3.1.41	COG3321	Phthiocerol synthesis polyketide synthase type I PpsD
PGPHKDPN_01807	CDS	549				hypothetical protein
PGPHKDPN_01808	CDS	1155				hypothetical protein
PGPHKDPN_01809	CDS	2034	acpP_1			Acyl carrier protein
PGPHKDPN_01810	CDS	279				hypothetical protein
PGPHKDPN_01811	CDS	1758	pksN	2.3.1.-	COG1020	Polyketide synthase PksN
PGPHKDPN_01812	CDS	465				hypothetical protein
PGPHKDPN_01813	CDS	1191				hypothetical protein
PGPHKDPN_01814	CDS	717				hypothetical protein
PGPHKDPN_01815	CDS	108				hypothetical protein
PGPHKDPN_01816	CDS	1380	xylB_1	2.7.1.17	COG1070	Xylulose kinase
PGPHKDPN_01817	CDS	387	xylA_3	5.3.1.5	COG2115	Xylose isomerase
PGPHKDPN_01818	CDS	861	xylA_4	5.3.1.5	COG2115	Xylose isomerase
PGPHKDPN_01819	CDS	993				TonB-dependent receptor P26
PGPHKDPN_01820	CDS	750				TonB-dependent receptor P3
PGPHKDPN_01821	CDS	357				TonB-dependent receptor P3
PGPHKDPN_01822	CDS	195				hypothetical protein
PGPHKDPN_01823	CDS	1746				hypothetical protein
PGPHKDPN_01824	CDS	474	uxuA_1	4.2.1.8		Mannonate dehydratase
PGPHKDPN_01825	CDS	465	uxuA_2	4.2.1.8	COG1312	Mannonate dehydratase
PGPHKDPN_01826	CDS	672	uxuB	1.-.-.-	COG1028	putative oxidoreductase UxuB
PGPHKDPN_01827	CDS	147		1.-.-.-	COG1028	putative oxidoreductase
PGPHKDPN_01828	CDS	486				hypothetical protein
PGPHKDPN_01829	CDS	843		3.2.1.55	COG3507	Non-reducing end alpha-L-arabinofuranosidase BoGH43B
PGPHKDPN_01830	CDS	132				hypothetical protein
PGPHKDPN_01831	CDS	348				hypothetical protein
PGPHKDPN_01832	CDS	651				hypothetical protein
PGPHKDPN_01833	CDS	129				hypothetical protein
PGPHKDPN_01834	CDS	561				hypothetical protein
PGPHKDPN_01835	CDS	444				hypothetical protein
PGPHKDPN_01836	CDS	888	mro	5.1.3.3	COG2017	Aldose 1-epimerase
PGPHKDPN_01837	CDS	324				hypothetical protein
PGPHKDPN_01838	CDS	420				hypothetical protein
PGPHKDPN_01839	CDS	675				hypothetical protein
PGPHKDPN_01840	CDS	204				hypothetical protein
PGPHKDPN_01841	CDS	348				hypothetical protein
PGPHKDPN_01842	CDS	306				hypothetical protein
PGPHKDPN_01843	CDS	228				hypothetical protein
PGPHKDPN_01844	CDS	201				hypothetical protein
PGPHKDPN_01845	CDS	339				hypothetical protein
PGPHKDPN_01846	CDS	669	yicJ		COG2211	Inner membrane symporter YicJ
PGPHKDPN_01847	CDS	192				hypothetical protein
PGPHKDPN_01848	CDS	579				hypothetical protein
PGPHKDPN_01849	CDS	207				hypothetical protein
PGPHKDPN_01850	CDS	651	xylI_1	3.2.1.8	COG3693	Endo-1,4-beta-xylanase A
PGPHKDPN_01851	CDS	210	xylI_2	3.2.1.8	COG3693	Endo-1,4-beta-xylanase A
PGPHKDPN_01852	CDS	972	xsa_3			Xylosidase/arabinosidase
PGPHKDPN_01853	CDS	1923		3.2.1.131	COG3661	Extracellular xylan exo-alpha-(1->2)-glucuronosidase
PGPHKDPN_01854	CDS	555	yecD	3.-.-.-	COG1335	Isochorismatase family protein YecD
PGPHKDPN_01855	CDS	414				hypothetical protein
PGPHKDPN_01856	CDS	534				hypothetical protein
PGPHKDPN_01857	CDS	315				hypothetical protein
PGPHKDPN_01858	CDS	600				hypothetical protein
PGPHKDPN_01859	CDS	516	soxA	1.5.3.1		Monomeric sarcosine oxidase
PGPHKDPN_01860	CDS	510				hypothetical protein
PGPHKDPN_01861	CDS	471				hypothetical protein
PGPHKDPN_01862	CDS	1242				hypothetical protein
PGPHKDPN_01863	CDS	891	phy	3.1.3.8		3-phytase
PGPHKDPN_01864	CDS	1779				hypothetical protein
PGPHKDPN_01865	CDS	624				hypothetical protein
PGPHKDPN_01866	CDS	363				hypothetical protein
PGPHKDPN_01867	CDS	240				hypothetical protein
PGPHKDPN_01868	CDS	507				hypothetical protein
PGPHKDPN_01869	CDS	747				hypothetical protein
PGPHKDPN_01870	CDS	453				hypothetical protein
PGPHKDPN_01871	CDS	438				hypothetical protein
PGPHKDPN_01872	CDS	465				hypothetical protein
PGPHKDPN_01873	tRNA	86				tRNA-Ser(tga)
PGPHKDPN_01874	CDS	198				hypothetical protein
PGPHKDPN_01875	CDS	231				hypothetical protein
PGPHKDPN_01876	CDS	540				hypothetical protein
PGPHKDPN_01877	CDS	543				hypothetical protein
PGPHKDPN_01878	CDS	702				hypothetical protein
PGPHKDPN_01879	CDS	336				hypothetical protein
PGPHKDPN_01880	CDS	210				hypothetical protein
PGPHKDPN_01881	CDS	738	fmt_1	2.1.2.9		Methionyl-tRNA formyltransferase
PGPHKDPN_01882	CDS	1032				hypothetical protein
PGPHKDPN_01883	CDS	339				hypothetical protein
PGPHKDPN_01884	CDS	195				hypothetical protein
PGPHKDPN_01885	CDS	165				hypothetical protein
PGPHKDPN_01886	CDS	690				hypothetical protein
PGPHKDPN_01887	CDS	324				hypothetical protein
PGPHKDPN_01888	CDS	405				hypothetical protein
PGPHKDPN_01889	CDS	177				hypothetical protein
PGPHKDPN_01890	CDS	375				hypothetical protein
PGPHKDPN_01891	CDS	138				hypothetical protein
PGPHKDPN_01892	CDS	195				hypothetical protein
PGPHKDPN_01893	CDS	1473				hypothetical protein
PGPHKDPN_01894	CDS	1146				hypothetical protein
PGPHKDPN_01895	CDS	390				hypothetical protein
PGPHKDPN_01896	CDS	237				hypothetical protein
PGPHKDPN_01897	CDS	90				hypothetical protein
PGPHKDPN_01898	CDS	153				hypothetical protein
PGPHKDPN_01899	CDS	330				hypothetical protein
PGPHKDPN_01900	CDS	489				hypothetical protein
PGPHKDPN_01901	CDS	531				hypothetical protein
PGPHKDPN_01902	CDS	462				hypothetical protein
PGPHKDPN_01903	CDS	672				hypothetical protein
PGPHKDPN_01904	CDS	156				hypothetical protein
PGPHKDPN_01905	CDS	159				hypothetical protein
PGPHKDPN_01906	CDS	1053				hypothetical protein
PGPHKDPN_01907	CDS	498				hypothetical protein
PGPHKDPN_01908	CDS	336				hypothetical protein
PGPHKDPN_01909	CDS	288				hypothetical protein
PGPHKDPN_01910	CDS	1644	cntO_1		COG1629	Metal-pseudopaline receptor CntO
PGPHKDPN_01911	CDS	381	btuB_3			Vitamin B12 transporter BtuB
PGPHKDPN_01912	CDS	486	menE_1	6.2.1.26		2-succinylbenzoate--CoA ligase
PGPHKDPN_01913	CDS	729				hypothetical protein
PGPHKDPN_01914	CDS	174				hypothetical protein
PGPHKDPN_01915	CDS	375				hypothetical protein
PGPHKDPN_01916	CDS	678	yeeO		COG0534	putative FMN/FAD exporter YeeO
PGPHKDPN_01917	CDS	183				hypothetical protein
PGPHKDPN_01918	CDS	876	iucC	6.3.2.39		Aerobactin synthase
PGPHKDPN_01919	CDS	576				hypothetical protein
PGPHKDPN_01920	CDS	273				hypothetical protein
PGPHKDPN_01921	CDS	1281	iucD	1.14.13.59	COG3486	L-lysine N6-monooxygenase
PGPHKDPN_01922	CDS	1119				hypothetical protein
PGPHKDPN_01923	CDS	1065	iucA	6.3.2.38	COG4264	N(2)-citryl-N(6)-acetyl-N(6)-hydroxylysine synthase
PGPHKDPN_01924	CDS	180				hypothetical protein
PGPHKDPN_01925	CDS	444	ddc_1	4.1.1.86	COG0076	L-2,4-diaminobutyrate decarboxylase
PGPHKDPN_01926	CDS	489	ddc_2	4.1.1.86	COG0076	L-2,4-diaminobutyrate decarboxylase
PGPHKDPN_01927	CDS	579				hypothetical protein
PGPHKDPN_01928	CDS	1194		1.14.11.-		L-lysine 4-hydroxylase
PGPHKDPN_01929	CDS	834	fabH_2	2.3.1.180		3-oxoacyl-[acyl-carrier-protein] synthase 3
PGPHKDPN_01930	CDS	174				hypothetical protein
PGPHKDPN_01931	CDS	366				hypothetical protein
PGPHKDPN_01932	CDS	1344				hypothetical protein
PGPHKDPN_01933	CDS	573				TonB-dependent receptor P3
PGPHKDPN_01934	CDS	2049	susC_3			TonB-dependent receptor SusC
PGPHKDPN_01935	CDS	381				TonB-dependent receptor P39
PGPHKDPN_01936	CDS	249				hypothetical protein
PGPHKDPN_01937	CDS	831				hypothetical protein
PGPHKDPN_01938	CDS	420				hypothetical protein
PGPHKDPN_01939	CDS	246				hypothetical protein
PGPHKDPN_01940	CDS	162				hypothetical protein
PGPHKDPN_01941	CDS	249				hypothetical protein
PGPHKDPN_01942	CDS	411				hypothetical protein
PGPHKDPN_01943	CDS	462	asnC_2		COG1522	Regulatory protein AsnC
PGPHKDPN_01944	CDS	453				hypothetical protein
PGPHKDPN_01945	CDS	273				hypothetical protein
PGPHKDPN_01946	CDS	126				hypothetical protein
PGPHKDPN_01947	CDS	129				hypothetical protein
PGPHKDPN_01948	CDS	495				hypothetical protein
PGPHKDPN_01949	CDS	225				hypothetical protein
PGPHKDPN_01950	CDS	195				hypothetical protein
PGPHKDPN_01951	CDS	423				hypothetical protein
PGPHKDPN_01952	CDS	186				hypothetical protein
PGPHKDPN_01953	CDS	120				hypothetical protein
PGPHKDPN_01954	CDS	207				hypothetical protein
PGPHKDPN_01955	CDS	279				hypothetical protein
PGPHKDPN_01956	CDS	741				hypothetical protein
PGPHKDPN_01957	CDS	1053				hypothetical protein
PGPHKDPN_01958	CDS	336				hypothetical protein
PGPHKDPN_01959	CDS	609	adh_1	1.1.1.1		Alcohol dehydrogenase
PGPHKDPN_01960	CDS	366				hypothetical protein
PGPHKDPN_01961	CDS	315				hypothetical protein
PGPHKDPN_01962	CDS	108				hypothetical protein
PGPHKDPN_01963	CDS	1326		7.2.2.10		Calcium-transporting ATPase 1
PGPHKDPN_01964	CDS	435	kdpB_1	7.2.2.6		Potassium-transporting ATPase ATP-binding subunit
PGPHKDPN_01965	CDS	444				hypothetical protein
PGPHKDPN_01966	CDS	675				hypothetical protein
PGPHKDPN_01967	CDS	135				hypothetical protein
PGPHKDPN_01968	CDS	711				hypothetical protein
PGPHKDPN_01969	CDS	471			COG2335	Immunogenic protein MPT70
PGPHKDPN_01970	CDS	153				hypothetical protein
PGPHKDPN_01971	CDS	567	sigK		COG1595	ECF RNA polymerase sigma factor SigK
PGPHKDPN_01972	CDS	174				hypothetical protein
PGPHKDPN_01973	CDS	321				hypothetical protein
PGPHKDPN_01974	CDS	336				hypothetical protein
PGPHKDPN_01975	CDS	1437				hypothetical protein
PGPHKDPN_01976	CDS	510				hypothetical protein
PGPHKDPN_01977	CDS	387				hypothetical protein
PGPHKDPN_01978	CDS	315				hypothetical protein
PGPHKDPN_01979	CDS	723	czcA_2			Cobalt-zinc-cadmium resistance protein CzcA
PGPHKDPN_01980	CDS	837	czcA_3			Cobalt-zinc-cadmium resistance protein CzcA
PGPHKDPN_01981	CDS	474	czcA_4			Cobalt-zinc-cadmium resistance protein CzcA
PGPHKDPN_01982	CDS	1416	mdtC_1			Multidrug resistance protein MdtC
PGPHKDPN_01983	CDS	561				hypothetical protein
PGPHKDPN_01984	CDS	417				hypothetical protein
PGPHKDPN_01985	CDS	1254				hypothetical protein
PGPHKDPN_01986	CDS	801	dadD	3.5.4.31		5'-deoxyadenosine deaminase
PGPHKDPN_01987	CDS	372				hypothetical protein
PGPHKDPN_01988	CDS	342	nfdA	3.5.1.91		N-substituted formamide deformylase
PGPHKDPN_01989	CDS	642				hypothetical protein
PGPHKDPN_01990	CDS	2382				hypothetical protein
PGPHKDPN_01991	CDS	261				hypothetical protein
PGPHKDPN_01992	CDS	165				hypothetical protein
PGPHKDPN_01993	CDS	828	atoC		COG2204	Regulatory protein AtoC
PGPHKDPN_01994	CDS	192				hypothetical protein
PGPHKDPN_01995	CDS	432				hypothetical protein
PGPHKDPN_01996	CDS	129				hypothetical protein
PGPHKDPN_01997	CDS	768	kdpA_1		COG2060	Potassium-transporting ATPase potassium-binding subunit
[truncated: 5,048 more rows]

## Sheet: Chryseobacterium sp. CHNTR56_3
Additional file 7: Nanopore sequencing of bacteria genomes.
Features
976	329	CDS
			inference	ab initio prediction:Prodigal:002006
			locus_tag	PGPHKDPN_00001
			product	hypothetical protein
1860	1012	CDS
			inference	ab initio prediction:Prodigal:002006
			locus_tag	PGPHKDPN_00002
			product	hypothetical protein
2195	2022	CDS
			inference	ab initio prediction:Prodigal:002006
			locus_tag	PGPHKDPN_00003
			product	hypothetical protein
2626	2210	CDS
			EC_number	6.4.1.3
			db_xref	COG:COG4799
			gene	pccB
			inference	ab initio prediction:Prodigal:002006
			inference	similar to AA sequence:UniProtKB:Q3J4E3
			locus_tag	PGPHKDPN_00004
			product	Propionyl-CoA carboxylase beta chain
2970	3566	CDS
			inference	ab initio prediction:Prodigal:002006
			locus_tag	PGPHKDPN_00005
			product	hypothetical protein
3517	3750	CDS
			inference	ab initio prediction:Prodigal:002006
			locus_tag	PGPHKDPN_00006
			product	hypothetical protein
3856	4938	CDS
			inference	ab initio prediction:Prodigal:002006
			locus_tag	PGPHKDPN_00007
			product	hypothetical protein
5047	5721	CDS
			inference	ab initio prediction:Prodigal:002006
			locus_tag	PGPHKDPN_00008
			product	hypothetical protein
6609	6034	CDS
			inference	ab initio prediction:Prodigal:002006
			locus_tag	PGPHKDPN_00009
			product	hypothetical protein
7163	6594	CDS
			db_xref	COG:COG0322
			gene	uvrC_1
			inference	ab initio prediction:Prodigal:002006
			inference	similar to AA sequence:UniProtKB:Q5KWH6
			locus_tag	PGPHKDPN_00010
			product	UvrABC system protein C
8284	7217	CDS
			db_xref	COG:COG0322
			gene	uvrC_2
			inference	ab initio prediction:Prodigal:002006
			inference	similar to AA sequence:UniProtKB:P0A8G0
			locus_tag	PGPHKDPN_00011
			product	UvrABC system protein C
8858	8364	CDS
			inference	ab initio prediction:Prodigal:002006
			locus_tag	PGPHKDPN_00012
			product	hypothetical protein
9124	8798	CDS
			inference	ab initio prediction:Prodigal:002006
			locus_tag	PGPHKDPN_00013
			product	hypothetical protein
9257	9799	CDS
			EC_number	4.3.1.3
			db_xref	COG:COG2986
			gene	hutH_1
			inference	ab initio prediction:Prodigal:002006
			inference	similar to AA sequence:UniProtKB:P10944
			locus_tag	PGPHKDPN_00014
			product	Histidine ammonia-lyase
9796	10020	CDS
			EC_number	4.3.1.3
			gene	hutH_2
			inference	ab initio prediction:Prodigal:002006
			inference	protein motif:HAMAP:MF_00229
			locus_tag	PGPHKDPN_00015
			product	Histidine ammonia-lyase
9966	10742	CDS
			EC_number	4.3.1.3
			gene	hutH_3
			inference	ab initio prediction:Prodigal:002006
			inference	similar to AA sequence:UniProtKB:O31197
			locus_tag	PGPHKDPN_00016
			product	Histidine ammonia-lyase
10779	11231	CDS
			inference	ab initio prediction:Prodigal:002006
			locus_tag	PGPHKDPN_00017
			product	hypothetical protein
11304	11537	CDS
			inference	ab initio prediction:Prodigal:002006
			locus_tag	PGPHKDPN_00018
			product	hypothetical protein
11549	11803	CDS
			inference	ab initio prediction:Prodigal:002006
			locus_tag	PGPHKDPN_00019
			product	hypothetical protein
11889	12776	CDS
			inference	ab initio prediction:Prodigal:002006
			locus_tag	PGPHKDPN_00020
			product	hypothetical protein
12784	13383	CDS
			EC_number	3.4.21.62
			db_xref	COG:COG1404
			gene	aprE
			inference	ab initio prediction:Prodigal:002006
			inference	similar to AA sequence:UniProtKB:P04189
			locus_tag	PGPHKDPN_00021
			product	Subtilisin E
14521	13427	CDS
			inference	ab initio prediction:Prodigal:002006
			locus_tag	PGPHKDPN_00022
			product	hypothetical protein
14903	14652	CDS
			inference	ab initio prediction:Prodigal:002006
			locus_tag	PGPHKDPN_00023
			product	hypothetical protein
15480	14893	CDS
			EC_number	1.13.11.29
			db_xref	COG:COG3384
			gene	ygiD_1
			inference	ab initio prediction:Prodigal:002006
			inference	similar to AA sequence:UniProtKB:P24197
			locus_tag	PGPHKDPN_00024
			product	4,5-DOPA dioxygenase extradiol
16071	15559	CDS
			inference	ab initio prediction:Prodigal:002006
			inference	similar to AA sequence:UniProtKB:Q7A339
			locus_tag	PGPHKDPN_00025
			note	UPF0312 protein SA2479
			product	hypothetical protein
16305	18446	CDS
			inference	ab initio prediction:Prodigal:002006
			locus_tag	PGPHKDPN_00026
			product	hypothetical protein
18678	19703	CDS
			EC_number	1.14.14.3
			db_xref	COG:COG2141
			gene	luxA
			inference	ab initio prediction:Prodigal:002006
			inference	similar to AA sequence:UniProtKB:P19839
			locus_tag	PGPHKDPN_00027
			product	Alkanal monooxygenase alpha chain
20125	19778	CDS
			inference	ab initio prediction:Prodigal:002006
			locus_tag	PGPHKDPN_00028
			product	hypothetical protein
20274	20074	CDS
			inference	ab initio prediction:Prodigal:002006
			locus_tag	PGPHKDPN_00029
			product	hypothetical protein
20765	20364	CDS
			inference	ab initio prediction:Prodigal:002006
			locus_tag	PGPHKDPN_00030
			product	hypothetical protein
21162	20791	CDS
			inference	ab initio prediction:Prodigal:002006
			locus_tag	PGPHKDPN_00031
			product	hypothetical protein
21931	21419	CDS
			inference	ab initio prediction:Prodigal:002006
			locus_tag	PGPHKDPN_00032
			product	hypothetical protein
22947	22198	CDS
			inference	ab initio prediction:Prodigal:002006
			locus_tag	PGPHKDPN_00033
			product	hypothetical protein
23853	23179	CDS
			db_xref	COG:COG3279
			gene	natR_1
			inference	ab initio prediction:Prodigal:002006
			inference	similar to AA sequence:UniProtKB:P70955
			locus_tag	PGPHKDPN_00034
			product	Transcriptional regulatory protein NatR
24346	24053	CDS
			inference	ab initio prediction:Prodigal:002006
			locus_tag	PGPHKDPN_00035
			product	hypothetical protein
24382	24825	CDS
			inference	ab initio prediction:Prodigal:002006
			locus_tag	PGPHKDPN_00036
			product	hypothetical protein
25388	25194	CDS
			inference	ab initio prediction:Prodigal:002006
			locus_tag	PGPHKDPN_00037
			product	hypothetical protein
26159	25641	CDS
			db_xref	COG:COG0419
			gene	sbcC
			inference	ab initio prediction:Prodigal:002006
			inference	similar to AA sequence:UniProtKB:Q2FYT3
			locus_tag	PGPHKDPN_00038
			product	Nuclease SbcCD subunit C
26548	26165	CDS
			inference	ab initio prediction:Prodigal:002006
			locus_tag	PGPHKDPN_00039
			product	hypothetical protein
28675	26768	CDS
			inference	ab initio prediction:Prodigal:002006
			locus_tag	PGPHKDPN_00040
			product	hypothetical protein
29884	28679	CDS
			EC_number	3.1.4.53
			gene	cpdA_1
			inference	ab initio prediction:Prodigal:002006
			inference	protein motif:HAMAP:MF_00905
			locus_tag	PGPHKDPN_00041
			product	3',5'-cyclic adenosine monophosphate phosphodiesterase CpdA
30138	30413	CDS
			inference	ab initio prediction:Prodigal:002006
			locus_tag	PGPHKDPN_00042
			product	hypothetical protein
30383	30643	CDS
			inference	ab initio prediction:Prodigal:002006
			locus_tag	PGPHKDPN_00043
			product	hypothetical protein
30616	31020	CDS
			inference	ab initio prediction:Prodigal:002006
			locus_tag	PGPHKDPN_00044
			product	hypothetical protein
31063	31431	CDS
			inference	ab initio prediction:Prodigal:002006
			locus_tag	PGPHKDPN_00045
			product	hypothetical protein
31428	31928	CDS
			EC_number	5.2.1.8
			db_xref	COG:COG1047
			gene	slyD
			inference	ab initio prediction:Prodigal:002006
			inference	similar to AA sequence:UniProtKB:Q9KNX6
			locus_tag	PGPHKDPN_00046
			product	FKBP-type peptidyl-prolyl cis-trans isomerase SlyD
32458	32174	CDS
			inference	ab initio prediction:Prodigal:002006
			locus_tag	PGPHKDPN_00047
			product	hypothetical protein
33565	32912	CDS
			EC_number	3.4.15.5
			db_xref	COG:COG0339
			gene	dcp_1
			inference	ab initio prediction:Prodigal:002006
			inference	similar to AA sequence:UniProtKB:P24171
			locus_tag	PGPHKDPN_00048
			product	Dipeptidyl carboxypeptidase
34430	33576	CDS
			EC_number	3.4.15.5
			db_xref	COG:COG0339
			gene	dcp_2
			inference	ab initio prediction:Prodigal:002006
			inference	similar to AA sequence:UniProtKB:P24171
			locus_tag	PGPHKDPN_00049
			product	Dipeptidyl carboxypeptidase
34630	34484	CDS
			inference	ab initio prediction:Prodigal:002006
			locus_tag	PGPHKDPN_00050
			product	hypothetical protein
34995	34672	CDS
			inference	ab initio prediction:Prodigal:002006
			locus_tag	PGPHKDPN_00051
			product	hypothetical protein
35208	35852	CDS
			inference	ab initio prediction:Prodigal:002006
			locus_tag	PGPHKDPN_00052
			product	hypothetical protein
36551	36000	CDS
			inference	ab initio prediction:Prodigal:002006
			locus_tag	PGPHKDPN_00053
			product	hypothetical protein
38516	36639	CDS
			db_xref	COG:COG0475
			gene	kefC
			inference	ab initio prediction:Prodigal:002006
			inference	similar to AA sequence:UniProtKB:P03819
			locus_tag	PGPHKDPN_00054
			product	Glutathione-regulated potassium-efflux system protein KefC
39043	38717	CDS
			EC_number	1.6.99.-
			db_xref	COG:COG2249
			gene	ywrO
			inference	ab initio prediction:Prodigal:002006
			inference	similar to AA sequence:UniProtKB:P80871
			locus_tag	PGPHKDPN_00055
			product	General stress protein 14
40018	39482	CDS
			inference	ab initio prediction:Prodigal:002006
			locus_tag	PGPHKDPN_00056
			product	hypothetical protein
40287	39973	CDS
			inference	ab initio prediction:Prodigal:002006
			locus_tag	PGPHKDPN_00057
			product	hypothetical protein
40695	40315	CDS
			inference	ab initio prediction:Prodigal:002006
			locus_tag	PGPHKDPN_00058
			product	hypothetical protein
41120	40695	CDS
			db_xref	COG:COG1704
			gene	lemA_1
			inference	ab initio prediction:Prodigal:002006
			inference	similar to AA sequence:UniProtKB:A8AVK0
			locus_tag	PGPHKDPN_00059
			product	Protein LemA
41375	41911	CDS
			EC_number	1.5.1.3
			gene	dhfrIII
			inference	ab initio prediction:Prodigal:002006
			inference	similar to AA sequence:UniProtKB:P12833
			locus_tag	PGPHKDPN_00060
			product	Dihydrofolate reductase type 3
41944	42510	CDS
			inference	ab initio prediction:Prodigal:002006
			locus_tag	PGPHKDPN_00061
			product	hypothetical protein
43309	42974	CDS
			inference	ab initio prediction:Prodigal:002006
			inference	similar to AA sequence:UniProtKB:P0AFP0
			locus_tag	PGPHKDPN_00062
			note	UPF0126 inner membrane protein YadS
			product	hypothetical protein
43608	43297	CDS
			inference	ab initio prediction:Prodigal:002006
			locus_tag	PGPHKDPN_00063
			product	hypothetical protein
44170	43907	CDS
			EC_number	2.7.7.3
			gene	coaD
			inference	ab initio prediction:Prodigal:002006
			inference	similar to AA sequence:UniProtKB:P63820
			locus_tag	PGPHKDPN_00064
			product	Phosphopantetheine adenylyltransferase
45138	44173	CDS
			EC_number	6.3.2.4
			db_xref	COG:COG1181
			gene	ddl
			inference	ab initio prediction:Prodigal:002006
			inference	similar to AA sequence:UniProtKB:Q81Q29
			locus_tag	PGPHKDPN_00065
			product	D-alanine--D-alanine ligase
45318	46259	CDS
			inference	ab initio prediction:Prodigal:002006
			locus_tag	PGPHKDPN_00066
			product	hypothetical protein
46449	47522	CDS
			EC_number	5.4.99.23
			db_xref	COG:COG0564
			gene	rluD
			inference	ab initio prediction:Prodigal:002006
			inference	similar to AA sequence:UniProtKB:P33643
			locus_tag	PGPHKDPN_00067
			product	Ribosomal large subunit pseudouridine synthase D
47573	48100	CDS
			inference	ab initio prediction:Prodigal:002006
			locus_tag	PGPHKDPN_00068
			product	hypothetical protein
48112	48522	CDS
			inference	ab initio prediction:Prodigal:002006
			locus_tag	PGPHKDPN_00069
			product	hypothetical protein
48673	49698	CDS
			db_xref	COG:COG0635
			gene	hemW
			inference	ab initio prediction:Prodigal:002006
			inference	similar to AA sequence:UniProtKB:Q9CGF7
			locus_tag	PGPHKDPN_00070
			product	Heme chaperone HemW
49761	50573	CDS
			EC_number	5.1.1.3
			db_xref	COG:COG0796
			gene	racE
			inference	ab initio prediction:Prodigal:002006
			inference	similar to AA sequence:UniProtKB:P94556
			locus_tag	PGPHKDPN_00071
			product	Glutamate racemase 1
51053	50631	CDS
			EC_number	1.-.-.-
			db_xref	COG:COG0778
			gene	nfsB
			inference	ab initio prediction:Prodigal:002006
			inference	similar to AA sequence:UniProtKB:P15888
			locus_tag	PGPHKDPN_00072
			product	Oxygen-insensitive NAD(P)H nitroreductase
51232	51143	CDS
			inference	ab initio prediction:Prodigal:002006
			locus_tag	PGPHKDPN_00073
			product	hypothetical protein
51317	51670	CDS
			inference	ab initio prediction:Prodigal:002006
			locus_tag	PGPHKDPN_00074
			product	hypothetical protein
51847	51671	CDS
			inference	ab initio prediction:Prodigal:002006
			locus_tag	PGPHKDPN_00075
			product	hypothetical protein
52025	51849	CDS
			inference	ab initio prediction:Prodigal:002006
			locus_tag	PGPHKDPN_00076
			product	hypothetical protein
52368	53582	CDS
			inference	ab initio prediction:Prodigal:002006
			locus_tag	PGPHKDPN_00077
			product	hypothetical protein
54348	53689	CDS
			inference	ab initio prediction:Prodigal:002006
			locus_tag	PGPHKDPN_00078
			product	hypothetical protein
54639	54367	CDS
			inference	ab initio prediction:Prodigal:002006
			locus_tag	PGPHKDPN_00079
			product	hypothetical protein
54858	54688	CDS
			inference	ab initio prediction:Prodigal:002006
			locus_tag	PGPHKDPN_00080
			product	hypothetical protein
55126	54983	CDS
			inference	ab initio prediction:Prodigal:002006
			locus_tag	PGPHKDPN_00081
			product	hypothetical protein
55362	55135	CDS
			inference	ab initio prediction:Prodigal:002006
			locus_tag	PGPHKDPN_00082
			product	hypothetical protein
55838	55362	CDS
			inference	ab initio prediction:Prodigal:002006
			locus_tag	PGPHKDPN_00083
			product	hypothetical protein
55894	55995	CDS
			inference	ab initio prediction:Prodigal:002006
			locus_tag	PGPHKDPN_00084
			product	hypothetical protein
55977	57245	CDS
			EC_number	3.4.11.19
			gene	dap_1
			inference	ab initio prediction:Prodigal:002006
			inference	protein motif:HAMAP:MF_01960
			locus_tag	PGPHKDPN_00085
			product	D-aminopeptidase
57185	57436	CDS
			inference	ab initio prediction:Prodigal:002006
			locus_tag	PGPHKDPN_00086
			product	hypothetical protein
58262	57663	CDS
			inference	ab initio prediction:Prodigal:002006
			locus_tag	PGPHKDPN_00087
			product	hypothetical protein
58409	58669	CDS
			EC_number	3.1.-.-
			gene	yqgF
			inference	ab initio prediction:Prodigal:002006
			inference	protein motif:HAMAP:MF_00651
			locus_tag	PGPHKDPN_00088
			product	Putative pre-16S rRNA nuclease
58666	59094	CDS
			EC_number	3.5.1.88
			gene	def_1
			inference	ab initio prediction:Prodigal:002006
			inference	protein motif:HAMAP:MF_00163
			locus_tag	PGPHKDPN_00089
			product	Peptide deformylase
59314	59874	CDS
			inference	ab initio prediction:Prodigal:002006
			locus_tag	PGPHKDPN_00090
			product	hypothetical protein
60193	60420	CDS
			inference	ab initio prediction:Prodigal:002006
			locus_tag	PGPHKDPN_00091
			product	hypothetical protein
60399	60779	CDS
			EC_number	3.6.1.8
			db_xref	COG:COG1694
			gene	mazG
			inference	ab initio prediction:Prodigal:002006
			inference	similar to AA sequence:UniProtKB:P0AEY3
			locus_tag	PGPHKDPN_00092
			product	Nucleoside triphosphate pyrophosphohydrolase
60862	60957	CDS
			inference	ab initio prediction:Prodigal:002006
			locus_tag	PGPHKDPN_00093
			product	hypothetical protein
61026	62036	CDS
			inference	ab initio prediction:Prodigal:002006
			locus_tag	PGPHKDPN_00094
			product	hypothetical protein
62039	62911	CDS
			inference	ab initio prediction:Prodigal:002006
			locus_tag	PGPHKDPN_00095
			product	hypothetical protein
63138	62953	CDS
			inference	ab initio prediction:Prodigal:002006
			locus_tag	PGPHKDPN_00096
			product	hypothetical protein
63634	63188	CDS
			inference	ab initio prediction:Prodigal:002006
			locus_tag	PGPHKDPN_00097
			product	hypothetical protein
63837	63631	CDS
			inference	ab initio prediction:Prodigal:002006
			locus_tag	PGPHKDPN_00098
			product	hypothetical protein
65210	63840	CDS
			inference	ab initio prediction:Prodigal:002006
			locus_tag	PGPHKDPN_00099
			product	hypothetical protein
65608	65174	CDS
			inference	ab initio prediction:Prodigal:002006
			locus_tag	PGPHKDPN_00100
			product	hypothetical protein
66119	65553	CDS
			inference	ab initio prediction:Prodigal:002006
			locus_tag	PGPHKDPN_00101
			product	hypothetical protein
66367	66140	CDS
			inference	ab initio prediction:Prodigal:002006
			locus_tag	PGPHKDPN_00102
			product	hypothetical protein
66666	66391	CDS
			inference	ab initio prediction:Prodigal:002006
			locus_tag	PGPHKDPN_00103
			product	hypothetical protein
66693	67049	CDS
			inference	ab initio prediction:Prodigal:002006
			locus_tag	PGPHKDPN_00104
			product	hypothetical protein
67046	67342	CDS
			inference	ab initio prediction:Prodigal:002006
			locus_tag	PGPHKDPN_00105
			product	hypothetical protein
67359	67865	CDS
			inference	ab initio prediction:Prodigal:002006
			locus_tag	PGPHKDPN_00106
			product	hypothetical protein
67889	68803	CDS
			inference	ab initio prediction:Prodigal:002006
			locus_tag	PGPHKDPN_00107
			product	hypothetical protein
69253	68807	CDS
			inference	ab initio prediction:Prodigal:002006
			locus_tag	PGPHKDPN_00108
			product	hypothetical protein
70887	69292	CDS
			inference	ab initio prediction:Prodigal:002006
			locus_tag	PGPHKDPN_00109
			product	hypothetical protein
71047	70853	CDS
			inference	ab initio prediction:Prodigal:002006
			locus_tag	PGPHKDPN_00110
			product	hypothetical protein
71610	72071	CDS
			inference	ab initio prediction:Prodigal:002006
			locus_tag	PGPHKDPN_00111
			product	hypothetical protein
72125	72637	CDS
			inference	ab initio prediction:Prodigal:002006
			locus_tag	PGPHKDPN_00112
			product	hypothetical protein
72627	73283	CDS
			inference	ab initio prediction:Prodigal:002006
			locus_tag	PGPHKDPN_00113
			product	hypothetical protein
73786	73349	CDS
			inference	ab initio prediction:Prodigal:002006
			locus_tag	PGPHKDPN_00114
			product	hypothetical protein
74337	74119	CDS
			inference	ab initio prediction:Prodigal:002006
			locus_tag	PGPHKDPN_00115
			product	hypothetical protein
74760	74383	CDS
			inference	ab initio prediction:Prodigal:002006
			locus_tag	PGPHKDPN_00116
			product	hypothetical protein
75910	75419	CDS
			inference	ab initio prediction:Prodigal:002006
			locus_tag	PGPHKDPN_00117
			product	hypothetical protein
76567	76313	CDS
			inference	ab initio prediction:Prodigal:002006
			locus_tag	PGPHKDPN_00118
			product	hypothetical protein
77551	76907	CDS
			inference	ab initio prediction:Prodigal:002006
			locus_tag	PGPHKDPN_00119
			product	hypothetical protein
78047	77589	CDS
			inference	ab initio prediction:Prodigal:002006
			locus_tag	PGPHKDPN_00120
			product	hypothetical protein
78881	78459	CDS
			inference	ab initio prediction:Prodigal:002006
			locus_tag	PGPHKDPN_00121
			product	hypothetical protein
79875	79297	CDS
			inference	ab initio prediction:Prodigal:002006
			locus_tag	PGPHKDPN_00122
			product	hypothetical protein
80150	80001	CDS
			inference	ab initio prediction:Prodigal:002006
			locus_tag	PGPHKDPN_00123
			product	hypothetical protein
80338	80168	CDS
			inference	ab initio prediction:Prodigal:002006
			locus_tag	PGPHKDPN_00124
			product	hypothetical protein
81426	80803	CDS
			inference	ab initio prediction:Prodigal:002006
			locus_tag	PGPHKDPN_00125
			product	hypothetical protein
81866	81390	CDS
			inference	ab initio prediction:Prodigal:002006
			locus_tag	PGPHKDPN_00126
			product	hypothetical protein
82270	82010	CDS
			EC_number	7.1.1.-
			gene	ndhB_1
			inference	ab initio prediction:Prodigal:002006
			inference	protein motif:HAMAP:MF_00445
			locus_tag	PGPHKDPN_00127
			product	NAD(P)H-quinone oxidoreductase subunit 2, chloroplastic
83397	82276	CDS
			EC_number	7.1.1.-
			gene	ndhB_2
			inference	ab initio prediction:Prodigal:002006
			inference	protein motif:HAMAP:MF_00445
			locus_tag	PGPHKDPN_00128
			product	NAD(P)H-quinone oxidoreductase subunit 2, chloroplastic
84907	83414	CDS
			EC_number	7.1.1.-
			db_xref	COG:COG1008
			gene	nuoM
			inference	ab initio prediction:Prodigal:002006
			inference	similar to AA sequence:UniProtKB:P0AFE8
			locus_tag	PGPHKDPN_00129
			product	NADH-quinone oxidoreductase subunit M
85641	84907	CDS
			EC_number	7.1.1.-
			db_xref	COG:COG1009
			inference	ab initio prediction:Prodigal:002006
			inference	similar to AA sequence:UniProtKB:Q56227
			locus_tag	PGPHKDPN_00130
			product	NADH-quinone oxidoreductase subunit 12
85868	85683	CDS
			EC_number	7.1.1.-
			db_xref	COG:COG1009
			inference	ab initio prediction:Prodigal:002006
			inference	similar to AA sequence:UniProtKB:Q56227
			locus_tag	PGPHKDPN_00131
			product	NADH-quinone oxidoreductase subunit 12
86113	85853	CDS
			inference	ab initio prediction:Prodigal:002006
			locus_tag	PGPHKDPN_00132
			product	hypothetical protein
86730	86089	CDS
			EC_number	7.1.1.-
			db_xref	COG:COG1009
			gene	nuoL
			inference	ab initio prediction:Prodigal:002006
			inference	similar to AA sequence:UniProtKB:P9WIW1
			locus_tag	PGPHKDPN_00133
			product	NADH-quinone oxidoreductase subunit L
87379	86822	CDS
			EC_number	7.1.1.-
			gene	ndhE
			inference	ab initio prediction:Prodigal:002006
			inference	protein motif:HAMAP:MF_01456
			locus_tag	PGPHKDPN_00134
			product	NAD(P)H-quinone oxidoreductase subunit 4L, chloroplastic
87520	87648	CDS
			inference	ab initio prediction:Prodigal:002006
			locus_tag	PGPHKDPN_00135
			product	hypothetical protein
88209	87658	CDS
			EC_number	7.1.1.-
			db_xref	COG:COG1143
			gene	nqo9
			inference	ab initio prediction:Prodigal:002006
			inference	similar to AA sequence:UniProtKB:Q56224
			locus_tag	PGPHKDPN_00136
			product	NADH-quinone oxidoreductase subunit 9
89154	88339	CDS
			EC_number	7.1.1.-
			db_xref	COG:COG1005
			gene	ndhA_1
			inference	ab initio prediction:Prodigal:002006
			inference	similar to AA sequence:UniProtKB:Q8DL32
			locus_tag	PGPHKDPN_00137
			product	NAD(P)H-quinone oxidoreductase subunit 1
89404	89111	CDS
			EC_number	7.1.1.-
			gene	ndhA_2
			inference	ab initio prediction:Prodigal:002006
			inference	protein motif:HAMAP:MF_01350
			locus_tag	PGPHKDPN_00138
			product	NAD(P)H-quinone oxidoreductase subunit 1, chloroplastic
90497	89499	CDS
			EC_number	7.1.1.-
			db_xref	COG:COG1034
			gene	nqo3
			inference	ab initio prediction:Prodigal:002006
			inference	similar to AA sequence:UniProtKB:P29915
			locus_tag	PGPHKDPN_00139
			product	NADH-quinone oxidoreductase chain 3
91433	90543	CDS
			inference	ab initio prediction:Prodigal:002006
			locus_tag	PGPHKDPN_00140
			product	hypothetical protein
92608	91439	CDS
			EC_number	7.1.1.-
			db_xref	COG:COG1894
			gene	nqo1
			inference	ab initio prediction:Prodigal:002006
			inference	similar to AA sequence:UniProtKB:Q56222
			locus_tag	PGPHKDPN_00141
			product	NADH-quinone oxidoreductase subunit 1
92796	92560	CDS
			EC_number	7.1.1.-
			db_xref	COG:COG1894
			gene	nuoF
			inference	ab initio prediction:Prodigal:002006
			inference	similar to AA sequence:UniProtKB:O66841
			locus_tag	PGPHKDPN_00142
			product	NADH-quinone oxidoreductase subunit F
93135	92887	CDS
			inference	ab initio prediction:Prodigal:002006
			locus_tag	PGPHKDPN_00143
			product	hypothetical protein
93396	93151	CDS
			EC_number	7.1.1.-
			db_xref	COG:COG1905
			gene	nqo2
			inference	ab initio prediction:Prodigal:002006
			inference	similar to AA sequence:UniProtKB:P29914
			locus_tag	PGPHKDPN_00144
			product	NADH-quinone oxidoreductase chain 2
94774	93506	CDS
			EC_number	7.1.1.-
			db_xref	COG:COG0649
			gene	nqo4
			inference	ab initio prediction:Prodigal:002006
			inference	similar to AA sequence:UniProtKB:Q56220
			locus_tag	PGPHKDPN_00145
			product	NADH-quinone oxidoreductase subunit 4
95292	94798	CDS
			EC_number	7.1.1.-
			db_xref	COG:COG0852
			gene	nqo5
			inference	ab initio prediction:Prodigal:002006
			inference	similar to AA sequence:UniProtKB:P29917
			locus_tag	PGPHKDPN_00146
			product	NADH-quinone oxidoreductase chain 5
95858	95298	CDS
			EC_number	7.1.1.-
			gene	ndhK
			inference	ab initio prediction:Prodigal:002006
			inference	protein motif:HAMAP:MF_01356
			locus_tag	PGPHKDPN_00147
			product	NAD(P)H-quinone oxidoreductase subunit K, chloroplastic
96334	96242	CDS
			inference	ab initio prediction:Prodigal:002006
			locus_tag	PGPHKDPN_00148
			product	hypothetical protein
96631	96464	CDS
			inference	ab initio prediction:Prodigal:002006
			locus_tag	PGPHKDPN_00149
			product	hypothetical protein
97802	96669	CDS
			gene	yghO
			inference	ab initio prediction:Prodigal:002006
			inference	similar to AA sequence:UniProtKB:Q46840
			locus_tag	PGPHKDPN_00150
			product	Protein YghO
97907	98617	CDS
			inference	ab initio prediction:Prodigal:002006
			locus_tag	PGPHKDPN_00151
			product	hypothetical protein
99410	98811	CDS
			db_xref	COG:COG1739
			gene	yigZ
			inference	ab initio prediction:Prodigal:002006
			inference	similar to AA sequence:UniProtKB:P27862
			locus_tag	PGPHKDPN_00152
			product	IMPACT family member YigZ
100439	99414	CDS
			db_xref	COG:COG0117
			gene	ribD
			inference	ab initio prediction:Prodigal:002006
			inference	similar to AA sequence:UniProtKB:P25539
			locus_tag	PGPHKDPN_00153
			product	Riboflavin biosynthesis protein RibD
100772	100542	CDS
			inference	ab initio prediction:Prodigal:002006
			locus_tag	PGPHKDPN_00154
			product	hypothetical protein
102303	100900	CDS
			inference	ab initio prediction:Prodigal:002006
			locus_tag	PGPHKDPN_00155
			product	hypothetical protein
103022	102366	CDS
			EC_number	1.1.1.25
			db_xref	COG:COG0169
			gene	aroE
			inference	ab initio prediction:Prodigal:002006
			inference	similar to AA sequence:UniProtKB:Q5HNV1
			locus_tag	PGPHKDPN_00156
			product	Shikimate dehydrogenase (NADP(+))
103941	103168	CDS
			inference	ab initio prediction:Prodigal:002006
			locus_tag	PGPHKDPN_00157
			product	hypothetical protein
104033	104122	CDS
			inference	ab initio prediction:Prodigal:002006
			locus_tag	PGPHKDPN_00158
			product	hypothetical protein
104950	104126	CDS
			EC_number	3.1.-.-
			db_xref	COG:COG2356
			gene	bsn
			inference	ab initio prediction:Prodigal:002006
			inference	similar to AA sequence:UniProtKB:Q03091
			locus_tag	PGPHKDPN_00159
			product	Extracellular ribonuclease
105210	104998	CDS
			inference	ab initio prediction:Prodigal:002006
			locus_tag	PGPHKDPN_00160
			product	hypothetical protein
106202	105276	CDS
			inference	ab initio prediction:Prodigal:002006
			locus_tag	PGPHKDPN_00161
			product	hypothetical protein
106568	106209	CDS
			db_xref	COG:COG0858
			gene	rbfA
			inference	ab initio prediction:Prodigal:002006
			inference	similar to AA sequence:UniProtKB:P0A7G2
			locus_tag	PGPHKDPN_00162
			product	30S ribosome-binding factor
106758	107057	CDS
			EC_number	5.1.99.-
			db_xref	COG:COG0346
			gene	epi
			inference	ab initio prediction:Prodigal:002006
			inference	similar to AA sequence:UniProtKB:Q3IZP4
			locus_tag	PGPHKDPN_00163
			product	Ethylmalonyl-CoA/methylmalonyl-CoA epimerase
107120	107194	tRNA
			inference	COORDINATES:profile:Aragorn:001002
			locus_tag	PGPHKDPN_00164
			product	tRNA-Met(cat)
107351	108058	CDS
			inference	ab initio prediction:Prodigal:002006
			locus_tag	PGPHKDPN_00165
			product	hypothetical protein
108183	108527	CDS
			inference	ab initio prediction:Prodigal:002006
			locus_tag	PGPHKDPN_00166
			product	hypothetical protein
108538	109560	CDS
			inference	ab initio prediction:Prodigal:002006
			locus_tag	PGPHKDPN_00167
			product	hypothetical protein
110785	109667	CDS
			EC_number	4.2.2.22
			gene	pel
			inference	ab initio prediction:Prodigal:002006
			inference	similar to AA sequence:UniProtKB:B1B6T1
			locus_tag	PGPHKDPN_00168
			product	Pectate trisaccharide-lyase
112446	112141	CDS
			inference	ab initio prediction:Prodigal:002006
			locus_tag	PGPHKDPN_00169
			product	hypothetical protein
113594	112452	CDS
			inference	ab initio prediction:Prodigal:002006
			locus_tag	PGPHKDPN_00170
			product	hypothetical protein
114016	113558	CDS
			inference	ab initio prediction:Prodigal:002006
			locus_tag	PGPHKDPN_00171
			product	hypothetical protein
114615	114046	CDS
			inference	ab initio prediction:Prodigal:002006
			locus_tag	PGPHKDPN_00172
			product	hypothetical protein
114852	114649	CDS
			inference	ab initio prediction:Prodigal:002006
			locus_tag	PGPHKDPN_00173
			product	hypothetical protein
115115	114849	CDS
			inference	ab initio prediction:Prodigal:002006
			locus_tag	PGPHKDPN_00174
			product	hypothetical protein
115585	115067	CDS
			inference	ab initio prediction:Prodigal:002006
			locus_tag	PGPHKDPN_00175
			product	hypothetical protein
115861	115619	CDS
			inference	ab initio prediction:Prodigal:002006
			locus_tag	PGPHKDPN_00176
			product	hypothetical protein
116774	116130	CDS
			EC_number	3.1.1.-
			db_xref	COG:COG2755
			gene	rhgT_1
			inference	ab initio prediction:Prodigal:002006
			inference	similar to AA sequence:UniProtKB:O31523
			locus_tag	PGPHKDPN_00177
			product	Rhamnogalacturonan acetylesterase RhgT
117255	116950	CDS
			inference	ab initio prediction:Prodigal:002006
			locus_tag	PGPHKDPN_00178
			product	hypothetical protein
117614	117252	CDS
			EC_number	3.1.1.11
			gene	pemA_1
			inference	ab initio prediction:Prodigal:002006
			inference	similar to AA sequence:UniProtKB:P0C1A8
			locus_tag	PGPHKDPN_00179
			product	Pectinesterase A
117922	117611	CDS
			inference	ab initio prediction:Prodigal:002006
			locus_tag	PGPHKDPN_00180
			product	hypothetical protein
118747	118112	CDS
			EC_number	3.1.1.-
			db_xref	COG:COG0657
			gene	aes
			inference	ab initio prediction:Prodigal:002006
			inference	similar to AA sequence:UniProtKB:P23872
			locus_tag	PGPHKDPN_00181
			product	Acetyl esterase
119494	119039	CDS
			inference	ab initio prediction:Prodigal:002006
			locus_tag	PGPHKDPN_00182
			product	hypothetical protein
120024	119488	CDS
			EC_number	3.2.1.15
			gene	pgl_1
			inference	ab initio prediction:Prodigal:002006
			inference	similar to AA sequence:UniProtKB:P27644
			locus_tag	PGPHKDPN_00183
			product	Polygalacturonase
120227	120054	CDS
			inference	ab initio prediction:Prodigal:002006
			locus_tag	PGPHKDPN_00184
			product	hypothetical protein
120445	120173	CDS
			inference	ab initio prediction:Prodigal:002006
			locus_tag	PGPHKDPN_00185
			product	hypothetical protein
120846	120460	CDS
			inference	ab initio prediction:Prodigal:002006
			locus_tag	PGPHKDPN_00186
			product	hypothetical protein
121406	120843	CDS
			EC_number	3.1.1.-
			db_xref	COG:COG2755
			gene	rhgT_2
			inference	ab initio prediction:Prodigal:002006
			inference	similar to AA sequence:UniProtKB:O31523
			locus_tag	PGPHKDPN_00187
			product	Rhamnogalacturonan acetylesterase RhgT
122026	121679	CDS
			inference	ab initio prediction:Prodigal:002006
			locus_tag	PGPHKDPN_00188
			product	hypothetical protein
123320	122256	CDS
			EC_number	3.2.1.-
			inference	ab initio prediction:Prodigal:002006
			inference	similar to AA sequence:UniProtKB:T2KN85
			locus_tag	PGPHKDPN_00189
			product	Beta-xylosidase
123733	123578	CDS
			inference	ab initio prediction:Prodigal:002006
			locus_tag	PGPHKDPN_00190
			product	hypothetical protein
124272	123754	CDS
			EC_number	3.2.1.172
			db_xref	COG:COG4225
			gene	yteR
			inference	ab initio prediction:Prodigal:002006
			inference	similar to AA sequence:UniProtKB:O34559
			locus_tag	PGPHKDPN_00191
			product	Unsaturated rhamnogalacturonyl hydrolase YteR
124833	124498	CDS
			inference	ab initio prediction:Prodigal:002006
			locus_tag	PGPHKDPN_00192
			product	hypothetical protein
125051	124845	CDS
			inference	ab initio prediction:Prodigal:002006
			locus_tag	PGPHKDPN_00193
			product	hypothetical protein
125880	125212	CDS
			inference	ab initio prediction:Prodigal:002006
			locus_tag	PGPHKDPN_00194
			product	hypothetical protein
126329	125883	CDS
			inference	ab initio prediction:Prodigal:002006
			locus_tag	PGPHKDPN_00195
			product	hypothetical protein
127219	126326	CDS
			inference	ab initio prediction:Prodigal:002006
			locus_tag	PGPHKDPN_00196
			product	hypothetical protein
127972	127328	CDS
			EC_number	3.1.1.11
			db_xref	COG:COG4677
			gene	pemA_2
			inference	ab initio prediction:Prodigal:002006
			inference	similar to AA sequence:UniProtKB:P0C1A9
			locus_tag	PGPHKDPN_00197
			product	Pectinesterase A
128349	128017	CDS
			inference	ab initio prediction:Prodigal:002006
			locus_tag	PGPHKDPN_00198
			product	hypothetical protein
130254	128431	CDS
			inference	ab initio prediction:Prodigal:002006
			locus_tag	PGPHKDPN_00199
			product	hypothetical protein
131419	130265	CDS
			inference	ab initio prediction:Prodigal:002006
			inference	similar to AA sequence:UniProtKB:T2KPJ3
			locus_tag	PGPHKDPN_00200
			product	TonB-dependent receptor P3
131868	131446	CDS
			inference	ab initio prediction:Prodigal:002006
			locus_tag	PGPHKDPN_00201
			product	hypothetical protein
132374	132018	CDS
			inference	ab initio prediction:Prodigal:002006
			locus_tag	PGPHKDPN_00202
			product	hypothetical protein
132691	132383	CDS
			inference	ab initio prediction:Prodigal:002006
			locus_tag	PGPHKDPN_00203
			product	hypothetical protein
133251	132742	CDS
			gene	btuB_1
			inference	ab initio prediction:Prodigal:002006
			inference	protein motif:HAMAP:MF_01531
			locus_tag	PGPHKDPN_00204
			product	Vitamin B12 transporter BtuB
134236	134604	CDS
			EC_number	5.3.1.17
			gene	kduI_1
			inference	ab initio prediction:Prodigal:002006
			inference	similar to AA sequence:UniProtKB:T2KN98
			locus_tag	PGPHKDPN_00205
			product	4-deoxy-L-threo-5-hexosulose-uronate ketol-isomerase
134688	134990	CDS
			EC_number	5.3.1.17
			gene	kduI_2
			inference	ab initio prediction:Prodigal:002006
			inference	similar to AA sequence:UniProtKB:T2KN98
			locus_tag	PGPHKDPN_00206
			product	4-deoxy-L-threo-5-hexosulose-uronate ketol-isomerase
134999	135781	CDS
			EC_number	1.1.1.127
			gene	kduD
			inference	ab initio prediction:Prodigal:002006
			inference	similar to AA sequence:UniProtKB:T2KLZ8
			locus_tag	PGPHKDPN_00207
			product	2-dehydro-3-deoxy-D-gluconate 5-dehydrogenase
135800	137197	CDS
			EC_number	5.3.1.12
			db_xref	COG:COG1904
			gene	uxaC
			inference	ab initio prediction:Prodigal:002006
			inference	similar to AA sequence:UniProtKB:P0A8G3
			locus_tag	PGPHKDPN_00208
			product	Uronate isomerase
137360	138367	CDS
			EC_number	2.7.1.45
			gene	kdgK
			inference	ab initio prediction:Prodigal:002006
			inference	similar to AA sequence:UniProtKB:Q53W83
			locus_tag	PGPHKDPN_00209
			product	2-dehydro-3-deoxygluconokinase
138593	139189	CDS
			db_xref	COG:COG0800
			gene	kdgA
			inference	ab initio prediction:Prodigal:002006
			inference	similar to AA sequence:UniProtKB:P50846
			locus_tag	PGPHKDPN_00210
			product	KHG/KDPG aldolase
139149	139253	CDS
			inference	ab initio prediction:Prodigal:002006
			locus_tag	PGPHKDPN_00211
			product	hypothetical protein
139300	139788	CDS
			inference	ab initio prediction:Prodigal:002006
			locus_tag	PGPHKDPN_00212
			product	hypothetical protein
139979	140740	CDS
			inference	ab initio prediction:Prodigal:002006
			locus_tag	PGPHKDPN_00213
			product	hypothetical protein
141113	141391	CDS
			EC_number	1.1.1.58
			db_xref	COG:COG0246
			gene	uxaB_1
			inference	ab initio prediction:Prodigal:002006
			inference	similar to AA sequence:UniProtKB:O34354
			locus_tag	PGPHKDPN_00214
			product	Altronate oxidoreductase
141448	142575	CDS
			EC_number	1.1.1.58
			db_xref	COG:COG0246
			gene	uxaB_2
			inference	ab initio prediction:Prodigal:002006
			inference	similar to AA sequence:UniProtKB:P0A6L7
			locus_tag	PGPHKDPN_00215
			product	Altronate oxidoreductase
142582	142827	CDS
			inference	ab initio prediction:Prodigal:002006
			locus_tag	PGPHKDPN_00216
			product	hypothetical protein
142914	143591	CDS
			inference	ab initio prediction:Prodigal:002006
			locus_tag	PGPHKDPN_00217
			product	hypothetical protein
143557	143817	CDS
			EC_number	4.2.1.7
			db_xref	COG:COG2721
			gene	uxaA
			inference	ab initio prediction:Prodigal:002006
			inference	similar to AA sequence:UniProtKB:P42604
			locus_tag	PGPHKDPN_00218
			product	Altronate dehydratase
143984	144199	CDS
			EC_number	4.2.1.42
			gene	garD
			inference	ab initio prediction:Prodigal:002006
			inference	protein motif:HAMAP:MF_02031
			locus_tag	PGPHKDPN_00219
			product	Galactarate dehydratase (L-threo-forming)
145033	144455	CDS
			inference	ab initio prediction:Prodigal:002006
			locus_tag	PGPHKDPN_00220
			product	hypothetical protein
145904	145290	CDS
			db_xref	COG:COG1609
			gene	degA
			inference	ab initio prediction:Prodigal:002006
			inference	similar to AA sequence:UniProtKB:P37947
			locus_tag	PGPHKDPN_00221
			product	HTH-type transcriptional regulator DegA
146341	145940	CDS
			db_xref	COG:COG1609
			gene	ccpA_1
			inference	ab initio prediction:Prodigal:002006
			inference	similar to AA sequence:UniProtKB:P25144
			locus_tag	PGPHKDPN_00222
			product	Catabolite control protein A
146605	146378	CDS
			inference	ab initio prediction:Prodigal:002006
			locus_tag	PGPHKDPN_00223
			product	hypothetical protein
148307	146886	CDS
			gene	xylE
			inference	ab initio prediction:Prodigal:002006
			inference	similar to AA sequence:UniProtKB:P0AGF4
			locus_tag	PGPHKDPN_00224
			product	D-xylose-proton symporter
149432	148368	CDS
			EC_number	5.3.1.5
			db_xref	COG:COG2115
			gene	xylA_1
			inference	ab initio prediction:Prodigal:002006
			inference	similar to AA sequence:UniProtKB:Q8A9M2
			locus_tag	PGPHKDPN_00225
			product	Xylose isomerase
149695	149399	CDS
			EC_number	5.3.1.5
			db_xref	COG:COG2115
			gene	xylA_2
			inference	ab initio prediction:Prodigal:002006
			inference	similar to AA sequence:UniProtKB:Q8A9M2
			locus_tag	PGPHKDPN_00226
			product	Xylose isomerase
150388	151128	CDS
			inference	ab initio prediction:Prodigal:002006
			locus_tag	PGPHKDPN_00227
			product	hypothetical protein
151144	151857	CDS
			inference	ab initio prediction:Prodigal:002006
			locus_tag	PGPHKDPN_00228
			product	hypothetical protein
151860	152510	CDS
			inference	ab initio prediction:Prodigal:002006
			locus_tag	PGPHKDPN_00229
			product	hypothetical protein
152592	153002	CDS
			inference	ab initio prediction:Prodigal:002006
			locus_tag	PGPHKDPN_00230
			product	hypothetical protein
152945	153955	CDS
			inference	ab initio prediction:Prodigal:002006
			locus_tag	PGPHKDPN_00231
			product	hypothetical protein
153979	154080	CDS
			inference	ab initio prediction:Prodigal:002006
			locus_tag	PGPHKDPN_00232
			product	hypothetical protein
154197	154445	CDS
			inference	ab initio prediction:Prodigal:002006
			locus_tag	PGPHKDPN_00233
			product	hypothetical protein
154568	154756	CDS
			inference	ab initio prediction:Prodigal:002006
			locus_tag	PGPHKDPN_00234
			product	hypothetical protein
154764	154837	tRNA
			inference	COORDINATES:profile:Aragorn:001002
			locus_tag	PGPHKDPN_00235
			product	tRNA-Ala(tgc)
154844	154914	tRNA
			inference	COORDINATES:profile:Aragorn:001002
			locus_tag	PGPHKDPN_00236
			product	tRNA-Ser(gct)
154921	154993	tRNA
			inference	COORDINATES:profile:Aragorn:001002
			locus_tag	PGPHKDPN_00237
			product	tRNA-Gly(tcc)
155488	156273	CDS
			EC_number	3.1.11.-
			db_xref	COG:COG0084
			gene	tatD
			inference	ab initio prediction:Prodigal:002006
			inference	similar to AA sequence:UniProtKB:P27859
			locus_tag	PGPHKDPN_00238
			product	3'-5' ssDNA/RNA exonuclease TatD
156486	156343	CDS
			inference	ab initio prediction:Prodigal:002006
			locus_tag	PGPHKDPN_00239
			product	hypothetical protein
156937	156677	CDS
			inference	ab initio prediction:Prodigal:002006
			locus_tag	PGPHKDPN_00240
			product	hypothetical protein
157167	156901	CDS
			inference	ab initio prediction:Prodigal:002006
			locus_tag	PGPHKDPN_00241
			product	hypothetical protein
158111	157551	CDS
			EC_number	2.4.2.1
			gene	deoD
			inference	ab initio prediction:Prodigal:002006
			inference	similar to AA sequence:UniProtKB:B1JL34
			locus_tag	PGPHKDPN_00242
			product	Purine nucleoside phosphorylase DeoD-type
159318	158752	CDS
			inference	ab initio prediction:Prodigal:002006
			locus_tag	PGPHKDPN_00243
			product	hypothetical protein
159429	160571	CDS
			inference	ab initio prediction:Prodigal:002006
			locus_tag	PGPHKDPN_00244
			product	hypothetical protein
160580	160969	CDS
			inference	ab initio prediction:Prodigal:002006
			locus_tag	PGPHKDPN_00245
			product	hypothetical protein
161157	161822	CDS
			inference	ab initio prediction:Prodigal:002006
			locus_tag	PGPHKDPN_00246
			product	hypothetical protein
161800	162204	CDS
			inference	ab initio prediction:Prodigal:002006
			locus_tag	PGPHKDPN_00247
			product	hypothetical protein
162204	162341	CDS
			inference	ab initio prediction:Prodigal:002006
			locus_tag	PGPHKDPN_00248
			product	hypothetical protein
162387	163520	CDS
			EC_number	3.6.3.-
			gene	ravA
			inference	ab initio prediction:Prodigal:002006
			inference	protein motif:HAMAP:MF_01625
			locus_tag	PGPHKDPN_00249
			product	ATPase RavA
163493	163954	CDS
			inference	ab initio prediction:Prodigal:002006
			locus_tag	PGPHKDPN_00250
			product	hypothetical protein
163921	164235	CDS
			inference	ab initio prediction:Prodigal:002006
			locus_tag	PGPHKDPN_00251
			product	hypothetical protein
164226	165500	CDS
			inference	ab initio prediction:Prodigal:002006
			locus_tag	PGPHKDPN_00252
			product	hypothetical protein
165779	166537	CDS
			inference	ab initio prediction:Prodigal:002006
			locus_tag	PGPHKDPN_00253
			product	hypothetical protein
166604	166888	CDS
			inference	ab initio prediction:Prodigal:002006
			locus_tag	PGPHKDPN_00254
			product	hypothetical protein
166930	167058	CDS
			inference	ab initio prediction:Prodigal:002006
			locus_tag	PGPHKDPN_00255
			product	hypothetical protein
167076	167252	CDS
			inference	ab initio prediction:Prodigal:002006
			locus_tag	PGPHKDPN_00256
			product	hypothetical protein
167231	167608	CDS
			inference	ab initio prediction:Prodigal:002006
			locus_tag	PGPHKDPN_00257
			product	hypothetical protein
167626	167736	CDS
			inference	ab initio prediction:Prodigal:002006
			locus_tag	PGPHKDPN_00258
			product	hypothetical protein
167793	168113	CDS
			inference	ab initio prediction:Prodigal:002006
			locus_tag	PGPHKDPN_00259
			product	hypothetical protein
168086	168220	CDS
			inference	ab initio prediction:Prodigal:002006
			locus_tag	PGPHKDPN_00260
			product	hypothetical protein
168284	169216	CDS
			inference	ab initio prediction:Prodigal:002006
			locus_tag	PGPHKDPN_00261
			product	hypothetical protein
169346	169645	CDS
			inference	ab initio prediction:Prodigal:002006
			locus_tag	PGPHKDPN_00262
			product	hypothetical protein
170205	170369	CDS
			inference	ab initio prediction:Prodigal:002006
			locus_tag	PGPHKDPN_00263
			product	hypothetical protein
170400	170474	tRNA
			inference	COORDINATES:profile:Aragorn:001002
			locus_tag	PGPHKDPN_00264
			product	tRNA-His(gtg)
170484	170558	tRNA
			inference	COORDINATES:profile:Aragorn:001002
			locus_tag	PGPHKDPN_00265
			product	tRNA-Ile(gat)
170565	170641	tRNA
			inference	COORDINATES:profile:Aragorn:001002
			locus_tag	PGPHKDPN_00266
			product	tRNA-Lys(ttt)
170646	170719	tRNA
			inference	COORDINATES:profile:Aragorn:001002
			locus_tag	PGPHKDPN_00267
			product	tRNA-Arg(tct)
170724	170809	tRNA
			inference	COORDINATES:profile:Aragorn:001002
			locus_tag	PGPHKDPN_00268
			product	tRNA-Ser(gct)
170814	170886	tRNA
			inference	COORDINATES:profile:Aragorn:001002
			locus_tag	PGPHKDPN_00269
			product	tRNA-Asp(gtc)
170953	171025	tRNA
			inference	COORDINATES:profile:Aragorn:001002
			locus_tag	PGPHKDPN_00270
			product	tRNA-Pro(tgg)
171036	171110	tRNA
			inference	COORDINATES:profile:Aragorn:001002
			locus_tag	PGPHKDPN_00271
			product	tRNA-Ile(gat)
171116	171188	tRNA
			inference	COORDINATES:profile:Aragorn:001002
			locus_tag	PGPHKDPN_00272
			product	tRNA-Asn(gtt)
171634	171720	tRNA
			inference	COORDINATES:profile:Aragorn:001002
			locus_tag	PGPHKDPN_00273
			product	tRNA-Tyr(gta)
171800	171872	tRNA
			inference	COORDINATES:profile:Aragorn:001002
			locus_tag	PGPHKDPN_00274
			product	tRNA-Glu(ttc)
172065	172139	tRNA
			inference	COORDINATES:profile:Aragorn:001002
			locus_tag	PGPHKDPN_00275
			product	tRNA-Leu(tag)
172147	172221	tRNA
			inference	COORDINATES:profile:Aragorn:001002
			locus_tag	PGPHKDPN_00276
			product	tRNA-Leu(taa)
172329	172402	tRNA
			inference	COORDINATES:profile:Aragorn:001002
			locus_tag	PGPHKDPN_00277
			product	tRNA-Phe(gaa)
172481	172735	CDS
			inference	ab initio prediction:Prodigal:002006
			locus_tag	PGPHKDPN_00278
			product	hypothetical protein
172805	173290	CDS
			inference	ab initio prediction:Prodigal:002006
			locus_tag	PGPHKDPN_00279
			product	hypothetical protein
173376	173477	CDS
			inference	ab initio prediction:Prodigal:002006
			locus_tag	PGPHKDPN_00280
			product	hypothetical protein
173489	173683	CDS
			inference	ab initio prediction:Prodigal:002006
			locus_tag	PGPHKDPN_00281
			product	hypothetical protein
173686	174186	CDS
			inference	ab initio prediction:Prodigal:002006
			locus_tag	PGPHKDPN_00282
			product	hypothetical protein
174211	174546	CDS
			inference	ab initio prediction:Prodigal:002006
			locus_tag	PGPHKDPN_00283
			product	hypothetical protein
174528	174986	CDS
			inference	ab initio prediction:Prodigal:002006
			locus_tag	PGPHKDPN_00284
			product	hypothetical protein
174999	175370	CDS
			inference	ab initio prediction:Prodigal:002006
			locus_tag	PGPHKDPN_00285
			product	hypothetical protein
175383	176399	CDS
			inference	ab initio prediction:Prodigal:002006
			locus_tag	PGPHKDPN_00286
			product	hypothetical protein
176606	177037	CDS
			EC_number	3.1.26.11
			gene	rbn_1
			inference	ab initio prediction:Prodigal:002006
			inference	protein motif:HAMAP:MF_01818
			locus_tag	PGPHKDPN_00287
			product	Ribonuclease BN
177034	177549	CDS
			EC_number	3.1.26.11
			gene	rbn_2
			inference	ab initio prediction:Prodigal:002006
			inference	protein motif:HAMAP:MF_01818
			locus_tag	PGPHKDPN_00288
			product	Ribonuclease BN
177875	178420	CDS
			inference	ab initio prediction:Prodigal:002006
			locus_tag	PGPHKDPN_00289
			product	hypothetical protein
178530	178655	CDS
			inference	ab initio prediction:Prodigal:002006
			locus_tag	PGPHKDPN_00290
			product	hypothetical protein
178642	179082	CDS
			inference	ab initio prediction:Prodigal:002006
			locus_tag	PGPHKDPN_00291
			product	hypothetical protein
179242	179595	CDS
			inference	ab initio prediction:Prodigal:002006
			locus_tag	PGPHKDPN_00292
			product	hypothetical protein
180534	181286	CDS
			inference	ab initio prediction:Prodigal:002006
			locus_tag	PGPHKDPN_00293
			product	hypothetical protein
181441	181629	CDS
			inference	ab initio prediction:Prodigal:002006
			locus_tag	PGPHKDPN_00294
			product	hypothetical protein
182413	182081	CDS
			inference	ab initio prediction:Prodigal:002006
			locus_tag	PGPHKDPN_00295
			product	hypothetical protein
182674	182549	CDS
			inference	ab initio prediction:Prodigal:002006
			locus_tag	PGPHKDPN_00296
			product	hypothetical protein
183155	182757	CDS
			inference	ab initio prediction:Prodigal:002006
			locus_tag	PGPHKDPN_00297
			product	hypothetical protein
183258	183671	CDS
			inference	ab initio prediction:Prodigal:002006
			locus_tag	PGPHKDPN_00298
			product	hypothetical protein
183688	184038	CDS
			inference	ab initio prediction:Prodigal:002006
			locus_tag	PGPHKDPN_00299
			product	hypothetical protein
184064	184363	CDS
			inference	ab initio prediction:Prodigal:002006
			locus_tag	PGPHKDPN_00300
			product	hypothetical protein
184388	185035	CDS
			inference	ab initio prediction:Prodigal:002006
			locus_tag	PGPHKDPN_00301
			product	hypothetical protein
185144	185755	CDS
			db_xref	COG:COG2268
			gene	yqiK
			inference	ab initio prediction:Prodigal:002006
			inference	similar to AA sequence:UniProtKB:P77306
			locus_tag	PGPHKDPN_00302
			product	Inner membrane protein YqiK
185938	187152	CDS
			inference	ab initio prediction:Prodigal:002006
			locus_tag	PGPHKDPN_00303
			product	hypothetical protein
187306	187626	CDS
			inference	ab initio prediction:Prodigal:002006
			locus_tag	PGPHKDPN_00304
			product	hypothetical protein
187725	189089	CDS
			inference	ab initio prediction:Prodigal:002006
			locus_tag	PGPHKDPN_00305
			product	hypothetical protein
189037	189825	CDS
			inference	ab initio prediction:Prodigal:002006
			locus_tag	PGPHKDPN_00306
			product	hypothetical protein
189822	190256	CDS
			inference	ab initio prediction:Prodigal:002006
			locus_tag	PGPHKDPN_00307
			product	hypothetical protein
190253	190465	CDS
			inference	ab initio prediction:Prodigal:002006
			locus_tag	PGPHKDPN_00308
			product	hypothetical protein
190555	191997	CDS
			inference	ab initio prediction:Prodigal:002006
			locus_tag	PGPHKDPN_00309
			product	hypothetical protein
191970	192110	CDS
			inference	ab initio prediction:Prodigal:002006
			locus_tag	PGPHKDPN_00310
			product	hypothetical protein
192569	193579	CDS
			db_xref	COG:COG0659
			gene	bicA
			inference	ab initio prediction:Prodigal:002006
			inference	similar to AA sequence:UniProtKB:Q14SY0
			locus_tag	PGPHKDPN_00311
			product	Bicarbonate transporter BicA
193564	194106	CDS
			inference	ab initio prediction:Prodigal:002006
			locus_tag	PGPHKDPN_00312
			product	hypothetical protein
194217	194789	CDS
			db_xref	COG:COG0861
			gene	alx_1
			inference	ab initio prediction:Prodigal:002006
			inference	similar to AA sequence:UniProtKB:P42601
			locus_tag	PGPHKDPN_00313
			product	Putative membrane-bound redox modulator Alx
194873	195253	CDS
			db_xref	COG:COG0861
			gene	alx_2
			inference	ab initio prediction:Prodigal:002006
			inference	similar to AA sequence:UniProtKB:P42601
			locus_tag	PGPHKDPN_00314
			product	Putative membrane-bound redox modulator Alx
195544	195338	CDS
			inference	ab initio prediction:Prodigal:002006
			locus_tag	PGPHKDPN_00315
			product	hypothetical protein
195864	195580	CDS
			inference	ab initio prediction:Prodigal:002006
			locus_tag	PGPHKDPN_00316
			product	hypothetical protein
196277	195951	CDS
			inference	ab initio prediction:Prodigal:002006
			locus_tag	PGPHKDPN_00317
			product	hypothetical protein
196584	196943	CDS
			EC_number	5.2.1.8
			db_xref	COG:COG0545
			gene	fklB
			inference	ab initio prediction:Prodigal:002006
			inference	similar to AA sequence:UniProtKB:P0A9L3
			locus_tag	PGPHKDPN_00318
			product	FKBP-type 22 kDa peptidyl-prolyl cis-trans isomerase
197255	198205	CDS
			inference	ab initio prediction:Prodigal:002006
			locus_tag	PGPHKDPN_00319
			product	hypothetical protein
198263	198460	CDS
			db_xref	COG:COG1959
			gene	ywnA
			inference	ab initio prediction:Prodigal:002006
			inference	similar to AA sequence:UniProtKB:P71036
			locus_tag	PGPHKDPN_00320
			product	Putative HTH-type transcriptional regulator YwnA
198501	198671	CDS
			inference	ab initio prediction:Prodigal:002006
			locus_tag	PGPHKDPN_00321
			product	hypothetical protein
198731	199255	CDS
			inference	ab initio prediction:Prodigal:002006
			locus_tag	PGPHKDPN_00322
			product	hypothetical protein
199890	199459	CDS
			EC_number	3.4.24.-
			db_xref	COG:COG0739
			gene	mepM
			inference	ab initio prediction:Prodigal:002006
			inference	similar to AA sequence:UniProtKB:P0AFS9
			locus_tag	PGPHKDPN_00323
			product	Murein DD-endopeptidase MepM
200428	200012	CDS
			inference	ab initio prediction:Prodigal:002006
			locus_tag	PGPHKDPN_00324
			product	hypothetical protein
200804	201730	CDS
			EC_number	1.1.1.94
			gene	gpsA
			inference	ab initio prediction:Prodigal:002006
			inference	similar to AA sequence:UniProtKB:P64191
			locus_tag	PGPHKDPN_00325
			product	Glycerol-3-phosphate dehydrogenase [NAD(P)+]
201928	203433	CDS
			EC_number	1.1.5.4
			db_xref	COG:COG0579
			gene	mqo
			inference	ab initio prediction:Prodigal:002006
			inference	similar to AA sequence:UniProtKB:P33940
			locus_tag	PGPHKDPN_00326
			product	Malate:quinone oxidoreductase
203453	203977	CDS
			inference	ab initio prediction:Prodigal:002006
			locus_tag	PGPHKDPN_00327
			product	hypothetical protein
204036	204551	CDS
			inference	ab initio prediction:Prodigal:002006
			locus_tag	PGPHKDPN_00328
			product	hypothetical protein
204727	205035	CDS
			inference	ab initio prediction:Prodigal:002006
			locus_tag	PGPHKDPN_00329
			product	hypothetical protein
205111	205920	CDS
			EC_number	1.1.1.47
			db_xref	COG:COG1028
			gene	gdhIV
			inference	ab initio prediction:Prodigal:002006
			inference	similar to AA sequence:UniProtKB:P39485
			locus_tag	PGPHKDPN_00330
			product	Glucose 1-dehydrogenase 4
205991	207421	CDS
			inference	ab initio prediction:Prodigal:002006
			locus_tag	PGPHKDPN_00331
			product	hypothetical protein
207489	208562	CDS
			inference	ab initio prediction:Prodigal:002006
			locus_tag	PGPHKDPN_00332
			product	hypothetical protein
209181	208675	CDS
			inference	ab initio prediction:Prodigal:002006
			locus_tag	PGPHKDPN_00333
			product	hypothetical protein
209360	209205	CDS
			inference	ab initio prediction:Prodigal:002006
			locus_tag	PGPHKDPN_00334
			product	hypothetical protein
209617	209360	CDS
			inference	ab initio prediction:Prodigal:002006
			locus_tag	PGPHKDPN_00335
			product	hypothetical protein
210555	209683	CDS
			inference	ab initio prediction:Prodigal:002006
			locus_tag	PGPHKDPN_00336
			product	hypothetical protein
211625	210513	CDS
			inference	ab initio prediction:Prodigal:002006
			locus_tag	PGPHKDPN_00337
			product	hypothetical protein
212575	211760	CDS
			db_xref	COG:COG0737
			gene	yfkN
			inference	ab initio prediction:Prodigal:002006
			inference	similar to AA sequence:UniProtKB:O34313
			locus_tag	PGPHKDPN_00338
			product	Trifunctional nucleotide phosphoesterase protein YfkN
213045	212575	CDS
			inference	ab initio prediction:Prodigal:002006
			locus_tag	PGPHKDPN_00339
			product	hypothetical protein
213341	213003	CDS
			inference	ab initio prediction:Prodigal:002006
			locus_tag	PGPHKDPN_00340
			product	hypothetical protein
213448	214320	CDS
			EC_number	4.3.3.7
			db_xref	COG:COG0329
			gene	dapA
			inference	ab initio prediction:Prodigal:002006
			inference	similar to AA sequence:UniProtKB:Q9JZR4
			locus_tag	PGPHKDPN_00341
			product	4-hydroxy-tetrahydrodipicolinate synthase
214464	214613	CDS
			inference	ab initio prediction:Prodigal:002006
			locus_tag	PGPHKDPN_00342
			product	hypothetical protein
214646	214945	CDS
			inference	ab initio prediction:Prodigal:002006
			locus_tag	PGPHKDPN_00343
			product	hypothetical protein
215233	215433	CDS
			inference	ab initio prediction:Prodigal:002006
			locus_tag	PGPHKDPN_00344
			product	hypothetical protein
215436	215816	CDS
			inference	ab initio prediction:Prodigal:002006
			locus_tag	PGPHKDPN_00345
			product	hypothetical protein
216021	216200	CDS
			inference	ab initio prediction:Prodigal:002006
			locus_tag	PGPHKDPN_00346
			product	hypothetical protein
217278	216745	CDS
			EC_number	3.6.4.12
			db_xref	COG:COG1200
			gene	recG_1
			inference	ab initio prediction:Prodigal:002006
			inference	similar to AA sequence:UniProtKB:P24230
			locus_tag	PGPHKDPN_00347
			product	ATP-dependent DNA helicase RecG
217955	217410	CDS
			EC_number	3.6.4.12
			gene	recG_2
			inference	ab initio prediction:Prodigal:002006
			inference	similar to AA sequence:UniProtKB:P64325
			locus_tag	PGPHKDPN_00348
			product	ATP-dependent DNA helicase RecG
218296	218021	CDS
			inference	ab initio prediction:Prodigal:002006
			locus_tag	PGPHKDPN_00349
			product	hypothetical protein
218513	218253	CDS
			inference	ab initio prediction:Prodigal:002006
			locus_tag	PGPHKDPN_00350
			product	hypothetical protein
218769	218470	CDS
			inference	ab initio prediction:Prodigal:002006
			locus_tag	PGPHKDPN_00351
			product	hypothetical protein
219131	218934	CDS
			inference	ab initio prediction:Prodigal:002006
			locus_tag	PGPHKDPN_00352
			product	hypothetical protein
221012	219501	CDS
			db_xref	COG:COG3104
			gene	dtpT_1
			inference	ab initio prediction:Prodigal:002006
			inference	similar to AA sequence:UniProtKB:P0C2U3
			locus_tag	PGPHKDPN_00353
			product	Di-/tripeptide transporter
221695	221348	CDS
			db_xref	COG:COG3104
			gene	dtpA_1
			inference	ab initio prediction:Prodigal:002006
			inference	similar to AA sequence:UniProtKB:Q8ZPM6
			locus_tag	PGPHKDPN_00354
			product	Dipeptide and tripeptide permease A
222911	222072	CDS
			gene	dtpD
			inference	ab initio prediction:Prodigal:002006
			inference	protein motif:HAMAP:MF_01880
			locus_tag	PGPHKDPN_00355
			product	Dipeptide permease D
224028	223045	CDS
			gene	dtpA_2
			inference	ab initio prediction:Prodigal:002006
			inference	protein motif:HAMAP:MF_01878
			locus_tag	PGPHKDPN_00356
			product	Dipeptide and tripeptide permease A
224779	224042	CDS
			db_xref	COG:COG3104
			gene	dtpT_2
			inference	ab initio prediction:Prodigal:002006
			inference	similar to AA sequence:UniProtKB:P0C2U3
			locus_tag	PGPHKDPN_00357
			product	Di-/tripeptide transporter
225107	224964	CDS
			inference	ab initio prediction:Prodigal:002006
			locus_tag	PGPHKDPN_00358
			product	hypothetical protein
226741	225278	CDS
			EC_number	3.4.14.5
			gene	dap4
			inference	ab initio prediction:Prodigal:002006
			inference	similar to AA sequence:UniProtKB:Q6F3I7
			locus_tag	PGPHKDPN_00359
			product	Dipeptidyl aminopeptidase 4
227094	226786	CDS
			inference	ab initio prediction:Prodigal:002006
			locus_tag	PGPHKDPN_00360
			product	hypothetical protein
227214	227423	CDS
			inference	ab initio prediction:Prodigal:002006
			locus_tag	PGPHKDPN_00361
			product	hypothetical protein
227699	227887	CDS
			inference	ab initio prediction:Prodigal:002006
			locus_tag	PGPHKDPN_00362
			product	hypothetical protein
229053	228079	CDS
			EC_number	2.4.1.1
			db_xref	COG:COG0058
			gene	glgP_1
			inference	ab initio prediction:Prodigal:002006
			inference	similar to AA sequence:UniProtKB:P9WMW1
			locus_tag	PGPHKDPN_00363
			product	Glycogen phosphorylase
229742	229140	CDS
			EC_number	2.4.1.1
			db_xref	COG:COG0058
			gene	glgP_2
			inference	ab initio prediction:Prodigal:002006
			inference	similar to AA sequence:UniProtKB:P9WMW1
			locus_tag	PGPHKDPN_00364
			product	Glycogen phosphorylase
229955	229746	CDS
			inference	ab initio prediction:Prodigal:002006
			locus_tag	PGPHKDPN_00365
			product	hypothetical protein
230023	230739	CDS
			inference	ab initio prediction:Prodigal:002006
			locus_tag	PGPHKDPN_00366
			product	hypothetical protein
230950	231495	CDS
			inference	ab initio prediction:Prodigal:002006
			locus_tag	PGPHKDPN_00367
			product	hypothetical protein
231492	232142	CDS
			inference	ab initio prediction:Prodigal:002006
			locus_tag	PGPHKDPN_00368
			product	hypothetical protein
232172	232978	CDS
			inference	ab initio prediction:Prodigal:002006
			locus_tag	PGPHKDPN_00369
			product	hypothetical protein
233054	233347	CDS
			inference	ab initio prediction:Prodigal:002006
			locus_tag	PGPHKDPN_00370
			product	hypothetical protein
233329	233643	CDS
			inference	ab initio prediction:Prodigal:002006
			locus_tag	PGPHKDPN_00371
			product	hypothetical protein
233802	234545	CDS
			EC_number	2.8.4.5
			db_xref	COG:COG0621
			gene	mtaB
			inference	ab initio prediction:Prodigal:002006
			inference	similar to AA sequence:UniProtKB:P54462
			locus_tag	PGPHKDPN_00372
			product	Threonylcarbamoyladenosine tRNA methylthiotransferase MtaB
234542	235045	CDS
			EC_number	2.8.4.3
			gene	miaB_1
			inference	ab initio prediction:Prodigal:002006
			inference	protein motif:HAMAP:MF_01864
			locus_tag	PGPHKDPN_00373
			product	tRNA-2-methylthio-N(6)-dimethylallyladenosine synthase
235109	235801	CDS
			inference	ab initio prediction:Prodigal:002006
			locus_tag	PGPHKDPN_00374
			product	hypothetical protein
235789	236625	CDS
			EC_number	1.4.1.13
			db_xref	COG:COG0067
			gene	gltB
			inference	ab initio prediction:Prodigal:002006
			inference	similar to AA sequence:UniProtKB:P09831
			locus_tag	PGPHKDPN_00375
			product	Glutamate synthase [NADPH] large chain
236860	236675	CDS
			inference	ab initio prediction:Prodigal:002006
			locus_tag	PGPHKDPN_00376
			product	hypothetical protein
237069	236926	CDS
			inference	ab initio prediction:Prodigal:002006
			locus_tag	PGPHKDPN_00377
			product	hypothetical protein
237338	237186	CDS
			inference	ab initio prediction:Prodigal:002006
			locus_tag	PGPHKDPN_00378
			product	hypothetical protein
237575	237913	CDS
			inference	ab initio prediction:Prodigal:002006
			locus_tag	PGPHKDPN_00379
			product	hypothetical protein
238155	237937	CDS
			inference	ab initio prediction:Prodigal:002006
			locus_tag	PGPHKDPN_00380
			product	hypothetical protein
238265	238152	CDS
			inference	ab initio prediction:Prodigal:002006
			locus_tag	PGPHKDPN_00381
			product	hypothetical protein
238450	238250	CDS
			EC_number	2.7.1.71
			gene	aroK
			inference	ab initio prediction:Prodigal:002006
			inference	protein motif:HAMAP:MF_00109
			locus_tag	PGPHKDPN_00382
			product	Shikimate kinase
238563	238636	tRNA
			inference	COORDINATES:profile:Aragorn:001002
			locus_tag	PGPHKDPN_00383
			product	tRNA-Lys(ttt)
238826	238899	tRNA
			inference	COORDINATES:profile:Aragorn:001002
			locus_tag	PGPHKDPN_00384
			product	tRNA-Lys(ttt)
239076	239149	tRNA
			inference	COORDINATES:profile:Aragorn:001002
			locus_tag	PGPHKDPN_00385
			product	tRNA-Lys(ttt)
239728	239483	CDS
			EC_number	6.3.2.1
			gene	panC_1
			inference	ab initio prediction:Prodigal:002006
			inference	protein motif:HAMAP:MF_00158
			locus_tag	PGPHKDPN_00386
			product	Pantothenate synthetase
240210	239695	CDS
			EC_number	6.3.2.1
			db_xref	COG:COG0414
			gene	panC_2
			inference	ab initio prediction:Prodigal:002006
			inference	similar to AA sequence:UniProtKB:Q8YFC9
			locus_tag	PGPHKDPN_00387
			product	Pantothenate synthetase
240380	241150	CDS
			EC_number	2.4.1.21
			gene	glgA_1
			inference	ab initio prediction:Prodigal:002006
			inference	protein motif:HAMAP:MF_00484
			locus_tag	PGPHKDPN_00388
			product	Glycogen synthase
241164	241523	CDS
			inference	ab initio prediction:Prodigal:002006
			locus_tag	PGPHKDPN_00389
			product	hypothetical protein
241517	242761	CDS
			inference	ab initio prediction:Prodigal:002006
			locus_tag	PGPHKDPN_00390
			product	hypothetical protein
242790	243182	CDS
			EC_number	2.6.1.16
			db_xref	COG:COG0449
			gene	glmS_1
			inference	ab initio prediction:Prodigal:002006
			inference	similar to AA sequence:UniProtKB:P9WN49
			locus_tag	PGPHKDPN_00391
			product	Glutamine--fructose-6-phosphate aminotransferase [isomerizing]
243125	243991	CDS
			EC_number	2.6.1.16
			db_xref	COG:COG0449
			gene	glmS_2
			inference	ab initio prediction:Prodigal:002006
			inference	similar to AA sequence:UniProtKB:P9WN49
			locus_tag	PGPHKDPN_00392
			product	Glutamine--fructose-6-phosphate aminotransferase [isomerizing]
244006	244407	CDS
			EC_number	2.6.1.16
			db_xref	COG:COG0449
			gene	glmS_3
			inference	ab initio prediction:Prodigal:002006
			inference	similar to AA sequence:UniProtKB:P17169
			locus_tag	PGPHKDPN_00393
			product	Glutamine--fructose-6-phosphate aminotransferase [isomerizing]
244485	244643	CDS
			EC_number	2.6.1.16
			db_xref	COG:COG0449
			gene	glmS_4
			inference	ab initio prediction:Prodigal:002006
			inference	similar to AA sequence:UniProtKB:P17169
			locus_tag	PGPHKDPN_00394
			product	Glutamine--fructose-6-phosphate aminotransferase [isomerizing]
244750	245181	CDS
			inference	ab initio prediction:Prodigal:002006
			locus_tag	PGPHKDPN_00395
			product	hypothetical protein
245325	245867	CDS
			inference	ab initio prediction:Prodigal:002006
			locus_tag	PGPHKDPN_00396
			product	hypothetical protein
245903	246166	CDS
			inference	ab initio prediction:Prodigal:002006
			locus_tag	PGPHKDPN_00397
			product	hypothetical protein
246210	246902	CDS
			inference	ab initio prediction:Prodigal:002006
			locus_tag	PGPHKDPN_00398
			product	hypothetical protein
246955	248322	CDS
			inference	ab initio prediction:Prodigal:002006
			locus_tag	PGPHKDPN_00399
			product	hypothetical protein
248336	248542	CDS
[truncated: 33,103 more rows]

## Sheet: Comamonas sp. 12022
Additional file 7: Nanopore sequencing of bacteria genomes.
Gene symbols
cueR
mmgC_1
can
thlA
acdA_1
yafJ
farB_1
aldHT_1
nanR_1
gltI_1
aatA
udh
siaQ
dctM_1
gudD_1
garD
dmlR_1
glcB_1
glcB_2
kdpE_1
sasA_1
argS
ftsN
dsbA
lptA
lptB_1
rpoN
rlmL_1
gdx
aroG_1
tsaQ1_1
uctC_1
paaG_1
fadH
lcfB_1
caiD_1
fadA5
fadA_1
mmgC_2
acrC
degU_1
rcsC_1
dctA_1
pncC
pgpA
thiL
apaG
rpe
cbbZP
speH
trpE
trpG
trpD
trpC
fes
ung
ywrD_1
ywrD_2
ribN
yclQ_1
btuC_1
yclO_1
yclO_2
yclP_1
queA_1
queA_2
recG_1
recG_2
recG_3
oxyR
COQ2
ubiA
pyrB
proC
aqpZ2
glpK_1
glpK_2
glpR
glpD
rplN
rplX
rplE
rpsN
rpsH
rplF
rplR
rpsE
rpmD
rplO
secY
rpsM
rpsK
rpsD
rpoA_1
lplT_1
aceE_1
aceE_2
tgt
namA_1
actIII
menB
carC_1
menE_1
bclA
livH_1
lptB_2
livF_1
yabJ_1
aqdA1
rep_1
rep_2
priA
btuD_1
kbp
coaX
rfbB
rfbD_1
rfbD_2
rfbA
rmlC
xpsE
epsF_1
gspF_1
epsG
xpsD
prsA
btuD_2
COQ3_1
wecA
argB
slmA
dmdC_1
fadN_1
fadN_2
fadA_2
paaF
chbG
atm1
ald1
acoR_1
acoR_2
mftE
phzF_1
gstB_1
lysN_1
hisC_1
uup
yieH
betA_1
alkJ_1
alkJ_2
livH_2
btuD_3
livF_2
alkJ_3
caiC_1
fadD3
nhaK
dpgD_1
accA1_1
ghrA_1
liuE
nsaD
nanT_1
uvrA_1
uvrA_2
uvrA_3
tctD_1
sasA_2
putP_1
cysK
nimR_1
xerC
dapF
gloB_1
gabT
wecE
arnE_1
arnE_2
mtnX
baeR_1
sasA_3
rluF_1
yjiA_1
dksA
hslV
hslU
mraZ
rsmH
ftsL
penA
murE
murF_1
murF_2
mraY_1
mraY_2
murD_1
murD_2
ftsW
murG
murC
ddlB
ftsQ
ftsA
ftsZ
lpxC
ruvC
mtgA_1
aroE
rnb
mrdB
tldD
aroG_2
tctD_2
qseC_1
mpl_1
mpl_2
resA_1
accB
accC
prmA
adoK
nadE_1
nadE_2
pncB2_1
metK
lpxL_1
lpxL_2
lpxL_3
engB
cc4
ccs1_1
ccs1_2
ccsA_1
cyaY
mrcA_1
mrcA_2
pilQ
aroB
atoE
fabG_1
catD
pcaF
pcaJ
pcaI
pcaR_1
cntO_1
gltB_1
gltB_2
gltD_1
gltD_2
frmR
frmA
rhlE_1
fghA_1
fghA_2
mltF
artQ
artM
mlaF_1
mlaE
mlaD
mlaA
mlaC
yadG
yadH
ibaG
hisG
hisD_1
hisD_2
cobB
hisC2
hisB_1
hisH
hisA
galE
hisF
hisI
hisE
tatA
tatB
tatC
degP
proP_1
pdxA2_1
pdxA2_2
mscL_1
mscL_2
petA
petB_1
petB_2
petC_1
petC_2
sspA
secA_1
secA_2
argJ
yacG
zapD
coaE
outO_1
outO_2
gspF_2
gspF_3
ispB
rplU
rpmA
obg_1
obg_2
proB
rppH
proS
grxD
prmC_1
prfA
hemA
ugpQ
ugpC
lacG
ugpA
ugpB_1
lutA
ubiE
ubiJ
ubiB
putP_2
aspS
nudB
folE
rhtB_1
gatA_1
dppA_1
oppF_1
oppD_1
gsiD_1
gsiC_1
fdx_1
pth
rplY
prs
ispE_1
ispE_2
lolB
bepA_1
mutM
mutY
rapZ
recN
hrcA_1
hrcA_2
mazF
tdh_1
yahK
ygiD_1
gabR_1
dapA_1
gbpR_1
rhmT
rhmD
hpcH_1
aldA_1
aldA_2
tdh_2
yfdE_1
pgrR_1
degU_2
narQ
surA_1
narV
narJ
narZ
narG
narK
lspA
ileS
ribF
COQ3_2
purN
rsmB_1
lysN_2
rpmB
ftsK
lolA
mqo
brnQ
rarA
qseC_2
tctD_3
dmlR_2
fadJ
fadA_3
caiA_1
paaG_2
yfdE_2
etfB_1
etfA_1
livH_3
lptB_3
livF_3
rpsP
rimM
trmD
rplS
nudL_1
ydhP_1
dmlR_3
rsgA
htpX_1
orn
deaD
bcr_1
guaC
uvrD
thrB_1
polA
zupT_1
argH
mtgA_2
adeP
glcA
lldD_1
kgtP
dinB
queF_1
queF_2
yaaA
rne
rluC
rsmI_1
yceF
yceD
rpmF
plsX
fabH
fabD
fabG_2
acpP_1
fabF_1
rpoE
cpg2_1
pgrR_2
namA_2
iolS_1
mdtD_1
rhtC_1
fiu
gsiC_2
dppD_1
gsiA_1
fgd
cmpC
rcsC_2
cheB_1
fabG_3
rhtC_2
ecfG
betI_1
aam_1
greB
spoT_1
spoT_2
spoT_3
rpoZ
gmk
pknD
prpC_1
rdgB
hemW
nanT_2
naiP_1
rcsC_3
regX3
yciO
nocT
glnP_1
tcyC
asnC_1
dadA1_1
recJ
lolC
lolD
tatD
speE_1
fecI_1
fpvA_1
fptA_1
bacG
qorA
idi
dadA1_2
dadA_1
hyuA
nanT_3
nodD2_1
hexR_1
otnI
otnC
otnK
ltnD
ygbN_1
ygbN_2
katE_1
katE_2
srmB
lig
AAH1
lutR_1
sigK_1
ribX_1
btuD_4
purR_1
siaP
dctM_2
oiaT
oiaK
maeB_1
maeB_2
uacT_1
uacT_2
uacT_3
dapE_1
rspR_1
pucM
gntT_1
gntT_2
fumB
fumC
rfnT
cdhR
slyD_1
roxA
dapA_2
lgt
hisJ_1
gntR_1
echA8_1
lcfB_2
teaD
anr
hemN
btuB_1
cbiA
cobP
btuC_2
btuR
bluB
cbiB_1
cbiB_2
hisC_2
cobQ_1
cobQ_2
cobT_1
cobT_2
nth
lysN_3
slyX
btuD_5
argO_1
argO_2
metQ_1
metQ_2
murA
rhtA
decR_1
thrS
infC
rpmI
rplT
pheS
pheT_1
pheT_2
ihfA
polB_1
polB_2
polB_3
asD_1
asD_2
aspT
namA_3
pcpR
nodD2_2
fecI_2
fecR_1
fecR_2
fhuA_1
fpvA_2
macA
macB
oprM_1
arsC
acr3
arsH
fpvA_3
dmlR_4
hsrA_1
dnaE2_1
dnaE2_2
dnaE2_3
imuB
ydaD
ykgO
gcvA_1
dadD
naiP_2
naiP_3
rpsO
pnp_1
pnp_2
ppsC
tpiA
ndhC
nuoB
ndhJ
nuoD
nqo2
nuoF
nqo3
nuoH
nuoI
nuoK
nuoL
nuoM
nuoN
lptB_4
livF_4
livH_4
thiC_1
thiC_2
nbzA
czcS_1
copR_1
copR_2
czcR_1
hiuH
bcr_2
mog
pmbA_1
pmbA_2
ribC
tam_1
benM_1
gcvA_2
mdlB_1
dmlA
frc_1
tenA
mdtA_1
mdtA_2
mdtB_1
mdtB_2
mdtC_1
mdtC_2
cusC_1
cysM
nudC
tusA
galU
gtaB
valS
yceI_1
yceI_2
yceJ
hemC
ppc
emrE
sseB
cntI_1
xseB
dxs_1
dxs_2
takP
siaT
btuD_6
modB
modA
gltR_1
cmpR_1
argC_1
uppP
LRA5
pldh_t_1
kduD_1
tolR_1
tolQ_1
ybgC
dapX
nusB
ribH
ribBA
gshA
rbgA
ftsH_1
scmP
entS_1
ggt_1
phoD_1
ihfB
rpsA
aroA
tyrC
pheA
serC
gyrA_1
gyrA_2
ompA
ubiG
mupP
ssrA
caiC_2
lcfB_3
accA_1
pycA
araE_1
araE_2
adhT_1
fecI_3
fecI_4
fecR_3
acuI
smtB_1
tsaQ1_2
bcd
carC_2
proP_2
xecA1
metR
fabG_4
dmlR_5
pcpD
fpvA_4
fptA_2
besA
gudD_2
gntR_2
fcuA_1
fatA_1
fsr_1
uvrY_1
rcsC_4
cheR
rcsC_5
sasA_4
fhuE_1
fecR_4
fecI_5
cynR_1
gltI_2
pgrR_3
nemA_1
nlhH_1
cntO_2
fecA
btuB_2
pgrR_4
pdxI
cobN
yjiA_2
rox
thyA
menH_1
ypeA
metZ_1
frc_2
aroC_1
aroC_2
glyA
rnr_1
rnr_2
CARKD
dadA_2
rpsB
tsf
pyrH
frr
ispU
cdsA
dxr
rseP
bamA_1
lpxD_1
lpxD_2
fabZ_1
fabZ_2
lpxA
lpxB
rnhB
rlmB_1
carA
carB_1
carB_2
carB_3
greA
rlmE
ftsH_2
folP
glmM_1
ppx
pstS
pstC
pstA
pstB
phoU
phoB_1
phoR
mdtK_1
mdtK_2
rpmE2
cmoM
rho
trxA
dut
pheC
btuB_3
hgbA
hemS
hmuT
hmuU_1
hmuV_1
ppsR
ppsA
wrbA
hdfR_1
qacA
ecfA1
blc_1
lysDH
mhpD
nlhH_2
ygfZ
mltG_1
mltG_2
gcvP_1
gcvP_2
gcvH
gcvT_1
gcvT_2
dctM_3
cugP
lrp_1
exbD_1
tolQ_2
aceA
argG
ppnP
yffB
folC
dedD
purF
metZ_2
gltX
futA2
pncB2_2
ghrB_1
tmk
holB
ycfH
actP_1
actP_2
actP_3
fabI_1
fabI_2
yejB_1
yejB_2
yejE_1
yejE_2
yejF
opuBA
livF_5
blc_2
cbpA
dnaJ_1
rimP
nusA
infB
rbfA
truB
typA
hcaR
yfdE_3
frc_3
caiA_2
caiD_2
ohyA
smpB
pasT
rnfH
guaB
guaA
rclR
yggS_1
nanR_2
gno
dgoD_1
siaM
idnD
dgoD_2
acpP_2
hutH
mhpA
fabG_5
fabF_2
fabB_1
fabG_6
pgrR_5
fusA_1
queC
zraR
norR_1
sctC
btuD_7
pal_1
cydX
appB
cydB
cydA
yknY
pglK
kdgT
kduD_2
kdgR_1
dmlR_6
pbuE
pfeA
btuB_4
ompR_1
arfB
icd_1
icd_2
corA_1
sasA_5
todT
efeU
efeO
efeB
yihU_1
gucD
tgnC
cynR_2
katG
rocF
ocd
asnC_2
ndh
scoA_1
scoA_2
scoB
selU
tyrB
uvrB
iscR
iscS
iscU
iscA
hscB
hscA_1
hscA_2
fdx_2
dnaQ
betI_2
yfcJ
irtA_1
tolC_1
tolC_2
pcm_1
mdtB_3
cnrB
mbeA
msrA
algC
psd_1
psd_2
IMPDH
lptG
pepA
metN_1
metI_1
metQ_3
yoaA
bamD
dnaE_1
dnaE_2
clpA_1
clpA_2
clsA_1
sbcB_1
sbcB_2
acsA_1
hdfR_2
ssuD_1
yfcG_1
gcvA_3
abo
yqjZ
cysN
cysD
cysH
sir
mnmC_1
mnmC_2
mnmC_3
cpg2_2
mmsB
carC_3
acdA_2
mmsA
cycA_1
cycA_2
cycA_3
hdfR_3
dctM_4
mpdC
ppa
lhgD
yqjD
xylG
codA
yggX
sbp_1
ssuR
ycaL
pepE
bktB_1
bktB_2
yueD
fabG_7
rluA
dmdB
fabG_8
astE
trmB
gluQ
yhaJ_1
yhhW_1
yhhW_2
yphA
ldcA
mobA
moaA
rspR_2
mcm
icmF
pccB_1
pccB_2
accA1_2
accA1_3
purR_2
edd
eda
gloA
yciB
msrB
selO_1
selO_2
selO_3
smc
ligA_1
ligA_2
ligA_3
nagL
yfiH
elaA
ribZ
phaC
phaA
phaB_1
yigZ
pdeB
bioB
pyrD
rpiA
prlC
folD
fixJ_1
sasA_6
aceE_3
aceF
sthA
panS
ybdK
infA
nrdA_1
nrdA_2
nrdB_1
apc3_1
apc3_2
proP_3
proP_4
gcvA_4
cntO_3
btuF
btuC_3
fecE_1
dmlR_7
aes
bepF_1
oqxB15
cusC_2
rnhA_1
btuD_8
phnX_1
ggt_2
ggt_3
dkgB
ydhP_2
dmlR_8
yhgF_1
yhgF_2
cynR_3
pdxH
ysnE
oprM_2
oprM_3
mexB
acrF
acrB
ttgA
cysB
ybdL
rng
yhdE
rlmH
rsfS
hemF
purD
tcyB_1
glnH_1
thadh
upp
hpr
pdxB
pdxK
mnmC_4
thiG
thiE
dusA_1
dusA_2
yajO_1
SIRT5
ybaA
qseB_1
rlmB_2
alaS
zapE
lpd
sucB
sucA
rsxB
dapL_1
dapD
pilT_1
dapE_2
prmC_2
yheS
lcfB_4
btuD_9
hrpA
argA_1
argA_2
blaP
ampR
folA
rlmD
recD_1
recD_2
recB_1
recB_2
recC
ettA_1
ettA_2
rhlE_2
rhlE_3
adh
dsbB
btuD_10
cysW
cysT
sbp_2
icd_3
ybiC
coaBC_1
coaBC_2
pyrG_1
pyrG_2
kdsA_1
kdsA_2
eno
ftsB
hslO
yrdA
proP_5
recR
ybaB
dnaX
lapB
mrpA
mnhC1
mrpD
crcB
livF_6
lptB_5
livH_5
braC_1
gabR_2
ydcO_1
ycaC_1
ycaC_2
dmlR_9
bpoA2
lexA_1
rpoA_2
rdgC_1
tcdA
cpoB
pal_2
tolB
msbA_1
msbA_2
ligA_4
adiA_1
adiA_2
qmcA
sasA_7
phoP_1
msrQ
msrP
fpvA_5
fecR_5
fecI_6
fcuA_2
xseA
tolQ_3
tolR_2
lpxK
kdsB_1
kdsB_2
adk_1
adk_2
ansA
lexA_2
azoR
gabR_3
crt_1
crt_2
btuB_5
ilvX_1
ilvX_2
hisJ_2
hisQ_1
hisQ_2
hisM
hisP
mdtH
murB
cntO_4
plsY
ybaK
tas
nudL_2
prfB
pepN_1
pepN_2
fbp_1
fbp_2
fitB
ohrB_1
rcsC_6
ompR_2
dhmA
dipZ
lysN_4
ribX_2
nrtC
tctD_4
sasA_8
cynR_4
hipO_1
srlR
dapA_3
pdxA2_3
dtnK
ousX
kaiC_1
kaiC_2
radA_1
ompR_3
mnaA
glmM_2
phzF_2
rhtC_3
lysN_5
psdht
copR_3
sasA_9
hcaB_1
ribX_3
cmpD_1
cloR
hbpA_1
gsiC_3
gsiD_2
oppD_2
gsiA_2
ghrA_2
spuC
aphA
cntI_2
mntH
mdtD_2
dmlR_10
hdfR_4
yjjJ
mcbR
thrB_2
davT
xecD
metQ_4
bioM_1
bioM_2
yhfT
fadA_4
fadA_5
cnbA
ybiR
xthA
gltT
dctA_2
glnG
sasA_10
gpt
purA_1
purA_2
hisZ
hflC
hflX
hfq
der
bamB
hisS_1
hisS_2
ispG
rodZ
rlmN
ndk
scpB
rluD
pcm_2
surE
exuT
kduD_3
iolS_2
ligC
ligB_1
ligB_2
pmdD_1
proA_1
ligJ_1
ligJ_2
pcaK_1
pcaK_2
pcaK_3
galD
mdtC_3
mdtB_4
aaeA
nreC
Dml
prpF
acnM
prpC_2
prpC_3
prpC_4
ramB
hdfR_5
mdtD_3
smvA
sfnC_1
ntaA
gsiA_3
ddpC_1
gsiC_4
ddpA
glpE_1
eptA_1
mprA
sotB_1
tetC
ligD_1
ligD_2
ku
otsB
otsA_1
otsA_2
mshB
mopII
mdtL
hmuV_2
hmuU_2
fptA_3
pchR
liaS
benM_2
catB
catA
cbdA
cbdB
benC
lvr
pcaK_4
genK
catC_1
rcsC_7
cheB_2
cheB_3
cheB_4
tarD
fabG_9
dapA_4
abaF_1
dhaT
gbpR_2
proP_6
tilS
accA_2
accA_3
cysS
lpxH
mtfA
mhqD
arnT_1
arnT_2
ybjG
ytrE
tesA_1
metC
metZ_3
tadA
tri1
kptA
rlhA_1
rlhA_2
yhjE
cyoA
cyoB
cyoC
kinE
regA
hdfR_6
ompW_1
yedI
mntP_1
mntP_2
rhsD_1
pucI_1
hyuE
yehL
fcuA_3
sigK_2
purL
map_1
glnD_1
glnD_2
def
aat
bpt
yiaJ
leuA_1
leuA_2
ilvC
ilvH
ilvI
sigV
abaF_2
abaF_3
lhpI
glnB
glnK_1
nadE_3
ltaE_1
ltaE_2
azoR1
glxR_1
rnhA_2
gloB_2
gsiD_3
gsiC_5
gsiB_1
gsiA_4
btuD_11
iaaA
menH_2
aroQ
glnS
dnaG
rpoD_1
rpoD_2
fdhD_1
fdhD_2
fbp_3
nylB
relA
bdhA_1
ompR_4
envZ
ispF
ispD
mfd
serB
argE_1
xerD_1
xerD_2
tesA_2
queG_1
queG_2
tsaE
amiC_1
dedA
mutL
farB_2
emrA_1
ttgF
slyA_1
gdhA_1
miaA_1
miaA_2
sbnA
sotB_2
dapH
suhB
mutS_1
mutS_2
kdgR_2
yfdE_4
aidB_1
benM_3
bfr_1
yhhQ_1
yhhQ_2
acnB
tam_2
mdh
frlR
sdhC
sdhD
sdhA_1
sdhA_2
sdhB
gltA
eptA_2
rnk
dmdC_2
etfA_2
etfB_2
dpgD_2
tgpA
tsaD_1
tsaD_2
ybiB
sumT
glpQ_1
garA
ppiD
pgsA
uvrC
smtB_2
smtA
efp
mepA
rimO
miaB_1
gcvA_5
mmgC_3
uctC_2
ogt_1
rgtB
menH_3
phnD1
btuD_12
phnE_1
phnE_2
sotB_3
ribH2
ogt_2
braC_2
ascD_1
pcnB
serB1
hda
purM
murJ_1
murJ_2
rpsT
argD_1
argF
ahpF
ahpC
bfr_2
fhuA_2
fhuA_3
comEC
aam_2
gltC_1
parC
parE
sasA_11
baeR_2
mgtA_1
mgtA_2
adhT_2
ilvD
cyt
acsA_2
acsA_3
ousV
ousW
proX_1
proX_2
rtcA
rtcB
norR_2
gabP
kynB
kynU
dinG_1
pgrR_6
dmlR_11
mdtD_4
ada
kynA
xlnD
citB
apaH
rhlE_4
dcd_1
dcd_2
guaD_1
guaD_2
ndmA
araG
nodD2_3
psiF
murI
ygjP_1
ygjP_2
ycjY
dmlR_12
menE_2
sauT
fabG_10
namA_4
lon_1
lon_2
clpX
clpP
tig_1
tig_2
swrC
bepE
mdtA_3
aruI
menD
qseC_3
qseB_2
crtB
dmlR_13
rhsD_2
yigB
hemH
lon_3
zntB
tctD_5
sasA_12
pilY1_1
ribD
clsC
dusC
prmC_3
calB
clpB
moaE
moaD
moeA_1
moeA_2
thrC
htpX_2
hom
alaA
bcp
xsc
ilvB
yfmT
iolA
argP_1
dnaB_1
dnaB_2
rplI
rpsF
grpE
dnaK_1
dnaJ_2
dnaJ_3
hdfR_7
leuC_1
leuC_2
leuD1
leuB_1
leuB_2
asd
truA
trpF
trpB_1
trpA
accD_1
accD_2
lysS
bacA
nagZ
acpS
pdxJ
recO_1
recO_2
era
rnc
lepB
lepA
dmlR_14
argP_2
yihU_2
yghU
serS
ispH
fkpB
mutS2
htpX_3
lemA_1
yjbI
dgcP
ydeP
cynR_5
apbC
metG_1
metG_2
scpA
menF
lysA
norG_1
mvaA
Hgd
gpsA
secB_1
secB_2
grxC
glpE_2
gpmA
moeB
uvrY_2
coaD
rsmD
ftsY
glcR
cutA
rpoH
ureG
ureF
ureE
ureC1
ureB
ureA
ureD_1
ureD_2
ureD_3
ctaB
ctaA
ctaG
ctaD
pal_3
trmL
rhtB_2
rhtB_3
kefC_1
kefC_2
bamA_2
umuD
umuC
nimR_2
dps
clsA_2
clsA_3
yfgD
fbpC
yqgF
rcsC_8
phoB_2
phoP_2
hemL
purH
fis
dusB
yqaA
ychF
ycbX
ubiI
dsbC
echA8_2
dmlR_15
ygiD_2
miaB_2
fdoG
fdnG
fdnH
fdhE
selA
selD_1
selD_2
cfa
srp54
ffh
rcsC_9
pleD
ccsA_2
sasA_13
atoC
norR_3
ampD
nrdE
nrdB_2
groS
groL
hyuC_1
dht
pucI_2
preA
gltD_3
fecR_6
fpvA_6
fpvA_7
dan_1
dapL_2
gltI_3
pgi
tal
zwf
hexR_2
btuD_13
oppD_3
dppC_1
gsiB_2
dppA_2
coq7
yhfA
ilvA
cobS
xcpT
gspD2
hxcR
ttuD
dmlR_16
gcl
hyi
glxR_2
epsF_2
uxuA_1
uxuA_2
cphA_1
cphA_2
cysG
napA
narB
nasD_1
nasD_2
nasD_3
cmpD_2
nrtB
nrtA
nasR_1
nasR_2
dppA_3
bapA
hscA_3
gcd
soxB
appA
ydbM
gatA_2
rutA
dppB_1
dppC_2
oppD_4
yajO_2
sfnC_2
hscA_4
btuB_6
btuB_7
dinG_2
fan1
sodB
zupT_2
zupT_3
fatA_2
fatA_3
fatB_1
fatB_2
yclP_2
fatC
fatD
msbA_3
irtA_2
fpvA_8
fhuE_2
ompR_5
rcsC_10
pilY1_2
glmS
decR_2
btuB_8
gcvA_6
tyrS
anmK_1
anmK_2
hsrA_2
erpA
rpsI
rplM
rlmJ
rlpA
metF
ahcY
kdpE_2
cobH
cobI
cobJ
cobK
cobL_1
cobL_2
cobM
kdpD
kdpB
kdpC
kdpA
prfC
araE_3
rgtE
wbgU
rkpK_1
rkpK_2
rkpK_3
lysP
yeaD
ansB
btuD_14
nemR
ufaA1
blc_3
cmpR_2
ptxB
phnD2
yxeO_1
phnE_3
phnX_2
sbcD_1
sbcD_2
sbcC
htpX_4
pyrC_1
pyrC_2
gltI_4
glnQ_1
gltK
gltJ
gltI_5
yjiE
dctM_5
dsbD
csd
mmpI
atsA
hemE
hisB_2
glyS
ybcI
glyQ
fabB_2
fabA
lnt
fhuA_4
dapb1
lrp_2
hpd
potE
eutB
eutC_1
eutC_2
gloB_3
slt
yfcF
gltI_6
hexR_3
cca
trxC
[truncated: 612 more rows]

## Sheet: Comamonas sp. 12022_2
Additional file 7: Nanopore sequencing of bacteria genomes.
locus_tag	ftype	length_bp	gene	EC_number	COG	product
PJFDAPLC_00001	CDS	405	cueR		COG0789	HTH-type transcriptional regulator CueR
PJFDAPLC_00002	CDS	1182	mmgC_1	1.3.99.-	COG1960	Acyl-CoA dehydrogenase
PJFDAPLC_00003	CDS	663	can	4.2.1.1	COG0288	Carbonic anhydrase 2
PJFDAPLC_00004	CDS	1182	thlA	2.3.1.9	COG0183	Acetyl-CoA acetyltransferase
PJFDAPLC_00005	CDS	1086				hypothetical protein
PJFDAPLC_00006	CDS	624				hypothetical protein
PJFDAPLC_00007	CDS	669				hypothetical protein
PJFDAPLC_00008	CDS	1131	acdA_1	1.3.99.-	COG1960	Acyl-CoA dehydrogenase
PJFDAPLC_00009	CDS	603	yafJ	2.4.2.-	COG0121	Putative glutamine amidotransferase YafJ
PJFDAPLC_00010	CDS	222				hypothetical protein
PJFDAPLC_00011	CDS	354				hypothetical protein
PJFDAPLC_00012	CDS	717	farB_1			Fatty acid resistance protein FarB
PJFDAPLC_00013	CDS	318				hypothetical protein
PJFDAPLC_00014	CDS	243				hypothetical protein
PJFDAPLC_00015	CDS	975				hypothetical protein
PJFDAPLC_00016	CDS	1449	aldHT_1	1.2.1.5		Aldehyde dehydrogenase, thermostable
PJFDAPLC_00017	CDS	987		1.1.1.215	COG1052	2-ketogluconate reductase
PJFDAPLC_00018	CDS	918		4.2.1.41	COG0329	putative 5-dehydro-4-deoxyglucarate dehydratase
PJFDAPLC_00019	CDS	978				hypothetical protein
PJFDAPLC_00020	CDS	903	nanR_1			HTH-type transcriptional repressor NanR
PJFDAPLC_00021	CDS	894	gltI_1		COG0834	Glutamate/aspartate import solute-binding protein
PJFDAPLC_00022	CDS	1212	aatA	2.6.1.1	COG0436	Aspartate/prephenate aminotransferase
PJFDAPLC_00023	CDS	834	udh	1.1.1.203	COG0451	Uronate dehydrogenase
PJFDAPLC_00024	CDS	939				hypothetical protein
PJFDAPLC_00025	CDS	270			COG1638	Solute-binding protein
PJFDAPLC_00026	CDS	723			COG1638	Solute-binding protein
PJFDAPLC_00027	CDS	483	siaQ		COG3090	Sialic acid TRAP transporter small permease protein SiaQ
PJFDAPLC_00028	CDS	1296	dctM_1		COG1593	C4-dicarboxylate TRAP transporter large permease protein DctM
PJFDAPLC_00029	CDS	1296	gudD_1	4.2.1.40	COG4948	Glucarate dehydratase
PJFDAPLC_00030	CDS	1002				hypothetical protein
PJFDAPLC_00031	CDS	1536	garD	4.2.1.42	COG2721	Galactarate dehydratase (L-threo-forming)
PJFDAPLC_00032	CDS	912				hypothetical protein
PJFDAPLC_00033	CDS	1002				hypothetical protein
PJFDAPLC_00034	CDS	1317				hypothetical protein
PJFDAPLC_00035	CDS	903		2.3.1.41	COG3321	Phenolphthiocerol synthesis polyketide synthase type I Pks15/1
PJFDAPLC_00036	CDS	870	dmlR_1			HTH-type transcriptional regulator DmlR
PJFDAPLC_00037	CDS	567				hypothetical protein
PJFDAPLC_00038	CDS	1293				hypothetical protein
PJFDAPLC_00039	CDS	1662				hypothetical protein
PJFDAPLC_00040	CDS	336				hypothetical protein
PJFDAPLC_00041	CDS	300				hypothetical protein
PJFDAPLC_00042	CDS	414				hypothetical protein
PJFDAPLC_00043	CDS	1503	glcB_1	2.3.3.9	COG2225	Malate synthase G
PJFDAPLC_00044	CDS	699	glcB_2	2.3.3.9		Malate synthase G
PJFDAPLC_00045	CDS	360				hypothetical protein
PJFDAPLC_00046	CDS	360				hypothetical protein
PJFDAPLC_00047	CDS	687	kdpE_1		COG0745	Transcriptional regulatory protein KdpE
PJFDAPLC_00048	CDS	1251	sasA_1	2.7.-.-		Adaptive-response sensory-kinase SasA
PJFDAPLC_00049	CDS	1143				hypothetical protein
PJFDAPLC_00050	CDS	237				hypothetical protein
PJFDAPLC_00051	CDS	1680	argS	6.1.1.19		Arginine--tRNA ligase
PJFDAPLC_00052	CDS	705	ftsN			Cell division protein FtsN
PJFDAPLC_00053	CDS	645	dsbA			Thiol:disulfide interchange protein DsbA
PJFDAPLC_00054	CDS	681	lptA			Lipopolysaccharide export system protein LptA
PJFDAPLC_00055	CDS	798	lptB_1	3.6.3.-	COG1137	Lipopolysaccharide export system ATP-binding protein LptB
PJFDAPLC_00056	CDS	1632	rpoN		COG1508	RNA polymerase sigma-54 factor
PJFDAPLC_00057	CDS	924				hypothetical protein
PJFDAPLC_00058	CDS	693				hypothetical protein
PJFDAPLC_00059	CDS	1227	rlmL_1	2.1.1.173	COG0116	Ribosomal RNA large subunit methyltransferase L
PJFDAPLC_00060	CDS	495				hypothetical protein
PJFDAPLC_00061	CDS	318	gdx			Guanidinium exporter
PJFDAPLC_00062	CDS	1131	aroG_1	2.5.1.54	COG0722	Phospho-2-dehydro-3-deoxyheptonate aldolase, Phe-sensitive
PJFDAPLC_00063	CDS	333				hypothetical protein
PJFDAPLC_00064	CDS	399				hypothetical protein
PJFDAPLC_00065	CDS	783	tsaQ1_1			HTH-type transcriptional regulator TsaQ1/TsaQ2
PJFDAPLC_00066	CDS	1173	uctC_1	2.8.3.19		Acetyl-CoA:oxalate CoA-transferase
PJFDAPLC_00067	CDS	390				hypothetical protein
PJFDAPLC_00068	CDS	798	paaG_1	5.3.3.18	COG1024	1,2-epoxyphenylacetyl-CoA isomerase
PJFDAPLC_00069	CDS	804	fadH	1.3.1.34	COG1028	putative 2,4-dienoyl-CoA reductase
PJFDAPLC_00070	CDS	1371	lcfB_1	6.2.1.3	COG0318	Long-chain-fatty-acid--CoA ligase
PJFDAPLC_00071	CDS	957				hypothetical protein
PJFDAPLC_00072	CDS	777	caiD_1	4.2.1.149	COG1024	Carnitinyl-CoA dehydratase
PJFDAPLC_00073	CDS	492		1.-.-.-		putative oxidoreductase
PJFDAPLC_00074	CDS	285				hypothetical protein
PJFDAPLC_00075	CDS	471	fadA5	2.3.1.16		Steroid 3-ketoacyl-CoA thiolase
PJFDAPLC_00076	CDS	750	fadA_1	2.3.1.-	COG0183	Putative acyltransferase
PJFDAPLC_00077	CDS	1530		6.2.1.3	COG0318	Long-chain-fatty-acid--CoA ligase FadD13
PJFDAPLC_00078	CDS	663	mmgC_2	1.3.99.-	COG1960	Acyl-CoA dehydrogenase
PJFDAPLC_00079	CDS	522	acrC	1.3.1.95		Acryloyl-CoA reductase (NADH)
PJFDAPLC_00080	CDS	987				hypothetical protein
PJFDAPLC_00081	CDS	663	degU_1		COG2197	Transcriptional regulatory protein DegU
PJFDAPLC_00082	CDS	2655	rcsC_1	2.7.13.3		Sensor histidine kinase RcsC
PJFDAPLC_00083	CDS	1359	dctA_1			C4-dicarboxylate transport protein
PJFDAPLC_00084	CDS	660				hypothetical protein
PJFDAPLC_00085	CDS	1722				hypothetical protein
PJFDAPLC_00086	CDS	810				hypothetical protein
PJFDAPLC_00087	CDS	555				hypothetical protein
PJFDAPLC_00088	CDS	1098				hypothetical protein
PJFDAPLC_00089	CDS	450				hypothetical protein
PJFDAPLC_00090	CDS	441				hypothetical protein
PJFDAPLC_00091	CDS	237				hypothetical protein
PJFDAPLC_00092	CDS	432	pncC	3.5.1.42	COG1546	Nicotinamide-nucleotide amidohydrolase PncC
PJFDAPLC_00093	CDS	96				hypothetical protein
PJFDAPLC_00094	CDS	450	pgpA	3.1.3.27	COG1267	Phosphatidylglycerophosphatase A
PJFDAPLC_00095	CDS	876	thiL	2.7.4.16	COG0611	Thiamine-monophosphate kinase
PJFDAPLC_00096	CDS	2124				hypothetical protein
PJFDAPLC_00097	CDS	411	apaG		COG2967	Protein ApaG
PJFDAPLC_00098	CDS	681	rpe	5.1.3.1	COG0036	Ribulose-phosphate 3-epimerase
PJFDAPLC_00099	CDS	423				hypothetical protein
PJFDAPLC_00100	CDS	2745				hypothetical protein
PJFDAPLC_00101	CDS	852				hypothetical protein
PJFDAPLC_00102	CDS	108				hypothetical protein
PJFDAPLC_00103	CDS	249				hypothetical protein
PJFDAPLC_00104	CDS	447				hypothetical protein
PJFDAPLC_00105	CDS	966				hypothetical protein
PJFDAPLC_00106	CDS	630				hypothetical protein
PJFDAPLC_00107	CDS	585				hypothetical protein
PJFDAPLC_00108	CDS	699	cbbZP	3.1.3.18		Phosphoglycolate phosphatase, plasmid
PJFDAPLC_00109	CDS	177				hypothetical protein
PJFDAPLC_00110	CDS	237	speH	4.1.1.50	COG1586	S-adenosylmethionine decarboxylase proenzyme
PJFDAPLC_00111	CDS	1338	trpE	4.1.3.27	COG0147	Anthranilate synthase component 1
PJFDAPLC_00112	CDS	330				hypothetical protein
PJFDAPLC_00113	CDS	558	trpG	4.1.3.27	COG0512	Anthranilate synthase component 2
PJFDAPLC_00114	CDS	1032	trpD	2.4.2.18	COG0547	Anthranilate phosphoribosyltransferase
PJFDAPLC_00115	CDS	111				hypothetical protein
PJFDAPLC_00116	CDS	720	trpC	4.1.1.48		Indole-3-glycerol phosphate synthase
PJFDAPLC_00117	CDS	150				hypothetical protein
PJFDAPLC_00118	CDS	738				hypothetical protein
PJFDAPLC_00119	CDS	1080	fes		COG2382	Enterochelin esterase
PJFDAPLC_00120	CDS	693	ung	3.2.2.27	COG0692	Uracil-DNA glycosylase
PJFDAPLC_00121	CDS	945				hypothetical protein
PJFDAPLC_00122	CDS	1128				hypothetical protein
PJFDAPLC_00123	CDS	681	ywrD_1	2.3.2.2	COG0405	Glutathione hydrolase-like YwrD proenzyme
PJFDAPLC_00124	CDS	648				hypothetical protein
PJFDAPLC_00125	CDS	345	ywrD_2	2.3.2.2	COG0405	Glutathione hydrolase-like YwrD proenzyme
PJFDAPLC_00126	CDS	462	ribN			Riboflavin transporter
PJFDAPLC_00127	CDS	120				hypothetical protein
PJFDAPLC_00128	CDS	951	yclQ_1		COG4607	Petrobactin-binding protein YclQ
PJFDAPLC_00129	CDS	1545	btuC_1			Vitamin B12 import system permease protein BtuC
PJFDAPLC_00130	CDS	201	yclO_1		COG4605	Petrobactin import system permease protein YclO
PJFDAPLC_00131	CDS	198	yclO_2		COG4605	Petrobactin import system permease protein YclO
PJFDAPLC_00132	CDS	756	yclP_1	7.2.2.-	COG4604	Petrobactin import ATP-binding protein YclP
PJFDAPLC_00133	CDS	348				hypothetical protein
PJFDAPLC_00134	CDS	573	queA_1	2.4.99.17	COG0809	S-adenosylmethionine:tRNA ribosyltransferase-isomerase
PJFDAPLC_00135	CDS	510	queA_2	2.4.99.17	COG0809	S-adenosylmethionine:tRNA ribosyltransferase-isomerase
PJFDAPLC_00136	CDS	1557				hypothetical protein
PJFDAPLC_00137	CDS	459	recG_1	3.6.4.12	COG1200	ATP-dependent DNA helicase RecG
PJFDAPLC_00138	CDS	747	recG_2	3.6.4.12	COG1200	ATP-dependent DNA helicase RecG
PJFDAPLC_00139	CDS	489	recG_3	3.6.4.12	COG1200	ATP-dependent DNA helicase RecG
PJFDAPLC_00140	CDS	969	oxyR			Hydrogen peroxide-inducible genes activator
PJFDAPLC_00141	CDS	867				hypothetical protein
PJFDAPLC_00142	CDS	543	COQ2	2.5.1.39		4-hydroxybenzoate polyprenyltransferase, mitochondrial
PJFDAPLC_00143	CDS	450	ubiA	2.5.1.39	COG0382	4-hydroxybenzoate octaprenyltransferase
PJFDAPLC_00144	CDS	135				hypothetical protein
PJFDAPLC_00145	CDS	195				hypothetical protein
PJFDAPLC_00146	CDS	273				hypothetical protein
PJFDAPLC_00147	CDS	3579				hypothetical protein
PJFDAPLC_00148	CDS	1011	pyrB	2.1.3.2	COG0540	Aspartate carbamoyltransferase catalytic subunit
PJFDAPLC_00149	CDS	324				hypothetical protein
PJFDAPLC_00150	CDS	834	proC	1.5.1.2	COG0345	Pyrroline-5-carboxylate reductase
PJFDAPLC_00151	CDS	1110				hypothetical protein
PJFDAPLC_00152	CDS	750	aqpZ2			Aquaporin Z 2
PJFDAPLC_00153	CDS	954	glpK_1	2.7.1.30	COG0554	Glycerol kinase
PJFDAPLC_00154	CDS	543	glpK_2	2.7.1.30		Glycerol kinase
PJFDAPLC_00155	CDS	786	glpR		COG1349	Glycerol-3-phosphate regulon repressor
PJFDAPLC_00156	CDS	996	glpD	1.1.5.3	COG0578	Aerobic glycerol-3-phosphate dehydrogenase
PJFDAPLC_00157	CDS	495				hypothetical protein
PJFDAPLC_00158	CDS	369	rplN		COG0093	50S ribosomal protein L14
PJFDAPLC_00159	CDS	318	rplX		COG0198	50S ribosomal protein L24
PJFDAPLC_00160	CDS	549	rplE		COG0094	50S ribosomal protein L5
PJFDAPLC_00161	CDS	306	rpsN		COG0199	30S ribosomal protein S14
PJFDAPLC_00162	CDS	396	rpsH		COG0096	30S ribosomal protein S8
PJFDAPLC_00163	CDS	534	rplF		COG0097	50S ribosomal protein L6
PJFDAPLC_00164	CDS	366	rplR		COG0256	50S ribosomal protein L18
PJFDAPLC_00165	CDS	519	rpsE		COG0098	30S ribosomal protein S5
PJFDAPLC_00166	CDS	183	rpmD		COG1841	50S ribosomal protein L30
PJFDAPLC_00167	CDS	432	rplO		COG0200	50S ribosomal protein L15
PJFDAPLC_00168	CDS	1320	secY		COG0201	Protein translocase subunit SecY
PJFDAPLC_00169	CDS	366	rpsM		COG0099	30S ribosomal protein S13
PJFDAPLC_00170	CDS	405	rpsK		COG0100	30S ribosomal protein S11
PJFDAPLC_00171	CDS	423	rpsD		COG0522	30S ribosomal protein S4
PJFDAPLC_00172	CDS	996	rpoA_1	2.7.7.6		DNA-directed RNA polymerase subunit alpha
PJFDAPLC_00173	CDS	360				hypothetical protein
PJFDAPLC_00174	tRNA	77				tRNA-Met(cat)
PJFDAPLC_00175	tRNA	77				tRNA-Met(cat)
PJFDAPLC_00176	CDS	414				hypothetical protein
PJFDAPLC_00177	CDS	132				hypothetical protein
PJFDAPLC_00178	CDS	423				hypothetical protein
PJFDAPLC_00179	CDS	348				hypothetical protein
PJFDAPLC_00180	CDS	1257				hypothetical protein
PJFDAPLC_00181	CDS	168				hypothetical protein
PJFDAPLC_00182	CDS	351				hypothetical protein
PJFDAPLC_00183	CDS	225				hypothetical protein
PJFDAPLC_00184	CDS	957				hypothetical protein
PJFDAPLC_00185	CDS	1977	lplT_1			Lysophospholipid transporter LplT
PJFDAPLC_00186	CDS	294				hypothetical protein
PJFDAPLC_00187	CDS	909				hypothetical protein
PJFDAPLC_00188	CDS	267				hypothetical protein
PJFDAPLC_00189	CDS	942				hypothetical protein
PJFDAPLC_00190	CDS	1257	aceE_1	1.2.4.1	COG2609	Pyruvate dehydrogenase E1 component
PJFDAPLC_00191	CDS	1326	aceE_2	1.2.4.1	COG2609	Pyruvate dehydrogenase E1 component
PJFDAPLC_00192	CDS	363				hypothetical protein
PJFDAPLC_00193	CDS	495				hypothetical protein
PJFDAPLC_00194	CDS	120				hypothetical protein
PJFDAPLC_00195	CDS	681				hypothetical protein
PJFDAPLC_00196	CDS	1362				hypothetical protein
PJFDAPLC_00197	CDS	1173	tgt	2.4.2.29	COG0343	Queuine tRNA-ribosyltransferase
PJFDAPLC_00198	CDS	486				hypothetical protein
PJFDAPLC_00199	CDS	612				hypothetical protein
PJFDAPLC_00200	CDS	2328	namA_1	1.6.99.1		NADPH dehydrogenase
PJFDAPLC_00201	CDS	774	actIII	1.3.1.-		Putative ketoacyl reductase
PJFDAPLC_00202	CDS	732	menB	4.1.3.36		1,4-dihydroxy-2-naphthoyl-CoA synthase
PJFDAPLC_00203	CDS	456	carC_1	1.3.1.108	COG1960	Caffeyl-CoA reductase-Etf complex subunit CarC
PJFDAPLC_00204	CDS	552	menE_1	6.2.1.26		2-succinylbenzoate--CoA ligase
PJFDAPLC_00205	CDS	1080	bclA	6.2.1.25		Benzoate--CoA ligase
PJFDAPLC_00206	CDS	1185				hypothetical protein
PJFDAPLC_00207	CDS	921	livH_1		COG0559	High-affinity branched-chain amino acid transport system permease protein LivH
PJFDAPLC_00208	CDS	1011				hypothetical protein
PJFDAPLC_00209	CDS	777	lptB_2	3.6.3.-	COG1137	Lipopolysaccharide export system ATP-binding protein LptB
PJFDAPLC_00210	CDS	711	livF_1		COG0410	High-affinity branched-chain amino acid transport ATP-binding protein LivF
PJFDAPLC_00211	CDS	456		3.1.2.28		1,4-dihydroxy-2-naphthoyl-CoA hydrolase
PJFDAPLC_00212	CDS	399	yabJ_1	3.5.99.10	COG0251	2-iminobutanoate/2-iminopropanoate deaminase
PJFDAPLC_00213	CDS	723	aqdA1	3.5.1.-		putative N-octanoylanthranilate hydrolase AqdA1
PJFDAPLC_00214	CDS	927		3.1.1.32	COG2829	Putative phospholipase A1
PJFDAPLC_00215	CDS	429				hypothetical protein
PJFDAPLC_00216	CDS	531	rep_1	3.6.4.12		ATP-dependent DNA helicase Rep
PJFDAPLC_00217	CDS	1602	rep_2	3.6.4.12		ATP-dependent DNA helicase Rep
PJFDAPLC_00218	CDS	180				hypothetical protein
PJFDAPLC_00219	CDS	717				hypothetical protein
PJFDAPLC_00220	CDS	567				hypothetical protein
PJFDAPLC_00221	CDS	399				hypothetical protein
PJFDAPLC_00222	CDS	309				hypothetical protein
PJFDAPLC_00223	CDS	237				hypothetical protein
PJFDAPLC_00224	CDS	444				hypothetical protein
PJFDAPLC_00225	CDS	1455	priA	3.6.4.-	COG1198	Primosomal protein N'
PJFDAPLC_00226	CDS	243				hypothetical protein
PJFDAPLC_00227	CDS	336				hypothetical protein
PJFDAPLC_00228	CDS	483				hypothetical protein
PJFDAPLC_00229	CDS	801				hypothetical protein
PJFDAPLC_00230	CDS	432				hypothetical protein
PJFDAPLC_00231	CDS	579				hypothetical protein
PJFDAPLC_00232	CDS	162				hypothetical protein
PJFDAPLC_00233	CDS	171				hypothetical protein
PJFDAPLC_00234	CDS	954	btuD_1	7.6.2.8		Vitamin B12 import ATP-binding protein BtuD
PJFDAPLC_00235	CDS	384				hypothetical protein
PJFDAPLC_00236	CDS	1707				hypothetical protein
PJFDAPLC_00237	CDS	1119				hypothetical protein
PJFDAPLC_00238	CDS	465	kbp		COG1652	Potassium binding protein Kbp
PJFDAPLC_00239	CDS	783	coaX	2.7.1.33	COG1521	Type III pantothenate kinase
PJFDAPLC_00240	CDS	1056	rfbB	4.2.1.46	COG1088	dTDP-glucose 4,6-dehydratase
PJFDAPLC_00241	CDS	573	rfbD_1	1.1.1.133	COG1091	dTDP-4-dehydrorhamnose reductase
PJFDAPLC_00242	CDS	348	rfbD_2	1.1.1.133	COG1091	dTDP-4-dehydrorhamnose reductase
PJFDAPLC_00243	CDS	288				hypothetical protein
PJFDAPLC_00244	CDS	642	rfbA	2.7.7.24	COG1209	Glucose-1-phosphate thymidylyltransferase 1
PJFDAPLC_00245	CDS	549	rmlC	5.1.3.13	COG1898	dTDP-4-dehydrorhamnose 3,5-epimerase
PJFDAPLC_00246	CDS	1737	xpsE		COG2804	Type II secretion system protein E
PJFDAPLC_00247	CDS	267				hypothetical protein
PJFDAPLC_00248	CDS	603	epsF_1		COG1459	Type II secretion system protein F
PJFDAPLC_00249	CDS	465	gspF_1		COG1459	Putative type II secretion system protein F
PJFDAPLC_00250	CDS	432	epsG		COG2165	Type II secretion system protein G
PJFDAPLC_00251	CDS	186				hypothetical protein
PJFDAPLC_00252	CDS	393				hypothetical protein
PJFDAPLC_00253	CDS	429				hypothetical protein
PJFDAPLC_00254	CDS	303				hypothetical protein
PJFDAPLC_00255	CDS	873				hypothetical protein
PJFDAPLC_00256	CDS	747				hypothetical protein
PJFDAPLC_00257	CDS	567				hypothetical protein
PJFDAPLC_00258	CDS	411				hypothetical protein
PJFDAPLC_00259	CDS	2439	xpsD		COG1450	Secretin XpsD
PJFDAPLC_00260	CDS	546				hypothetical protein
PJFDAPLC_00261	CDS	1521				hypothetical protein
PJFDAPLC_00262	CDS	135				hypothetical protein
PJFDAPLC_00263	CDS	285				hypothetical protein
PJFDAPLC_00264	CDS	654	prsA	5.2.1.8		Foldase protein PrsA
PJFDAPLC_00265	CDS	459				hypothetical protein
PJFDAPLC_00266	CDS	369				hypothetical protein
PJFDAPLC_00267	CDS	1323	btuD_2	7.6.2.8		Vitamin B12 import ATP-binding protein BtuD
PJFDAPLC_00268	CDS	897				hypothetical protein
PJFDAPLC_00269	CDS	1047				hypothetical protein
PJFDAPLC_00270	CDS	927				hypothetical protein
PJFDAPLC_00271	CDS	1161				hypothetical protein
PJFDAPLC_00272	CDS	3714	COQ3_1	2.1.1.222		Ubiquinone biosynthesis O-methyltransferase, mitochondrial
PJFDAPLC_00273	CDS	927				hypothetical protein
PJFDAPLC_00274	CDS	531				hypothetical protein
PJFDAPLC_00275	CDS	291				hypothetical protein
PJFDAPLC_00276	CDS	1101	wecA	2.7.8.33		Undecaprenyl-phosphate alpha-N-acetylglucosaminyl 1-phosphate transferase
PJFDAPLC_00277	CDS	894	argB	2.7.2.8	COG0548	Acetylglutamate kinase
PJFDAPLC_00278	CDS	459	slmA		COG1309	Nucleoid occlusion factor SlmA
PJFDAPLC_00279	CDS	762				hypothetical protein
PJFDAPLC_00280	CDS	1803	dmdC_1	1.3.8.-	COG1960	3-methylmercaptopropionyl-CoA dehydrogenase
PJFDAPLC_00281	CDS	450				hypothetical protein
PJFDAPLC_00282	CDS	453	fadN_1	1.1.1.35	COG1024	putative 3-hydroxyacyl-CoA dehydrogenase
PJFDAPLC_00283	CDS	294		1.1.1.35	COG1024	putative 3-hydroxyacyl-CoA dehydrogenase
PJFDAPLC_00284	CDS	1686	fadN_2	1.1.1.35	COG1024	putative 3-hydroxyacyl-CoA dehydrogenase
PJFDAPLC_00285	CDS	387			COG2852	putative protein
PJFDAPLC_00286	CDS	1200	fadA_2	2.3.1.16	COG0183	3-ketoacyl-CoA thiolase
PJFDAPLC_00287	CDS	588				hypothetical protein
PJFDAPLC_00288	CDS	783	paaF	4.2.1.17	COG1024	2,3-dehydroadipyl-CoA hydratase
PJFDAPLC_00289	CDS	873	chbG	3.5.1.105		Chitooligosaccharide deacetylase
PJFDAPLC_00290	CDS	165				hypothetical protein
PJFDAPLC_00291	CDS	342				hypothetical protein
PJFDAPLC_00292	CDS	702		2.4.-.-		putative glycosyltransferase
PJFDAPLC_00293	CDS	285		2.4.-.-		putative glycosyltransferase
PJFDAPLC_00294	CDS	462				hypothetical protein
PJFDAPLC_00295	CDS	495				hypothetical protein
PJFDAPLC_00296	CDS	414		3.1.2.-	COG1607	putative acyl-CoA thioester hydrolase
PJFDAPLC_00297	CDS	1827	atm1		COG5265	ATM1-type heavy metal exporter
PJFDAPLC_00298	CDS	444				hypothetical protein
PJFDAPLC_00299	CDS	441				hypothetical protein
PJFDAPLC_00300	CDS	1521	ald1	1.2.1.48		Long-chain-aldehyde dehydrogenase
PJFDAPLC_00301	CDS	417	acoR_1		COG3284	Acetoin dehydrogenase operon transcriptional activator AcoR
PJFDAPLC_00302	CDS	537				hypothetical protein
PJFDAPLC_00303	CDS	1029	acoR_2		COG3284	Acetoin catabolism regulatory protein
PJFDAPLC_00304	CDS	846	mftE	3.5.-.-	COG1402	Putative mycofactocin system creatinine amidohydrolase family protein MftE
PJFDAPLC_00305	CDS	1692				hypothetical protein
PJFDAPLC_00306	CDS	741				hypothetical protein
PJFDAPLC_00307	CDS	222				hypothetical protein
PJFDAPLC_00308	CDS	894	phzF_1	5.3.3.17		Trans-2,3-dihydro-3-hydroxyanthranilate isomerase
PJFDAPLC_00309	CDS	642	gstB_1	2.5.1.18	COG0625	Glutathione S-transferase GstB
PJFDAPLC_00310	CDS	1188	lysN_1	2.6.1.39	COG1167	2-aminoadipate transaminase
PJFDAPLC_00311	CDS	402				hypothetical protein
PJFDAPLC_00312	CDS	207				hypothetical protein
PJFDAPLC_00313	CDS	135				hypothetical protein
PJFDAPLC_00314	CDS	1362	hisC_1	2.6.1.9		Histidinol-phosphate aminotransferase
PJFDAPLC_00315	CDS	1917	uup		COG0488	ABC transporter ATP-binding protein uup
PJFDAPLC_00316	tRNA	77				tRNA-Ile(gat)
PJFDAPLC_00317	tRNA	76				tRNA-Ala(tgc)
PJFDAPLC_00318	tRNA	77				tRNA-Ile(gat)
PJFDAPLC_00319	tRNA	76				tRNA-Ala(tgc)
PJFDAPLC_00320	tRNA	77				tRNA-Ile(gat)
PJFDAPLC_00321	tRNA	76				tRNA-Ala(tgc)
PJFDAPLC_00322	CDS	720				hypothetical protein
PJFDAPLC_00323	CDS	396				hypothetical protein
PJFDAPLC_00324	CDS	669	yieH	3.1.3.-	COG0637	6-phosphogluconate phosphatase
PJFDAPLC_00325	CDS	426	betA_1	1.2.1.8		Oxygen-dependent choline dehydrogenase
PJFDAPLC_00326	CDS	405	alkJ_1	1.1.99.-		Alcohol dehydrogenase [acceptor]
PJFDAPLC_00327	CDS	621	alkJ_2	1.1.99.-		Alcohol dehydrogenase [acceptor]
PJFDAPLC_00328	CDS	198		1.1.-.-	COG2303	putative GMC-type oxidoreductase
PJFDAPLC_00329	CDS	369				hypothetical protein
PJFDAPLC_00330	CDS	828			COG0683	Leu/Ile/Val-binding protein
PJFDAPLC_00331	CDS	921	livH_2		COG0559	High-affinity branched-chain amino acid transport system permease protein LivH
PJFDAPLC_00332	CDS	1752	btuD_3	7.6.2.8		Vitamin B12 import ATP-binding protein BtuD
PJFDAPLC_00333	CDS	732	livF_2		COG0410	High-affinity branched-chain amino acid transport ATP-binding protein LivF
PJFDAPLC_00334	CDS	144				hypothetical protein
PJFDAPLC_00335	CDS	714	alkJ_3	1.1.99.-		Alcohol dehydrogenase [acceptor]
PJFDAPLC_00336	CDS	1629	caiC_1	6.2.1.48	COG0318	Crotonobetaine/carnitine--CoA ligase
PJFDAPLC_00337	CDS	669				hypothetical protein
PJFDAPLC_00338	CDS	1044				putative HTH-type transcriptional regulator
PJFDAPLC_00339	CDS	1713	fadD3	6.2.1.41	COG0318	3-[(3aS,4S,7aS)-7a-methyl-1,5-dioxo-octahydro-1H-inden-4-yl]propanoyl:CoA ligase
PJFDAPLC_00340	CDS	1728	nhaK		COG0025	Sodium, potassium, lithium and rubidium/H(+) antiporter
PJFDAPLC_00341	CDS	1608		2.1.3.1	COG4799	Methylmalonyl-CoA carboxyltransferase 12S subunit
PJFDAPLC_00342	CDS	789	dpgD_1	4.2.1.17		Enoyl-CoA-hydratase
PJFDAPLC_00343	CDS	780				hypothetical protein
PJFDAPLC_00344	CDS	255				hypothetical protein
PJFDAPLC_00345	CDS	1758	accA1_1		COG4770	Acetyl-/propionyl-coenzyme A carboxylase alpha chain
PJFDAPLC_00346	CDS	924	ghrA_1	1.1.1.79	COG0111	Glyoxylate/hydroxypyruvate reductase A
PJFDAPLC_00347	CDS	891	liuE	4.1.3.26	COG0119	3-hydroxy-3-isohexenylglutaryl-CoA/hydroxy-methylglutaryl-CoA lyase
PJFDAPLC_00348	CDS	459				hypothetical protein
PJFDAPLC_00349	CDS	309				hypothetical protein
PJFDAPLC_00350	CDS	648	nsaD	5.99.1.4		2-hydroxychromene-2-carboxylate isomerase
PJFDAPLC_00351	CDS	1659	nanT_1			Sialic acid transporter NanT
PJFDAPLC_00352	CDS	978				Outer membrane porin protein 32
PJFDAPLC_00353	CDS	1911	uvrA_1			UvrABC system protein A
PJFDAPLC_00354	CDS	2472	uvrA_2			UvrABC system protein A
PJFDAPLC_00355	CDS	1644	uvrA_3		COG0178	UvrABC system protein A
PJFDAPLC_00356	CDS	108				hypothetical protein
PJFDAPLC_00357	CDS	699	tctD_1		COG0745	Transcriptional regulatory protein tctD
PJFDAPLC_00358	CDS	1548	sasA_2	2.7.-.-		Adaptive-response sensory-kinase SasA
PJFDAPLC_00359	CDS	240				hypothetical protein
PJFDAPLC_00360	CDS	141				hypothetical protein
PJFDAPLC_00361	CDS	1545				hypothetical protein
PJFDAPLC_00362	CDS	1500	putP_1		COG0591	Sodium/proline symporter
PJFDAPLC_00363	CDS	918	cysK	2.5.1.47		Cysteine synthase
PJFDAPLC_00364	CDS	219				hypothetical protein
PJFDAPLC_00365	CDS	903				hypothetical protein
PJFDAPLC_00366	CDS	798	nimR_1			HTH-type transcriptional regulator NimR
PJFDAPLC_00367	CDS	1161	xerC		COG4973	Tyrosine recombinase XerC
PJFDAPLC_00368	CDS	633				hypothetical protein
PJFDAPLC_00369	CDS	873	dapF	5.1.1.7	COG0253	Diaminopimelate epimerase
PJFDAPLC_00370	CDS	1722	gloB_1	3.1.2.6		Hydroxyacylglutathione hydrolase
PJFDAPLC_00371	CDS	687				hypothetical protein
PJFDAPLC_00372	CDS	1377	gabT	2.6.1.19	COG0160	4-aminobutyrate aminotransferase GabT
PJFDAPLC_00373	CDS	684				hypothetical protein
PJFDAPLC_00374	CDS	375				hypothetical protein
PJFDAPLC_00375	CDS	915				hypothetical protein
PJFDAPLC_00376	CDS	282				hypothetical protein
PJFDAPLC_00377	CDS	846	wecE	2.6.1.59		dTDP-4-amino-4,6-dideoxygalactose transaminase
PJFDAPLC_00378	CDS	438	arnE_1			4-amino-4-deoxy-L-arabinose-phosphoundecaprenol flippase subunit ArnE
PJFDAPLC_00379	CDS	375	arnE_2			4-amino-4-deoxy-L-arabinose-phosphoundecaprenol flippase subunit ArnE
PJFDAPLC_00380	CDS	879		3.1.1.23		Thermostable monoacylglycerol lipase
PJFDAPLC_00381	CDS	702	mtnX	3.1.3.87	COG4359	2-hydroxy-3-keto-5-methylthiopentenyl-1-phosphate phosphatase
PJFDAPLC_00382	CDS	933				hypothetical protein
PJFDAPLC_00383	CDS	468			COG1136	putative ABC transporter ATP-binding protein
PJFDAPLC_00384	CDS	1146				hypothetical protein
PJFDAPLC_00385	CDS	723				hypothetical protein
PJFDAPLC_00386	CDS	726	baeR_1		COG0745	Transcriptional regulatory protein BaeR
PJFDAPLC_00387	CDS	1170	sasA_3	2.7.-.-		Adaptive-response sensory-kinase SasA
PJFDAPLC_00388	CDS	795	rluF_1	5.4.99.-	COG1187	Dual-specificity RNA pseudouridine synthase RluF
PJFDAPLC_00389	CDS	1074	yjiA_1	3.6.-.-	COG0523	P-loop guanosine triphosphatase YjiA
PJFDAPLC_00390	CDS	483	dksA			RNA polymerase-binding transcription factor DksA
PJFDAPLC_00391	CDS	1623				hypothetical protein
PJFDAPLC_00392	CDS	99				hypothetical protein
PJFDAPLC_00393	CDS	654	hslV	3.4.25.2	COG5405	ATP-dependent protease subunit HslV
PJFDAPLC_00394	CDS	1317	hslU		COG1220	ATP-dependent protease ATPase subunit HslU
PJFDAPLC_00395	CDS	297	mraZ		COG2001	Transcriptional regulator MraZ
PJFDAPLC_00396	CDS	930	rsmH	2.1.1.199	COG0275	Ribosomal RNA small subunit methyltransferase H
PJFDAPLC_00397	CDS	288	ftsL			Cell division protein FtsL
PJFDAPLC_00398	CDS	1677	penA	3.4.16.4	COG0768	putative peptidoglycan D,D-transpeptidase PenA
PJFDAPLC_00399	CDS	105				hypothetical protein
PJFDAPLC_00400	CDS	1536	murE	6.3.2.13	COG0769	UDP-N-acetylmuramoyl-L-alanyl-D-glutamate--2,6-diaminopimelate ligase
PJFDAPLC_00401	CDS	933	murF_1	6.3.2.10	COG0770	UDP-N-acetylmuramoyl-tripeptide--D-alanyl-D-alanine ligase
PJFDAPLC_00402	CDS	432	murF_2	6.3.2.10	COG0770	UDP-N-acetylmuramoyl-tripeptide--D-alanyl-D-alanine ligase
PJFDAPLC_00403	CDS	501	mraY_1	2.7.8.13	COG0472	Phospho-N-acetylmuramoyl-pentapeptide-transferase
PJFDAPLC_00404	CDS	624	mraY_2	2.7.8.13	COG0472	Phospho-N-acetylmuramoyl-pentapeptide-transferase
PJFDAPLC_00405	CDS	882	murD_1	6.3.2.9		UDP-N-acetylmuramoylalanine--D-glutamate ligase
PJFDAPLC_00406	CDS	717	murD_2	6.3.2.9		UDP-N-acetylmuramoylalanine--D-glutamate ligase
PJFDAPLC_00407	CDS	1632	ftsW	2.4.1.129		peptidoglycan glycosyltransferase FtsW
PJFDAPLC_00408	CDS	750	murG	2.4.1.227	COG0707	UDP-N-acetylglucosamine--N-acetylmuramyl-(pentapeptide) pyrophosphoryl-undecaprenol N-acetylglucosamine transferase
PJFDAPLC_00409	CDS	1437	murC	6.3.2.8	COG0773	UDP-N-acetylmuramate--L-alanine ligase
PJFDAPLC_00410	CDS	975	ddlB	6.3.2.4	COG1181	D-alanine--D-alanine ligase B
PJFDAPLC_00411	CDS	795	ftsQ		COG1589	Cell division protein FtsQ
PJFDAPLC_00412	CDS	1230	ftsA		COG0849	Cell division protein FtsA
PJFDAPLC_00413	CDS	1248	ftsZ		COG0206	Cell division protein FtsZ
PJFDAPLC_00414	CDS	924	lpxC	3.5.1.108	COG0774	UDP-3-O-acyl-N-acetylglucosamine deacetylase
PJFDAPLC_00415	CDS	339				hypothetical protein
PJFDAPLC_00416	CDS	501				hypothetical protein
PJFDAPLC_00417	CDS	549	ruvC	3.1.22.4	COG0817	Crossover junction endodeoxyribonuclease RuvC
PJFDAPLC_00418	CDS	789	mtgA_1	2.4.1.129		Biosynthetic peptidoglycan transglycosylase
PJFDAPLC_00419	CDS	834	aroE	1.1.1.25	COG0169	Shikimate dehydrogenase (NADP(+))
PJFDAPLC_00420	CDS	222				hypothetical protein
PJFDAPLC_00421	CDS	654				hypothetical protein
PJFDAPLC_00422	CDS	1527	rnb	3.1.13.1		Exoribonuclease 2
PJFDAPLC_00423	CDS	546				hypothetical protein
PJFDAPLC_00424	CDS	591				hypothetical protein
PJFDAPLC_00425	CDS	1173	mrdB	2.4.1.129	COG0772	Peptidoglycan glycosyltransferase MrdB
PJFDAPLC_00426	CDS	1491	tldD	3.4.-.-	COG0312	Metalloprotease TldD
PJFDAPLC_00427	CDS	1155	aroG_2	2.5.1.54	COG0722	Phospho-2-dehydro-3-deoxyheptonate aldolase, Phe-sensitive
PJFDAPLC_00428	CDS	312				hypothetical protein
PJFDAPLC_00429	CDS	696	tctD_2		COG0745	Transcriptional regulatory protein tctD
PJFDAPLC_00430	CDS	1494	qseC_1	2.7.13.3		Sensor protein QseC
PJFDAPLC_00431	CDS	945				hypothetical protein
PJFDAPLC_00432	CDS	444				hypothetical protein
PJFDAPLC_00433	CDS	1545				hypothetical protein
PJFDAPLC_00434	CDS	963	mpl_1	6.3.2.45	COG0773	UDP-N-acetylmuramate--L-alanyl-gamma-D-glutamyl-meso-2,6-diaminoheptandioate ligase
PJFDAPLC_00435	CDS	519	mpl_2	6.3.2.45	COG0773	UDP-N-acetylmuramate--L-alanyl-gamma-D-glutamyl-meso-2,6-diaminoheptandioate ligase
PJFDAPLC_00436	CDS	594				hypothetical protein
PJFDAPLC_00437	CDS	492	resA_1		COG0526	Thiol-disulfide oxidoreductase ResA
PJFDAPLC_00438	CDS	453	accB		COG0511	Biotin carboxyl carrier protein of acetyl-CoA carboxylase
PJFDAPLC_00439	CDS	1356	accC	6.3.4.14	COG0439	Biotin carboxylase
PJFDAPLC_00440	CDS	921	prmA	2.1.1.-	COG2264	Ribosomal protein L11 methyltransferase
PJFDAPLC_00441	CDS	1029				hypothetical protein
PJFDAPLC_00442	CDS	903	adoK	2.7.1.20	COG0524	Adenosine kinase
PJFDAPLC_00443	CDS	480				hypothetical protein
PJFDAPLC_00444	CDS	438				hypothetical protein
PJFDAPLC_00445	CDS	879		2.4.2.45	COG0382	Decaprenyl-phosphate phosphoribosyltransferase
PJFDAPLC_00446	CDS	1287				hypothetical protein
PJFDAPLC_00447	CDS	1236		2.7.7.1		Nicotinamide-nucleotide adenylyltransferase
PJFDAPLC_00448	CDS	489	nadE_1	6.3.5.1		Glutamine-dependent NAD(+) synthetase
PJFDAPLC_00449	CDS	1299	nadE_2	6.3.5.1	COG0171	Glutamine-dependent NAD(+) synthetase
PJFDAPLC_00450	CDS	1188	pncB2_1	6.3.4.21	COG1488	Nicotinate phosphoribosyltransferase 2
PJFDAPLC_00451	CDS	864				hypothetical protein
PJFDAPLC_00452	CDS	528				hypothetical protein
PJFDAPLC_00453	CDS	204				hypothetical protein
PJFDAPLC_00454	CDS	1311	metK	2.5.1.6	COG0192	S-adenosylmethionine synthase
PJFDAPLC_00455	CDS	591	lpxL_1	2.3.1.241		Lipid A biosynthesis lauroyltransferase
PJFDAPLC_00456	CDS	273	lpxL_2	2.3.1.241		Lipid A biosynthesis lauroyltransferase
PJFDAPLC_00457	CDS	870	lpxL_3	2.3.1.241	COG1560	Lipid A biosynthesis lauroyltransferase
PJFDAPLC_00458	CDS	663	engB			putative GTP-binding protein EngB
PJFDAPLC_00459	CDS	522				hypothetical protein
PJFDAPLC_00460	CDS	153	cc4		COG2863	Cytochrome c4
PJFDAPLC_00461	CDS	645	ccs1_1			Cytochrome c biogenesis protein Ccs1
PJFDAPLC_00462	CDS	1533	ccs1_2			Cytochrome c biogenesis protein Ccs1
PJFDAPLC_00463	CDS	1374	ccsA_1			Cytochrome c biogenesis protein CcsA
PJFDAPLC_00464	CDS	810				hypothetical protein
PJFDAPLC_00465	CDS	330	cyaY		COG1965	Iron-sulfur cluster assembly protein CyaY
PJFDAPLC_00466	CDS	723	mrcA_1		COG5009	Penicillin-binding protein 1A
PJFDAPLC_00467	CDS	1365	mrcA_2		COG5009	Penicillin-binding protein 1A
PJFDAPLC_00468	CDS	300				hypothetical protein
PJFDAPLC_00469	CDS	264				hypothetical protein
PJFDAPLC_00470	CDS	810				hypothetical protein
PJFDAPLC_00471	CDS	603				hypothetical protein
PJFDAPLC_00472	CDS	639				hypothetical protein
PJFDAPLC_00473	CDS	642				hypothetical protein
PJFDAPLC_00474	CDS	2037	pilQ		COG4796	Type IV pilus biogenesis and competence protein PilQ
PJFDAPLC_00475	CDS	1356				hypothetical protein
PJFDAPLC_00476	CDS	1446	aroB	4.2.3.4		3-dehydroquinate synthase
PJFDAPLC_00477	CDS	486				Deoxyguanosinetriphosphate triphosphohydrolase-like protein
PJFDAPLC_00478	CDS	633				Deoxyguanosinetriphosphate triphosphohydrolase-like protein
PJFDAPLC_00479	CDS	675				hypothetical protein
PJFDAPLC_00480	CDS	720				hypothetical protein
PJFDAPLC_00481	CDS	216				hypothetical protein
PJFDAPLC_00482	CDS	2034				hypothetical protein
PJFDAPLC_00483	CDS	906				hypothetical protein
PJFDAPLC_00484	CDS	1335	atoE		COG2031	Putative short-chain fatty acid transporter
PJFDAPLC_00485	CDS	756	fabG_1	1.1.1.100		3-oxoacyl-[acyl-carrier-protein] reductase FabG
PJFDAPLC_00486	CDS	297				hypothetical protein
PJFDAPLC_00487	CDS	1059				hypothetical protein
PJFDAPLC_00488	CDS	798	catD	3.1.1.24	COG0596	3-oxoadipate enol-lactonase 2
PJFDAPLC_00489	CDS	1203	pcaF	2.3.1.174	COG0183	Beta-ketoadipyl-CoA thiolase
PJFDAPLC_00490	CDS	621	pcaJ	2.8.3.6	COG2057	3-oxoadipate CoA-transferase subunit B
PJFDAPLC_00491	CDS	702	pcaI	2.8.3.6	COG1788	3-oxoadipate CoA-transferase subunit A
PJFDAPLC_00492	CDS	822	pcaR_1		COG1414	Pca regulon regulatory protein
PJFDAPLC_00493	CDS	2103	cntO_1		COG1629	Metal-pseudopaline receptor CntO
PJFDAPLC_00494	CDS	846				hypothetical protein
PJFDAPLC_00495	CDS	714				hypothetical protein
PJFDAPLC_00496	CDS	648				hypothetical protein
PJFDAPLC_00497	CDS	2856	gltB_1	1.4.7.1		Ferredoxin-dependent glutamate synthase 1
PJFDAPLC_00498	CDS	1929	gltB_2	1.4.7.1		Ferredoxin-dependent glutamate synthase 1
PJFDAPLC_00499	CDS	750	gltD_1	1.4.1.13	COG0493	Glutamate synthase [NADPH] small chain
PJFDAPLC_00500	CDS	735	gltD_2	1.4.1.13	COG0493	Glutamate synthase [NADPH] small chain
PJFDAPLC_00501	CDS	267	frmR		COG1937	Transcriptional repressor FrmR
PJFDAPLC_00502	CDS	1116	frmA	1.1.1.284	COG1062	S-(hydroxymethyl)glutathione dehydrogenase
PJFDAPLC_00503	CDS	696	rhlE_1	3.6.4.13		ATP-dependent RNA helicase RhlE
PJFDAPLC_00504	CDS	555	fghA_1	3.1.2.12	COG0627	S-formylglutathione hydrolase
PJFDAPLC_00505	CDS	228	fghA_2	3.1.2.12	COG0627	S-formylglutathione hydrolase
PJFDAPLC_00506	CDS	300				hypothetical protein
PJFDAPLC_00507	CDS	438				hypothetical protein
PJFDAPLC_00508	CDS	558	mltF	4.2.2.-		Membrane-bound lytic murein transglycosylase F
PJFDAPLC_00509	CDS	243				hypothetical protein
PJFDAPLC_00510	CDS	654	artQ		COG0765	Arginine transport system permease protein ArtQ
PJFDAPLC_00511	CDS	783	artM		COG1126	Arginine transport ATP-binding protein ArtM
PJFDAPLC_00512	CDS	912	mlaF_1	3.6.3.-	COG1127	Intermembrane phospholipid transport system ATP-binding protein MlaF
PJFDAPLC_00513	CDS	783	mlaE		COG0767	Intermembrane phospholipid transport system permease protein MlaE
PJFDAPLC_00514	CDS	480	mlaD		COG1463	Intermembrane phospholipid transport system binding protein MlaD
PJFDAPLC_00515	CDS	774	mlaA		COG2853	Intermembrane phospholipid transport system lipoprotein MlaA
PJFDAPLC_00516	CDS	648	mlaC		COG2854	Intermembrane phospholipid transport system binding protein MlaC
PJFDAPLC_00517	CDS	282				hypothetical protein
PJFDAPLC_00518	CDS	951	yadG		COG1131	putative ABC transporter ATP-binding protein YadG
PJFDAPLC_00519	CDS	669	yadH		COG0842	Inner membrane transport permease YadH
PJFDAPLC_00520	CDS	243	ibaG		COG5007	Acid stress protein IbaG
PJFDAPLC_00521	CDS	645	hisG	2.4.2.17	COG0040	ATP phosphoribosyltransferase
PJFDAPLC_00522	CDS	456	hisD_1	1.1.1.23		Histidinol dehydrogenase
PJFDAPLC_00523	CDS	903	hisD_2	1.1.1.23	COG0141	Histidinol dehydrogenase
PJFDAPLC_00524	CDS	477				hypothetical protein
PJFDAPLC_00525	CDS	870				hypothetical protein
PJFDAPLC_00526	CDS	891	cobB	2.3.1.286	COG0846	NAD-dependent protein deacetylase
PJFDAPLC_00527	CDS	270				hypothetical protein
PJFDAPLC_00528	CDS	441				hypothetical protein
PJFDAPLC_00529	CDS	1119	hisC2	2.6.1.9	COG0079	Histidinol-phosphate aminotransferase 2
PJFDAPLC_00530	CDS	630	hisB_1		COG0131	Histidine biosynthesis bifunctional protein HisB
PJFDAPLC_00531	CDS	669	hisH	4.3.2.10	COG0118	Imidazole glycerol phosphate synthase subunit HisH
PJFDAPLC_00532	CDS	747	hisA	5.3.1.16	COG0106	1-(5-phosphoribosyl)-5-[(5-phosphoribosylamino)methylideneamino] imidazole-4-carboxamide isomerase
PJFDAPLC_00533	CDS	1011	galE	5.1.3.2	COG1087	UDP-glucose 4-epimerase
PJFDAPLC_00534	CDS	780	hisF	4.3.2.10	COG0107	Imidazole glycerol phosphate synthase subunit HisF
PJFDAPLC_00535	CDS	1788				hypothetical protein
PJFDAPLC_00536	CDS	1224				hypothetical protein
PJFDAPLC_00537	CDS	1155				hypothetical protein
PJFDAPLC_00538	CDS	9750				hypothetical protein
PJFDAPLC_00539	CDS	444	hisI	3.5.4.19		Phosphoribosyl-AMP cyclohydrolase
PJFDAPLC_00540	CDS	405	hisE	3.6.1.31	COG0140	Phosphoribosyl-ATP pyrophosphatase
PJFDAPLC_00541	CDS	390				hypothetical protein
PJFDAPLC_00542	CDS	483				hypothetical protein
PJFDAPLC_00543	CDS	279		3.9.1.-	COG0537	Purine nucleoside phosphoramidase
PJFDAPLC_00544	CDS	252	tatA		COG1826	Sec-independent protein translocase protein TatA
PJFDAPLC_00545	CDS	501	tatB			Sec-independent protein translocase protein TatB
PJFDAPLC_00546	CDS	417	tatC		COG0805	Sec-independent protein translocase protein TatC
PJFDAPLC_00547	CDS	1164	degP	3.4.21.107	COG0265	Periplasmic serine endoprotease DegP
PJFDAPLC_00548	CDS	1194	proP_1			Proline/betaine transporter
PJFDAPLC_00549	CDS	738			COG0327	GTP cyclohydrolase 1 type 2
PJFDAPLC_00550	CDS	693	pdxA2_1	1.1.1.408	COG1995	D-threonate 4-phosphate dehydrogenase
PJFDAPLC_00551	CDS	360	pdxA2_2	1.1.1.408	COG1995	D-threonate 4-phosphate dehydrogenase
PJFDAPLC_00552	CDS	183	mscL_1			Large-conductance mechanosensitive channel
PJFDAPLC_00553	CDS	279	mscL_2			Large-conductance mechanosensitive channel
PJFDAPLC_00554	CDS	597	petA	7.1.1.8	COG0723	Ubiquinol-cytochrome c reductase iron-sulfur subunit
PJFDAPLC_00555	CDS	432	petB_1			Cytochrome b6
PJFDAPLC_00556	CDS	933	petB_2		COG1290	Cytochrome b
PJFDAPLC_00557	CDS	279	petC_1		COG2857	Ammonia monooxygenase gamma subunit
PJFDAPLC_00558	CDS	453	petC_2		COG2857	Ammonia monooxygenase gamma subunit
PJFDAPLC_00559	CDS	612	sspA		COG0625	Stringent starvation protein A
PJFDAPLC_00560	CDS	522				hypothetical protein
PJFDAPLC_00561	tRNA	76				tRNA-Thr(tgt)
PJFDAPLC_00562	CDS	369				hypothetical protein
PJFDAPLC_00563	CDS	1419	secA_1		COG0653	Protein translocase subunit SecA
PJFDAPLC_00564	CDS	1389	secA_2		COG0653	Protein translocase subunit SecA
PJFDAPLC_00565	CDS	1233	argJ		COG1364	Arginine biosynthesis bifunctional protein ArgJ
PJFDAPLC_00566	CDS	957				hypothetical protein
PJFDAPLC_00567	CDS	474				hypothetical protein
PJFDAPLC_00568	CDS	249	yacG			DNA gyrase inhibitor YacG
PJFDAPLC_00569	CDS	141				hypothetical protein
PJFDAPLC_00570	CDS	663	zapD			Cell division protein ZapD
PJFDAPLC_00571	CDS	630	coaE	2.7.1.24	COG0237	Dephospho-CoA kinase
PJFDAPLC_00572	CDS	459	outO_1			Type 4 prepilin-like proteins leader peptide-processing enzyme
PJFDAPLC_00573	CDS	441	outO_2			Type 4 prepilin-like proteins leader peptide-processing enzyme
PJFDAPLC_00574	CDS	474	gspF_2		COG1459	Putative type II secretion system protein F
PJFDAPLC_00575	CDS	777	gspF_3		COG1459	Putative type II secretion system protein F
PJFDAPLC_00576	CDS	1479				hypothetical protein
PJFDAPLC_00577	CDS	987	ispB	2.5.1.90	COG0142	Octaprenyl diphosphate synthase
PJFDAPLC_00578	CDS	312	rplU		COG0261	50S ribosomal protein L21
PJFDAPLC_00579	CDS	204	rpmA		COG0211	50S ribosomal protein L27
PJFDAPLC_00580	CDS	651	obg_1	3.6.5.-		GTPase Obg
PJFDAPLC_00581	CDS	468	obg_2	3.6.5.-		GTPase Obg
PJFDAPLC_00582	CDS	1140	proB	2.7.2.11		Glutamate 5-kinase
PJFDAPLC_00583	CDS	462	rppH	3.6.1.-		RNA pyrophosphohydrolase
PJFDAPLC_00584	CDS	1740	proS	6.1.1.15	COG0442	Proline--tRNA ligase
PJFDAPLC_00585	CDS	612				hypothetical protein
PJFDAPLC_00586	CDS	1341				hypothetical protein
PJFDAPLC_00587	CDS	321	grxD		COG0278	Glutaredoxin 4
PJFDAPLC_00588	CDS	867	prmC_1	2.1.1.297	COG2890	Release factor glutamine methyltransferase
PJFDAPLC_00589	CDS	1344				hypothetical protein
PJFDAPLC_00590	CDS	285				hypothetical protein
PJFDAPLC_00591	CDS	306				hypothetical protein
PJFDAPLC_00592	CDS	1086	prfA		COG0216	Peptide chain release factor RF1
PJFDAPLC_00593	CDS	1317	hemA	1.2.1.70	COG0373	Glutamyl-tRNA reductase
PJFDAPLC_00594	CDS	279				hypothetical protein
PJFDAPLC_00595	CDS	1302				hypothetical protein
PJFDAPLC_00596	CDS	186				hypothetical protein
PJFDAPLC_00597	CDS	975				hypothetical protein
PJFDAPLC_00598	CDS	702	ugpQ	3.1.4.46	COG0584	Glycerophosphodiester phosphodiesterase, cytoplasmic
PJFDAPLC_00599	CDS	855	ugpC	7.6.2.10	COG3839	sn-glycerol-3-phosphate import ATP-binding protein UgpC
PJFDAPLC_00600	CDS	156				hypothetical protein
PJFDAPLC_00601	CDS	849	lacG			Lactose transport system permease protein LacG
PJFDAPLC_00602	CDS	942	ugpA		COG1175	sn-glycerol-3-phosphate transport system permease protein UgpA
PJFDAPLC_00603	CDS	1317	ugpB_1		COG1653	sn-glycerol-3-phosphate-binding periplasmic protein UgpB
PJFDAPLC_00604	CDS	1392				hypothetical protein
PJFDAPLC_00605	CDS	507				hypothetical protein
PJFDAPLC_00606	CDS	2064	lutA			Lactate utilization protein A
PJFDAPLC_00607	CDS	462				hypothetical protein
PJFDAPLC_00608	CDS	417				hypothetical protein
PJFDAPLC_00609	CDS	732	ubiE	2.1.1.163	COG2226	Ubiquinone/menaquinone biosynthesis C-methyltransferase UbiE
PJFDAPLC_00610	CDS	993				hypothetical protein
PJFDAPLC_00611	CDS	537	ubiJ			Ubiquinone biosynthesis accessory factor UbiJ
PJFDAPLC_00612	CDS	1473	ubiB	2.7.-.-	COG0661	putative protein kinase UbiB
PJFDAPLC_00613	CDS	465				hypothetical protein
PJFDAPLC_00614	CDS	1029	putP_2		COG0591	High-affinity proline transporter PutP
PJFDAPLC_00615	CDS	297				hypothetical protein
PJFDAPLC_00616	CDS	621				hypothetical protein
PJFDAPLC_00617	CDS	1809	aspS	6.1.1.23	COG0173	Aspartate--tRNA(Asp/Asn) ligase
PJFDAPLC_00618	CDS	738				hypothetical protein
PJFDAPLC_00619	CDS	486	nudB	3.6.1.67	COG0494	Dihydroneopterin triphosphate diphosphatase
PJFDAPLC_00620	CDS	756				hypothetical protein
PJFDAPLC_00621	CDS	732	folE	3.5.4.16		GTP cyclohydrolase 1
PJFDAPLC_00622	CDS	891				hypothetical protein
PJFDAPLC_00623	CDS	705				hypothetical protein
PJFDAPLC_00624	CDS	708	rhtB_1		COG1280	Homoserine/homoserine lactone efflux protein
PJFDAPLC_00625	CDS	561				hypothetical protein
PJFDAPLC_00626	CDS	615				hypothetical protein
PJFDAPLC_00627	CDS	1407	gatA_1	6.3.5.7		Glutamyl-tRNA(Gln) amidotransferase subunit A
PJFDAPLC_00628	CDS	717	dppA_1		COG0747	Periplasmic dipeptide transport protein
PJFDAPLC_00629	CDS	240				hypothetical protein
PJFDAPLC_00630	CDS	852	oppF_1		COG4608	Oligopeptide transport ATP-binding protein OppF
PJFDAPLC_00631	CDS	1026	oppD_1		COG0444	Oligopeptide transport ATP-binding protein OppD
PJFDAPLC_00632	CDS	912	gsiD_1		COG1173	Glutathione transport system permease protein GsiD
PJFDAPLC_00633	CDS	963	gsiC_1		COG0601	Glutathione transport system permease protein GsiC
PJFDAPLC_00634	CDS	258	fdx_1		COG1145	Ferredoxin
PJFDAPLC_00635	CDS	609	pth	3.1.1.29		Peptidyl-tRNA hydrolase
PJFDAPLC_00636	CDS	591	rplY			50S ribosomal protein L25
PJFDAPLC_00637	CDS	942	prs	2.7.6.1	COG0462	Ribose-phosphate pyrophosphokinase
PJFDAPLC_00638	tRNA	77				tRNA-Gln(ttg)
PJFDAPLC_00639	CDS	240	ispE_1	2.7.1.148	COG1947	4-diphosphocytidyl-2-C-methyl-D-erythritol kinase
PJFDAPLC_00640	CDS	201	ispE_2	2.7.1.148	COG1947	4-diphosphocytidyl-2-C-methyl-D-erythritol kinase
PJFDAPLC_00641	CDS	504	lolB			Outer-membrane lipoprotein LolB
PJFDAPLC_00642	CDS	1380	bepA_1	3.4.-.-		Beta-barrel assembly-enhancing protease
PJFDAPLC_00643	CDS	204				hypothetical protein
PJFDAPLC_00644	CDS	288				hypothetical protein
PJFDAPLC_00645	CDS	279	mutM	3.2.2.23	COG0266	Formamidopyrimidine-DNA glycosylase
PJFDAPLC_00646	CDS	888	mutY	3.2.2.31	COG1194	Adenine DNA glycosylase
PJFDAPLC_00647	CDS	237				hypothetical protein
PJFDAPLC_00648	CDS	894	rapZ		COG1660	RNase adapter protein RapZ
PJFDAPLC_00649	CDS	1659	recN		COG0497	DNA repair protein RecN
PJFDAPLC_00650	CDS	498				hypothetical protein
PJFDAPLC_00651	CDS	324				hypothetical protein
PJFDAPLC_00652	CDS	297	hrcA_1			Heat-inducible transcription repressor HrcA
PJFDAPLC_00653	CDS	708	hrcA_2		COG1420	Heat-inducible transcription repressor HrcA
PJFDAPLC_00654	tRNA	77				tRNA-Met(cat)
PJFDAPLC_00655	CDS	336	mazF	3.1.27.-	COG2337	Endoribonuclease toxin MazF
PJFDAPLC_00656	CDS	300				hypothetical protein
PJFDAPLC_00657	CDS	318				hypothetical protein
PJFDAPLC_00658	CDS	150				hypothetical protein
PJFDAPLC_00659	CDS	798				hypothetical protein
PJFDAPLC_00660	CDS	726	tdh_1	1.1.1.103		L-threonine 3-dehydrogenase
PJFDAPLC_00661	CDS	378	yahK	1.1.1.2	COG1064	Aldehyde reductase YahK
PJFDAPLC_00662	CDS	888	ygiD_1	1.13.11.29	COG3384	4,5-DOPA dioxygenase extradiol
PJFDAPLC_00663	CDS	1344	gabR_1		COG1167	HTH-type transcriptional regulatory protein GabR
PJFDAPLC_00664	CDS	648	dapA_1	4.3.3.7		4-hydroxy-tetrahydrodipicolinate synthase
PJFDAPLC_00665	CDS	888	gbpR_1			HTH-type transcriptional regulator GbpR
PJFDAPLC_00666	CDS	1299	rhmT			Inner membrane transport protein RhmT
PJFDAPLC_00667	CDS	1188	rhmD	4.2.1.90	COG4948	L-rhamnonate dehydratase
PJFDAPLC_00668	CDS	801	hpcH_1	4.1.2.52	COG3836	4-hydroxy-2-oxo-heptane-1,7-dioate aldolase
PJFDAPLC_00669	CDS	468	aldA_1	1.2.1.22	COG1012	Lactaldehyde dehydrogenase
PJFDAPLC_00670	CDS	1014	aldA_2	1.2.1.22	COG1012	Lactaldehyde dehydrogenase
PJFDAPLC_00671	CDS	588				hypothetical protein
PJFDAPLC_00672	CDS	126				hypothetical protein
PJFDAPLC_00673	CDS	648				hypothetical protein
PJFDAPLC_00674	CDS	426				hypothetical protein
PJFDAPLC_00675	CDS	1014				hypothetical protein
PJFDAPLC_00676	CDS	270				hypothetical protein
PJFDAPLC_00677	CDS	750	tdh_2	1.1.1.103		L-threonine 3-dehydrogenase
PJFDAPLC_00678	CDS	444				hypothetical protein
PJFDAPLC_00679	CDS	159				hypothetical protein
PJFDAPLC_00680	CDS	579	yfdE_1	2.8.3.19	COG1804	Acetyl-CoA:oxalate CoA-transferase
PJFDAPLC_00681	CDS	924	pgrR_1			HTH-type transcriptional regulator PgrR
PJFDAPLC_00682	CDS	306				hypothetical protein
PJFDAPLC_00683	CDS	2049				hypothetical protein
PJFDAPLC_00684	CDS	195				hypothetical protein
PJFDAPLC_00685	CDS	708	degU_2		COG2197	Transcriptional regulatory protein DegU
PJFDAPLC_00686	CDS	1989	narQ	2.7.13.3		Nitrate/nitrite sensor protein NarQ
PJFDAPLC_00687	CDS	567				hypothetical protein
PJFDAPLC_00688	CDS	582				hypothetical protein
PJFDAPLC_00689	CDS	939	surA_1	5.2.1.8		Chaperone SurA
PJFDAPLC_00690	CDS	738	narV	1.7.5.1	COG2181	Respiratory nitrate reductase 2 gamma chain
PJFDAPLC_00691	CDS	699	narJ		COG2180	Nitrate reductase molybdenum cofactor assembly chaperone NarJ
PJFDAPLC_00692	CDS	246				hypothetical protein
PJFDAPLC_00693	CDS	921				hypothetical protein
PJFDAPLC_00694	CDS	300				hypothetical protein
PJFDAPLC_00695	CDS	1440	narZ	1.7.5.1	COG5013	Respiratory nitrate reductase 2 alpha chain
PJFDAPLC_00696	CDS	2370	narG	1.7.5.1	COG5013	Respiratory nitrate reductase 1 alpha chain
PJFDAPLC_00697	CDS	1437	narK		COG2223	Nitrate/nitrite transporter NarK
PJFDAPLC_00698	CDS	1221				hypothetical protein
PJFDAPLC_00699	tRNA	88				tRNA-Ser(tga)
PJFDAPLC_00700	CDS	1512				hypothetical protein
PJFDAPLC_00701	CDS	522	lspA	3.4.23.36	COG0597	Lipoprotein signal peptidase
PJFDAPLC_00702	CDS	2856	ileS	6.1.1.5	COG0060	Isoleucine--tRNA ligase
PJFDAPLC_00703	CDS	942	ribF		COG0196	Bifunctional riboflavin kinase/FMN adenylyltransferase
PJFDAPLC_00704	CDS	558				hypothetical protein
PJFDAPLC_00705	CDS	1320	COQ3_2	2.1.1.222		Ubiquinone biosynthesis O-methyltransferase, mitochondrial
PJFDAPLC_00706	CDS	585	purN	2.1.2.2	COG0299	Phosphoribosylglycinamide formyltransferase
PJFDAPLC_00707	CDS	351				hypothetical protein
PJFDAPLC_00708	CDS	1809				hypothetical protein
PJFDAPLC_00709	CDS	2103	rsmB_1	2.1.1.176		Ribosomal RNA small subunit methyltransferase B
PJFDAPLC_00710	CDS	1311	lysN_2	2.6.1.39	COG1167	2-aminoadipate transaminase
PJFDAPLC_00711	CDS	225				hypothetical protein
PJFDAPLC_00712	CDS	234	rpmB		COG0227	50S ribosomal protein L28
PJFDAPLC_00713	CDS	954		4.3.1.9	COG0492	Glucosaminate ammonia-lyase
PJFDAPLC_00714	CDS	2409	ftsK		COG1674	DNA translocase FtsK
PJFDAPLC_00715	CDS	633	lolA		COG2834	Outer-membrane lipoprotein carrier protein
PJFDAPLC_00716	CDS	1728	mqo	1.1.5.4	COG0579	Malate:quinone oxidoreductase
PJFDAPLC_00717	CDS	1320	brnQ		COG1114	Branched-chain amino acid transport system 2 carrier protein
PJFDAPLC_00718	CDS	1308	rarA		COG2256	Replication-associated recombination protein A
PJFDAPLC_00719	CDS	828				hypothetical protein
PJFDAPLC_00720	CDS	1524	qseC_2	2.7.13.3		Sensor protein QseC
PJFDAPLC_00721	CDS	702	tctD_3		COG0745	Transcriptional regulatory protein tctD
PJFDAPLC_00722	CDS	1545				hypothetical protein
PJFDAPLC_00723	CDS	438				hypothetical protein
PJFDAPLC_00724	CDS	912	dmlR_2			HTH-type transcriptional regulator DmlR
PJFDAPLC_00725	CDS	90				hypothetical protein
PJFDAPLC_00726	CDS	1872	fadJ		COG1024	Fatty acid oxidation complex subunit alpha
PJFDAPLC_00727	CDS	1197	fadA_3	2.3.1.16	COG0183	3-ketoacyl-CoA thiolase
PJFDAPLC_00728	CDS	1197		1.3.99.-		Putative acyl-CoA dehydrogenase FadE17
PJFDAPLC_00729	CDS	1158	caiA_1	1.3.8.13		Crotonobetainyl-CoA reductase
PJFDAPLC_00730	CDS	123				hypothetical protein
PJFDAPLC_00731	CDS	651	paaG_2	5.3.3.18	COG1024	1,2-epoxyphenylacetyl-CoA isomerase
PJFDAPLC_00732	CDS	1227	yfdE_2	2.8.3.19	COG1804	Acetyl-CoA:oxalate CoA-transferase
PJFDAPLC_00733	CDS	750	etfB_1			Electron transfer flavoprotein subunit beta
PJFDAPLC_00734	CDS	705	etfA_1		COG2025	Electron transfer flavoprotein subunit alpha
PJFDAPLC_00735	CDS	930	livH_3		COG0559	High-affinity branched-chain amino acid transport system permease protein LivH
PJFDAPLC_00736	CDS	1077				hypothetical protein
PJFDAPLC_00737	CDS	780	lptB_3	3.6.3.-	COG1137	Lipopolysaccharide export system ATP-binding protein LptB
PJFDAPLC_00738	CDS	732	livF_3		COG0410	High-affinity branched-chain amino acid transport ATP-binding protein LivF
PJFDAPLC_00739	CDS	648				hypothetical protein
PJFDAPLC_00740	CDS	948				hypothetical protein
PJFDAPLC_00741	CDS	945				hypothetical protein
PJFDAPLC_00742	CDS	468				hypothetical protein
PJFDAPLC_00743	CDS	255	rpsP		COG0228	30S ribosomal protein S16
PJFDAPLC_00744	CDS	573	rimM		COG0806	Ribosome maturation factor RimM
PJFDAPLC_00745	CDS	777	trmD	2.1.1.228	COG0336	tRNA (guanine-N(1)-)-methyltransferase
PJFDAPLC_00746	CDS	384	rplS		COG0335	50S ribosomal protein L19
PJFDAPLC_00747	CDS	774	nudL_1	3.6.1.-		putative Nudix hydrolase NudL
PJFDAPLC_00748	CDS	672				hypothetical protein
PJFDAPLC_00749	CDS	363				hypothetical protein
PJFDAPLC_00750	CDS	1167	ydhP_1		COG2814	Inner membrane transport protein YdhP
PJFDAPLC_00751	CDS	981	dmlR_3			HTH-type transcriptional regulator DmlR
PJFDAPLC_00752	CDS	765	rsgA	3.6.1.-	COG1162	Small ribosomal subunit biogenesis GTPase RsgA
PJFDAPLC_00753	CDS	111		4.2.1.96		Putative pterin-4-alpha-carbinolamine dehydratase
PJFDAPLC_00754	CDS	294		4.2.1.96		Putative pterin-4-alpha-carbinolamine dehydratase
PJFDAPLC_00755	CDS	462	htpX_1	3.4.24.-		Protease HtpX
PJFDAPLC_00756	CDS	843				hypothetical protein
PJFDAPLC_00757	CDS	615	orn	3.1.-.-	COG1949	Oligoribonuclease
PJFDAPLC_00758	CDS	759				hypothetical protein
PJFDAPLC_00759	CDS	2091	deaD	3.6.4.13		ATP-dependent RNA helicase DeaD
PJFDAPLC_00760	CDS	1176	bcr_1			Bicyclomycin resistance protein
PJFDAPLC_00761	CDS	543				hypothetical protein
PJFDAPLC_00762	CDS	897				hypothetical protein
PJFDAPLC_00763	CDS	486				hypothetical protein
PJFDAPLC_00764	tRNA	76				tRNA-Lys(ctt)
PJFDAPLC_00765	tRNA	76				tRNA-Lys(ctt)
PJFDAPLC_00766	CDS	978	guaC	1.7.1.7	COG0516	GMP reductase
PJFDAPLC_00767	CDS	2439	uvrD	3.6.4.12	COG0210	DNA helicase II
PJFDAPLC_00768	CDS	798				hypothetical protein
PJFDAPLC_00769	CDS	1050	thrB_1	2.7.1.39	COG2334	Homoserine kinase
PJFDAPLC_00770	CDS	363				hypothetical protein
PJFDAPLC_00771	CDS	2751	polA	2.7.7.7	COG0258	DNA polymerase I
PJFDAPLC_00772	CDS	927	zupT_1			Zinc transporter ZupT
PJFDAPLC_00773	CDS	543				hypothetical protein
PJFDAPLC_00774	CDS	285				hypothetical protein
PJFDAPLC_00775	CDS	1035				hypothetical protein
PJFDAPLC_00776	CDS	1506	argH	4.3.2.1	COG0165	Argininosuccinate lyase
PJFDAPLC_00777	CDS	264				hypothetical protein
PJFDAPLC_00778	CDS	627				hypothetical protein
PJFDAPLC_00779	CDS	1059				hypothetical protein
PJFDAPLC_00780	CDS	2145				hypothetical protein
PJFDAPLC_00781	CDS	1029				hypothetical protein
PJFDAPLC_00782	CDS	1362				hypothetical protein
PJFDAPLC_00783	CDS	489				hypothetical protein
PJFDAPLC_00784	CDS	2271	mtgA_2	2.4.1.129		Biosynthetic peptidoglycan transglycosylase
PJFDAPLC_00785	CDS	321				hypothetical protein
PJFDAPLC_00786	CDS	837				Tn3 family transposase TnXax1
PJFDAPLC_00787	CDS	1602				hypothetical protein
PJFDAPLC_00788	CDS	927				hypothetical protein
PJFDAPLC_00789	CDS	1284				hypothetical protein
PJFDAPLC_00790	CDS	222				hypothetical protein
PJFDAPLC_00791	CDS	1212	adeP		COG2252	Adenine permease AdeP
PJFDAPLC_00792	CDS	636				hypothetical protein
PJFDAPLC_00793	CDS	1662	glcA		COG1620	Glycolate permease GlcA
PJFDAPLC_00794	CDS	1170	lldD_1	1.1.-.-	COG1304	L-lactate dehydrogenase
PJFDAPLC_00795	CDS	912				hypothetical protein
PJFDAPLC_00796	CDS	1344	kgtP			Alpha-ketoglutarate permease
PJFDAPLC_00797	CDS	1230	dinB	2.7.7.7	COG0389	DNA polymerase IV
PJFDAPLC_00798	CDS	642	queF_1	1.7.1.13	COG0780	NADPH-dependent 7-cyano-7-deazaguanine reductase
PJFDAPLC_00799	CDS	186	queF_2	1.7.1.13		NADPH-dependent 7-cyano-7-deazaguanine reductase
PJFDAPLC_00800	CDS	939				hypothetical protein
PJFDAPLC_00801	CDS	864	yaaA		COG3022	Peroxide stress resistance protein YaaA
PJFDAPLC_00802	CDS	270				hypothetical protein
PJFDAPLC_00803	CDS	549				hypothetical protein
PJFDAPLC_00804	CDS	138				hypothetical protein
PJFDAPLC_00805	CDS	2100	rne	3.1.26.12		Ribonuclease E
PJFDAPLC_00806	CDS	948	rluC	5.4.99.24	COG0564	Ribosomal large subunit pseudouridine synthase C
PJFDAPLC_00807	CDS	657		3.1.3.5	COG0546	5'-nucleotidase
PJFDAPLC_00808	CDS	378				hypothetical protein
PJFDAPLC_00809	CDS	390				hypothetical protein
PJFDAPLC_00810	CDS	603				hypothetical protein
PJFDAPLC_00811	CDS	429	rsmI_1	2.1.1.198		Ribosomal RNA small subunit methyltransferase I
PJFDAPLC_00812	CDS	597	yceF	3.6.1.-	COG0424	7-methyl-GTP pyrophosphatase
PJFDAPLC_00813	CDS	174				hypothetical protein
PJFDAPLC_00814	CDS	330	yceD		COG1399	Large ribosomal RNA subunit accumulation protein YceD
PJFDAPLC_00815	CDS	183	rpmF		COG0333	50S ribosomal protein L32
PJFDAPLC_00816	CDS	1053	plsX	2.3.1.274	COG0416	Phosphate acyltransferase
PJFDAPLC_00817	CDS	981	fabH	2.3.1.180		3-oxoacyl-[acyl-carrier-protein] synthase 3
PJFDAPLC_00818	CDS	945	fabD	2.3.1.39	COG0331	Malonyl CoA-acyl carrier protein transacylase
PJFDAPLC_00819	CDS	747	fabG_2	1.1.1.100		3-oxoacyl-[acyl-carrier-protein] reductase FabG
PJFDAPLC_00820	CDS	243	acpP_1		COG0236	Acyl carrier protein
PJFDAPLC_00821	CDS	1245	fabF_1	2.3.1.179	COG0304	3-oxoacyl-[acyl-carrier-protein] synthase 2
PJFDAPLC_00822	CDS	636	rpoE			ECF RNA polymerase sigma-E factor
PJFDAPLC_00823	CDS	762				hypothetical protein
PJFDAPLC_00824	CDS	1329				hypothetical protein
PJFDAPLC_00825	CDS	204				hypothetical protein
PJFDAPLC_00826	tRNA	77				tRNA-Arg(acg)
PJFDAPLC_00827	CDS	423				hypothetical protein
PJFDAPLC_00828	CDS	165				hypothetical protein
PJFDAPLC_00829	CDS	1083				hypothetical protein
PJFDAPLC_00830	CDS	1044				hypothetical protein
PJFDAPLC_00831	CDS	423				hypothetical protein
PJFDAPLC_00832	CDS	933				hypothetical protein
PJFDAPLC_00833	CDS	189				hypothetical protein
PJFDAPLC_00834	CDS	498				hypothetical protein
PJFDAPLC_00835	CDS	1248	cpg2_1	3.4.17.11		Carboxypeptidase G2
PJFDAPLC_00836	tRNA	90				tRNA-Ser(cga)
PJFDAPLC_00837	tRNA	77				tRNA-Arg(acg)
PJFDAPLC_00838	CDS	891	pgrR_2			HTH-type transcriptional regulator PgrR
PJFDAPLC_00839	CDS	1095	namA_2	1.6.99.1	COG1902	NADPH dehydrogenase
PJFDAPLC_00840	CDS	1137	iolS_1	1.1.1.-	COG0667	Aldo-keto reductase IolS
PJFDAPLC_00841	CDS	1245	mdtD_1			Putative multidrug resistance protein MdtD
PJFDAPLC_00842	CDS	531				hypothetical protein
PJFDAPLC_00843	CDS	639	rhtC_1		COG1280	Threonine efflux protein
PJFDAPLC_00844	CDS	849				hypothetical protein
PJFDAPLC_00845	CDS	2361	fiu		COG4774	Catecholate siderophore receptor Fiu
PJFDAPLC_00846	CDS	681		1.14.11.-	COG3128	PKHD-type hydroxylase
PJFDAPLC_00847	CDS	648				hypothetical protein
PJFDAPLC_00848	CDS	522				hypothetical protein
PJFDAPLC_00849	CDS	801				hypothetical protein
PJFDAPLC_00850	CDS	1128				hypothetical protein
PJFDAPLC_00851	CDS	1386				hypothetical protein
PJFDAPLC_00852	CDS	786				hypothetical protein
PJFDAPLC_00853	CDS	567				hypothetical protein
PJFDAPLC_00854	CDS	1524				hypothetical protein
PJFDAPLC_00855	CDS	945	gsiC_2		COG0601	Glutathione transport system permease protein GsiC
PJFDAPLC_00856	CDS	960				hypothetical protein
PJFDAPLC_00857	CDS	489	dppD_1		COG0444	Dipeptide transport ATP-binding protein DppD
PJFDAPLC_00858	CDS	1158	gsiA_1	7.4.2.10	COG1123	Glutathione import ATP-binding protein GsiA
PJFDAPLC_00859	CDS	1107	fgd	1.1.98.2		F420-dependent glucose-6-phosphate dehydrogenase
PJFDAPLC_00860	CDS	669				hypothetical protein
PJFDAPLC_00861	CDS	612				hypothetical protein
PJFDAPLC_00862	CDS	2145				hypothetical protein
PJFDAPLC_00863	CDS	1086				hypothetical protein
PJFDAPLC_00864	CDS	822	cmpC	3.6.3.-	COG0715	Bicarbonate transport ATP-binding protein CmpC
PJFDAPLC_00865	CDS	786				hypothetical protein
PJFDAPLC_00866	CDS	792				hypothetical protein
PJFDAPLC_00867	CDS	1959	rcsC_2	2.7.13.3		Sensor histidine kinase RcsC
PJFDAPLC_00868	CDS	840	cheB_1	3.5.1.44		Protein-glutamate methylesterase/protein-glutamine glutaminase
PJFDAPLC_00869	CDS	2238				hypothetical protein
PJFDAPLC_00870	CDS	354				hypothetical protein
PJFDAPLC_00871	CDS	240				hypothetical protein
PJFDAPLC_00872	CDS	270				hypothetical protein
PJFDAPLC_00873	CDS	393	fabG_3	1.1.1.100		3-oxoacyl-[acyl-carrier-protein] reductase FabG
PJFDAPLC_00874	CDS	393				hypothetical protein
PJFDAPLC_00875	CDS	438				hypothetical protein
PJFDAPLC_00876	CDS	276				hypothetical protein
PJFDAPLC_00877	CDS	624	rhtC_2		COG1280	Threonine efflux protein
PJFDAPLC_00878	CDS	1575				hypothetical protein
PJFDAPLC_00879	CDS	504				hypothetical protein
PJFDAPLC_00880	CDS	174				hypothetical protein
PJFDAPLC_00881	CDS	870				hypothetical protein
PJFDAPLC_00882	CDS	537	ecfG			ECF RNA polymerase sigma factor EcfG
PJFDAPLC_00883	CDS	210				hypothetical protein
PJFDAPLC_00884	CDS	381				hypothetical protein
PJFDAPLC_00885	CDS	372				hypothetical protein
PJFDAPLC_00886	CDS	333				hypothetical protein
PJFDAPLC_00887	CDS	1884				hypothetical protein
PJFDAPLC_00888	CDS	204				hypothetical protein
PJFDAPLC_00889	CDS	600	betI_1			HTH-type transcriptional regulator BetI
PJFDAPLC_00890	CDS	954				hypothetical protein
PJFDAPLC_00891	CDS	345				hypothetical protein
PJFDAPLC_00892	CDS	1017	aam_1	3.5.1.13	COG0154	Acylamidase
PJFDAPLC_00893	CDS	561	greB		COG0782	Transcription elongation factor GreB
PJFDAPLC_00894	CDS	921	spoT_1		COG0317	Bifunctional (p)ppGpp synthase/hydrolase SpoT
PJFDAPLC_00895	CDS	555	spoT_2	3.1.7.2	COG0317	Guanosine-3',5'-bis(diphosphate) 3'-pyrophosphohydrolase
PJFDAPLC_00896	CDS	852	spoT_3	3.1.7.2	COG0317	Guanosine-3',5'-bis(diphosphate) 3'-pyrophosphohydrolase
PJFDAPLC_00897	CDS	348	rpoZ	2.7.7.6		DNA-directed RNA polymerase subunit omega
PJFDAPLC_00898	CDS	639	gmk	2.7.4.8	COG0194	Guanylate kinase
PJFDAPLC_00899	CDS	567				hypothetical protein
PJFDAPLC_00900	CDS	366				hypothetical protein
PJFDAPLC_00901	CDS	903	pknD	2.7.11.1		Serine/threonine-protein kinase PknD
PJFDAPLC_00902	CDS	786	prpC_1	3.1.3.16	COG0631	Protein phosphatase PrpC
PJFDAPLC_00903	CDS	636	rdgB	3.6.1.66	COG0127	dITP/XTP pyrophosphatase
PJFDAPLC_00904	CDS	342				hypothetical protein
PJFDAPLC_00905	CDS	951	hemW		COG0635	Heme chaperone HemW
PJFDAPLC_00906	CDS	564	nanT_2			Sialic acid transporter NanT
PJFDAPLC_00907	CDS	708	naiP_1			Putative niacin/nicotinamide transporter NaiP
PJFDAPLC_00908	CDS	303	rcsC_3	2.7.13.3		Sensor histidine kinase RcsC
PJFDAPLC_00909	CDS	918				hypothetical protein
PJFDAPLC_00910	CDS	1218				hypothetical protein
PJFDAPLC_00911	CDS	447				hypothetical protein
PJFDAPLC_00912	CDS	843				hypothetical protein
PJFDAPLC_00913	CDS	708	regX3		COG0745	Sensory transduction protein regX3
PJFDAPLC_00914	CDS	1293				hypothetical protein
PJFDAPLC_00915	CDS	657				hypothetical protein
PJFDAPLC_00916	CDS	636	yciO		COG0009	putative protein YciO
PJFDAPLC_00917	CDS	876				hypothetical protein
PJFDAPLC_00918	CDS	435	nocT			Nopaline-binding periplasmic protein
PJFDAPLC_00919	CDS	426				hypothetical protein
PJFDAPLC_00920	CDS	666	glnP_1		COG0765	Glutamine transport system permease protein GlnP
PJFDAPLC_00921	CDS	690	tcyC	3.6.3.-	COG1126	L-cystine import ATP-binding protein TcyC
PJFDAPLC_00922	CDS	471	asnC_1		COG1522	Regulatory protein AsnC
PJFDAPLC_00923	CDS	711				hypothetical protein
PJFDAPLC_00924	CDS	1194	dadA1_1	1.4.99.-	COG0665	D-amino acid dehydrogenase 1
PJFDAPLC_00925	CDS	1758	recJ	3.1.-.-	COG0608	Single-stranded-DNA-specific exonuclease RecJ
PJFDAPLC_00926	CDS	909				hypothetical protein
PJFDAPLC_00927	CDS	1257	lolC		COG4591	Lipoprotein-releasing system transmembrane protein LolC
PJFDAPLC_00928	CDS	684	lolD	3.6.3.-	COG1136	Lipoprotein-releasing system ATP-binding protein LolD
PJFDAPLC_00929	CDS	609	tatD	3.1.13.-		3'-5' ssDNA/RNA exonuclease TatD
PJFDAPLC_00930	CDS	507				hypothetical protein
PJFDAPLC_00931	CDS	294				hypothetical protein
PJFDAPLC_00932	CDS	783	speE_1	2.5.1.16		Polyamine aminopropyltransferase
PJFDAPLC_00933	CDS	2031				hypothetical protein
PJFDAPLC_00934	CDS	489				hypothetical protein
PJFDAPLC_00935	CDS	1515				hypothetical protein
PJFDAPLC_00936	CDS	516	fecI_1		COG1595	putative RNA polymerase sigma factor FecI
PJFDAPLC_00937	CDS	1059				hypothetical protein
PJFDAPLC_00938	CDS	1440	fpvA_1		COG4773	Ferripyoverdine receptor
PJFDAPLC_00939	CDS	1041	fptA_1		COG4773	Fe(3+)-pyochelin receptor
PJFDAPLC_00940	CDS	651				hypothetical protein
PJFDAPLC_00941	CDS	954				hypothetical protein
PJFDAPLC_00942	CDS	930				hypothetical protein
PJFDAPLC_00943	CDS	828	bacG	1.3.1.-	COG1028	NADPH-dependent reductase BacG
PJFDAPLC_00944	CDS	405				hypothetical protein
PJFDAPLC_00945	CDS	267				hypothetical protein
PJFDAPLC_00946	CDS	882				hypothetical protein
PJFDAPLC_00947	CDS	981	qorA	1.6.5.5	COG0604	Quinone oxidoreductase 1
PJFDAPLC_00948	CDS	852	idi	5.3.3.2		Isopentenyl-diphosphate Delta-isomerase
PJFDAPLC_00949	CDS	966	dadA1_2	1.4.99.-	COG0665	D-amino acid dehydrogenase 1
PJFDAPLC_00950	CDS	333	dadA_1	1.4.99.-		D-amino acid dehydrogenase
PJFDAPLC_00951	CDS	648	hyuA	5.1.99.5		Hydantoin racemase
PJFDAPLC_00952	CDS	630				hypothetical protein
PJFDAPLC_00953	CDS	369				hypothetical protein
PJFDAPLC_00954	CDS	300	nanT_3			Sialic acid transporter NanT
PJFDAPLC_00955	CDS	198				hypothetical protein
PJFDAPLC_00956	CDS	183				hypothetical protein
PJFDAPLC_00957	CDS	969				hypothetical protein
PJFDAPLC_00958	CDS	171				hypothetical protein
PJFDAPLC_00959	CDS	921	nodD2_1			Nodulation protein D 2
PJFDAPLC_00960	CDS	522				hypothetical protein
PJFDAPLC_00961	CDS	885				hypothetical protein
PJFDAPLC_00962	CDS	111				hypothetical protein
PJFDAPLC_00963	CDS	735	hexR_1		COG1737	HTH-type transcriptional regulator HexR
PJFDAPLC_00964	CDS	810	otnI	5.3.1.35	COG3622	2-oxo-tetronate isomerase
PJFDAPLC_00965	CDS	696	otnC	4.1.1.104	COG0235	3-oxo-tetronate 4-phosphate decarboxylase
PJFDAPLC_00966	CDS	1278	otnK	2.7.1.217		3-oxo-tetronate kinase
PJFDAPLC_00967	CDS	924	ltnD	1.1.1.411	COG2084	L-threonate dehydrogenase
PJFDAPLC_00968	CDS	456	ygbN_1		COG2610	Inner membrane permease YgbN
PJFDAPLC_00969	CDS	909	ygbN_2		COG2610	Inner membrane permease YgbN
PJFDAPLC_00970	CDS	930	katE_1	1.11.1.6		Catalase C
PJFDAPLC_00971	CDS	1152	katE_2	1.11.1.6		Catalase C
PJFDAPLC_00972	CDS	660				hypothetical protein
PJFDAPLC_00973	CDS	705				hypothetical protein
PJFDAPLC_00974	CDS	384				hypothetical protein
PJFDAPLC_00975	CDS	2280	srmB	3.6.4.13		ATP-dependent RNA helicase SrmB
PJFDAPLC_00976	CDS	1716	lig	6.5.1.1		DNA ligase
PJFDAPLC_00977	CDS	873				hypothetical protein
PJFDAPLC_00978	CDS	2388				hypothetical protein
PJFDAPLC_00979	CDS	2529	AAH1	3.5.4.2		Adenine deaminase
PJFDAPLC_00980	CDS	762	lutR_1		COG2186	HTH-type transcriptional regulator LutR
PJFDAPLC_00981	CDS	567				hypothetical protein
PJFDAPLC_00982	CDS	573				hypothetical protein
PJFDAPLC_00983	CDS	579	sigK_1		COG1595	ECF RNA polymerase sigma factor SigK
PJFDAPLC_00984	CDS	762				hypothetical protein
PJFDAPLC_00985	CDS	777	ribX_1			Riboflavin transport system permease protein RibX
PJFDAPLC_00986	CDS	831	btuD_4	7.6.2.8		Vitamin B12 import ATP-binding protein BtuD
PJFDAPLC_00987	CDS	894				hypothetical protein
PJFDAPLC_00988	CDS	609				hypothetical protein
PJFDAPLC_00989	CDS	351				hypothetical protein
PJFDAPLC_00990	CDS	342				hypothetical protein
PJFDAPLC_00991	CDS	273				hypothetical protein
PJFDAPLC_00992	CDS	816	purR_1			HTH-type transcriptional repressor PurR
PJFDAPLC_00993	CDS	1020	siaP		COG1638	Sialic acid-binding periplasmic protein SiaP
PJFDAPLC_00994	CDS	594				hypothetical protein
PJFDAPLC_00995	CDS	240				hypothetical protein
PJFDAPLC_00996	CDS	783	dctM_2		COG1593	C4-dicarboxylate TRAP transporter large permease protein DctM
PJFDAPLC_00997	CDS	219				hypothetical protein
PJFDAPLC_00998	CDS	540				hypothetical protein
PJFDAPLC_00999	CDS	957	oiaT	3.7.1.-	COG1850	3-oxo-isoapionate-4-phosphate transcarboxylase/hydrolase
PJFDAPLC_01000	CDS	1365	oiaK	2.7.1.-		3-oxo-isoapionate kinase
PJFDAPLC_01001	CDS	402	maeB_1	1.1.1.40	COG0280	NADP-dependent malic enzyme
PJFDAPLC_01002	CDS	1809	maeB_2	1.1.1.40	COG0280	NADP-dependent malic enzyme
PJFDAPLC_01003	CDS	759	uacT_1		COG2233	Uric acid transporter UacT
PJFDAPLC_01004	CDS	534	uacT_2		COG2233	Uric acid transporter UacT
PJFDAPLC_01005	CDS	246	uacT_3		COG2233	Uric acid transporter UacT
PJFDAPLC_01006	CDS	1110	dapE_1	3.5.1.18	COG0624	Succinyl-diaminopimelate desuccinylase
PJFDAPLC_01007	CDS	222				hypothetical protein
PJFDAPLC_01008	CDS	1776				hypothetical protein
PJFDAPLC_01009	CDS	960				hypothetical protein
PJFDAPLC_01010	CDS	678	rspR_1		COG1802	HTH-type transcriptional repressor RspR
PJFDAPLC_01011	CDS	186				hypothetical protein
PJFDAPLC_01012	CDS	207	pucM	3.5.2.17	COG2351	5-hydroxyisourate hydrolase
PJFDAPLC_01013	CDS	585				hypothetical protein
PJFDAPLC_01014	CDS	417				hypothetical protein
PJFDAPLC_01015	CDS	882				hypothetical protein
PJFDAPLC_01016	CDS	1233				hypothetical protein
PJFDAPLC_01017	CDS	846	gntT_1		COG2610	High-affinity gluconate transporter
PJFDAPLC_01018	CDS	495	gntT_2		COG2610	High-affinity gluconate transporter
PJFDAPLC_01019	CDS	279				hypothetical protein
PJFDAPLC_01020	CDS	1554	fumB	4.2.1.2	COG1838	Fumarate hydratase class I, anaerobic
PJFDAPLC_01021	CDS	1392	fumC	4.2.1.2	COG0114	Fumarate hydratase class II
PJFDAPLC_01022	CDS	843				hypothetical protein
PJFDAPLC_01023	CDS	1185	rfnT			Riboflavin transporter RfnT
PJFDAPLC_01024	CDS	738	cdhR		COG4977	HTH-type transcriptional regulator CdhR
PJFDAPLC_01025	CDS	243				hypothetical protein
PJFDAPLC_01026	CDS	627				hypothetical protein
PJFDAPLC_01027	CDS	477				hypothetical protein
PJFDAPLC_01028	CDS	414				hypothetical protein
PJFDAPLC_01029	CDS	900				hypothetical protein
PJFDAPLC_01030	CDS	492				hypothetical protein
PJFDAPLC_01031	CDS	564				hypothetical protein
PJFDAPLC_01032	CDS	525	slyD_1	5.2.1.8	COG1047	FKBP-type peptidyl-prolyl cis-trans isomerase SlyD
PJFDAPLC_01033	CDS	435	roxA	1.14.11.47	COG2850	50S ribosomal protein L16 3-hydroxylase
PJFDAPLC_01034	CDS	663		1.14.11.-	COG2850	putative ribosomal oxygenase
PJFDAPLC_01035	CDS	714				hypothetical protein
PJFDAPLC_01036	CDS	390				hypothetical protein
PJFDAPLC_01037	CDS	1107			COG3317	putative protein
PJFDAPLC_01038	CDS	825	dapA_2	4.3.3.7	COG0329	4-hydroxy-tetrahydrodipicolinate synthase
PJFDAPLC_01039	CDS	822	lgt	2.5.1.145	COG0682	Phosphatidylglycerol--prolipoprotein diacylglyceryl transferase
PJFDAPLC_01040	CDS	789	hisJ_1		COG0834	Histidine-binding periplasmic protein
PJFDAPLC_01041	CDS	669	gntR_1			putative D-xylose utilization operon transcriptional repressor
PJFDAPLC_01042	CDS	621				hypothetical protein
PJFDAPLC_01043	CDS	810				hypothetical protein
PJFDAPLC_01044	CDS	1017				hypothetical protein
PJFDAPLC_01045	CDS	792	echA8_1	4.2.1.17	COG1024	putative enoyl-CoA hydratase echA8
PJFDAPLC_01046	CDS	1431	lcfB_2	6.2.1.3	COG0318	Long-chain-fatty-acid--CoA ligase
PJFDAPLC_01047	CDS	444	teaD		COG0589	TRAP-T-associated universal stress protein TeaD
PJFDAPLC_01048	CDS	723	anr			Transcriptional activator protein Anr
PJFDAPLC_01049	CDS	1383	hemN	1.3.98.3	COG0635	Oxygen-independent coproporphyrinogen III oxidase
PJFDAPLC_01050	CDS	420				hypothetical protein
PJFDAPLC_01051	CDS	450				hypothetical protein
PJFDAPLC_01052	CDS	414				hypothetical protein
PJFDAPLC_01053	CDS	198				hypothetical protein
PJFDAPLC_01054	CDS	1314	btuB_1			Vitamin B12 transporter BtuB
PJFDAPLC_01055	CDS	1422	cbiA	6.3.5.11	COG1797	Cobyrinate a,c-diamide synthase
PJFDAPLC_01056	CDS	597	cobP	2.7.1.156		Bifunctional adenosylcobalamin biosynthesis protein CobP
PJFDAPLC_01057	CDS	474				hypothetical protein
PJFDAPLC_01058	CDS	354				hypothetical protein
PJFDAPLC_01059	CDS	246				hypothetical protein
PJFDAPLC_01060	CDS	1566	btuC_2			Vitamin B12 import system permease protein BtuC
PJFDAPLC_01061	CDS	570	btuR	2.5.1.17	COG2109	Corrinoid adenosyltransferase
PJFDAPLC_01062	CDS	792	bluB	1.13.11.79	COG0778	5,6-dimethylbenzimidazole synthase
PJFDAPLC_01063	CDS	753	cbiB_1			Cobalamin biosynthesis protein CbiB
PJFDAPLC_01064	CDS	348	cbiB_2			Cobalamin biosynthesis protein CbiB
PJFDAPLC_01065	CDS	1005	hisC_2	2.6.1.9		Histidinol-phosphate aminotransferase
PJFDAPLC_01066	CDS	831				hypothetical protein
PJFDAPLC_01067	CDS	408				hypothetical protein
PJFDAPLC_01068	CDS	717	cobQ_1		COG1492	Cobyric acid synthase
PJFDAPLC_01069	CDS	330	cobQ_2			Cobyric acid synthase
PJFDAPLC_01070	CDS	441				hypothetical protein
PJFDAPLC_01071	CDS	465	cobT_1	2.4.2.21		Nicotinate-nucleotide--dimethylbenzimidazole phosphoribosyltransferase
PJFDAPLC_01072	CDS	621	cobT_2	2.4.2.21		Nicotinate-nucleotide--dimethylbenzimidazole phosphoribosyltransferase
PJFDAPLC_01073	CDS	654	nth	4.2.99.18	COG0177	Endonuclease III
PJFDAPLC_01074	CDS	1119				hypothetical protein
PJFDAPLC_01075	CDS	474				hypothetical protein
PJFDAPLC_01076	CDS	663	lysN_3	2.6.1.39	COG1167	2-aminoadipate transaminase
PJFDAPLC_01077	CDS	216	slyX			Protein SlyX
PJFDAPLC_01078	CDS	582				hypothetical protein
PJFDAPLC_01079	CDS	1368				hypothetical protein
PJFDAPLC_01080	CDS	987	btuD_5	7.6.2.8		Vitamin B12 import ATP-binding protein BtuD
PJFDAPLC_01081	CDS	807			COG0583	putative HTH-type transcriptional regulator
PJFDAPLC_01082	CDS	255	argO_1			Arginine exporter protein ArgO
PJFDAPLC_01083	CDS	645	argO_2			Arginine exporter protein ArgO
PJFDAPLC_01084	CDS	216				hypothetical protein
PJFDAPLC_01085	CDS	351				hypothetical protein
PJFDAPLC_01086	CDS	315	metQ_1		COG1464	Methionine-binding lipoprotein MetQ
PJFDAPLC_01087	CDS	414	metQ_2		COG1464	putative D-methionine-binding lipoprotein MetQ
PJFDAPLC_01088	CDS	1302	murA	2.5.1.7	COG0766	UDP-N-acetylglucosamine 1-carboxyvinyltransferase
PJFDAPLC_01089	CDS	909	rhtA		COG5006	Threonine/homoserine exporter RhtA
PJFDAPLC_01090	CDS	474	decR_1		COG1522	DNA-binding transcriptional activator DecR
PJFDAPLC_01091	CDS	723				hypothetical protein
PJFDAPLC_01092	CDS	1932	thrS	6.1.1.3	COG0441	Threonine--tRNA ligase
PJFDAPLC_01093	CDS	504	infC		COG0290	Translation initiation factor IF-3
PJFDAPLC_01094	CDS	204	rpmI			50S ribosomal protein L35
PJFDAPLC_01095	CDS	117				hypothetical protein
PJFDAPLC_01096	CDS	243	rplT		COG0292	50S ribosomal protein L20
PJFDAPLC_01097	CDS	213				hypothetical protein
PJFDAPLC_01098	CDS	873	pheS	6.1.1.20	COG0016	Phenylalanine--tRNA ligase alpha subunit
PJFDAPLC_01099	CDS	168				hypothetical protein
PJFDAPLC_01100	CDS	1200	pheT_1	6.1.1.20	COG0072	Phenylalanine--tRNA ligase beta subunit
PJFDAPLC_01101	CDS	1254	pheT_2	6.1.1.20	COG0072	Phenylalanine--tRNA ligase beta subunit
PJFDAPLC_01102	CDS	267	ihfA			Integration host factor subunit alpha
PJFDAPLC_01103	CDS	471				hypothetical protein
PJFDAPLC_01104	tRNA	77				tRNA-Pro(ggg)
PJFDAPLC_01105	CDS	1713	polB_1	2.7.7.7	COG0417	DNA polymerase II
PJFDAPLC_01106	CDS	342	polB_2	2.7.7.7	COG0417	DNA polymerase II
PJFDAPLC_01107	CDS	492	polB_3	2.7.7.7	COG0417	DNA polymerase II
PJFDAPLC_01108	CDS	822	asD_1	2.6.1.1		Bifunctional aspartate aminotransferase and L-aspartate beta-decarboxylase
PJFDAPLC_01109	CDS	840	asD_2	2.6.1.1		Bifunctional aspartate aminotransferase and L-aspartate beta-decarboxylase
PJFDAPLC_01110	CDS	1686	aspT			Aspartate/alanine antiporter
PJFDAPLC_01111	CDS	1125	namA_3	1.6.99.1	COG1902	NADPH dehydrogenase
PJFDAPLC_01112	CDS	552	pcpR			PCP degradation transcriptional activation protein
PJFDAPLC_01113	CDS	357	nodD2_2			Nodulation protein D 2
PJFDAPLC_01114	CDS	387	fecI_2		COG1595	putative RNA polymerase sigma factor FecI
PJFDAPLC_01115	CDS	651	fecR_1		COG3712	Protein FecR
PJFDAPLC_01116	CDS	417	fecR_2		COG3712	Protein FecR
PJFDAPLC_01117	CDS	234				hypothetical protein
PJFDAPLC_01118	CDS	2433	fhuA_1		COG1629	Ferrichrome outer membrane transporter/phage receptor
PJFDAPLC_01119	CDS	726				hypothetical protein
PJFDAPLC_01120	CDS	528				hypothetical protein
PJFDAPLC_01121	CDS	2841	fpvA_2		COG4773	Ferripyoverdine receptor
PJFDAPLC_01122	CDS	885				hypothetical protein
PJFDAPLC_01123	CDS	669				hypothetical protein
PJFDAPLC_01124	CDS	237				hypothetical protein
PJFDAPLC_01125	CDS	351				hypothetical protein
PJFDAPLC_01126	CDS	1179	macA		COG0845	Macrolide export protein MacA
PJFDAPLC_01127	CDS	2010	macB	3.6.3.-	COG0577	Macrolide export ATP-binding/permease protein MacB
PJFDAPLC_01128	CDS	408				hypothetical protein
PJFDAPLC_01129	CDS	999	oprM_1		COG1538	Outer membrane protein OprM
PJFDAPLC_01130	CDS	399				hypothetical protein
PJFDAPLC_01131	CDS	651				hypothetical protein
PJFDAPLC_01132	CDS	399				hypothetical protein
PJFDAPLC_01133	CDS	1314				hypothetical protein
PJFDAPLC_01134	CDS	732				hypothetical protein
PJFDAPLC_01135	CDS	165				hypothetical protein
PJFDAPLC_01136	CDS	339				hypothetical protein
PJFDAPLC_01137	CDS	489	arsC	1.20.4.4	COG0394	Arsenate reductase
PJFDAPLC_01138	CDS	1047	acr3		COG0798	Arsenical-resistance protein Acr3
PJFDAPLC_01139	CDS	717	arsH	1.-.-.-	COG0431	NADPH-dependent FMN reductase ArsH
PJFDAPLC_01140	CDS	363				hypothetical protein
PJFDAPLC_01141	CDS	2394	fpvA_3		COG4773	Ferripyoverdine receptor
PJFDAPLC_01142	CDS	957	dmlR_4			HTH-type transcriptional regulator DmlR
PJFDAPLC_01143	CDS	1356	hsrA_1			putative transport protein HsrA
PJFDAPLC_01144	CDS	405				hypothetical protein
PJFDAPLC_01145	CDS	273				hypothetical protein
PJFDAPLC_01146	CDS	804				hypothetical protein
PJFDAPLC_01147	CDS	204				hypothetical protein
PJFDAPLC_01148	CDS	357	dnaE2_1	2.7.7.7		Error-prone DNA polymerase
PJFDAPLC_01149	CDS	1089	dnaE2_2	2.7.7.7		Error-prone DNA polymerase
PJFDAPLC_01150	CDS	1716	dnaE2_3	2.7.7.7		Error-prone DNA polymerase
PJFDAPLC_01151	CDS	1386	imuB			Protein ImuB
PJFDAPLC_01152	CDS	813				hypothetical protein
PJFDAPLC_01153	CDS	396				hypothetical protein
PJFDAPLC_01154	CDS	675				hypothetical protein
PJFDAPLC_01155	CDS	681				hypothetical protein
PJFDAPLC_01156	CDS	183				hypothetical protein
PJFDAPLC_01157	CDS	108				hypothetical protein
PJFDAPLC_01158	CDS	324				hypothetical protein
PJFDAPLC_01159	CDS	852	ydaD	1.-.-.-		General stress protein 39
PJFDAPLC_01160	CDS	150	ykgO		COG0257	50S ribosomal protein L36 2
PJFDAPLC_01161	CDS	396				hypothetical protein
PJFDAPLC_01162	CDS	906	gcvA_1			Glycine cleavage system transcriptional activator
PJFDAPLC_01163	CDS	1233	dadD	3.5.4.31		5'-deoxyadenosine deaminase
PJFDAPLC_01164	CDS	603	naiP_2			Putative niacin/nicotinamide transporter NaiP
PJFDAPLC_01165	CDS	696	naiP_3			Putative niacin/nicotinamide transporter NaiP
PJFDAPLC_01166	CDS	537				hypothetical protein
PJFDAPLC_01167	CDS	702				hypothetical protein
PJFDAPLC_01168	CDS	330				hypothetical protein
PJFDAPLC_01169	CDS	267	rpsO		COG0184	30S ribosomal protein S15
PJFDAPLC_01170	CDS	183	pnp_1	2.7.7.8	COG1185	Polyribonucleotide nucleotidyltransferase
PJFDAPLC_01171	CDS	2070	pnp_2	2.7.7.8	COG1185	Polyribonucleotide nucleotidyltransferase
PJFDAPLC_01172	CDS	1005	ppsC	2.3.1.41		Phthiocerol synthesis polyketide synthase type I PpsC
PJFDAPLC_01173	CDS	711	tpiA	5.3.1.1	COG0149	Triosephosphate isomerase
PJFDAPLC_01174	CDS	456				hypothetical protein
PJFDAPLC_01175	tRNA	85				tRNA-Leu(gag)
PJFDAPLC_01176	CDS	360	ndhC	7.1.1.-		NAD(P)H-quinone oxidoreductase subunit 3
PJFDAPLC_01177	CDS	480	nuoB	7.1.1.-	COG0377	NADH-quinone oxidoreductase subunit B
PJFDAPLC_01178	CDS	609	ndhJ	7.1.1.-		NAD(P)H-quinone oxidoreductase subunit J, chloroplastic
PJFDAPLC_01179	CDS	1254	nuoD	7.1.1.-	COG0649	NADH-quinone oxidoreductase subunit D
PJFDAPLC_01180	CDS	492	nqo2	7.1.1.-	COG1905	NADH-quinone oxidoreductase subunit 2
PJFDAPLC_01181	CDS	1356	nuoF	7.1.1.-		NADH-quinone oxidoreductase subunit F
PJFDAPLC_01182	CDS	2115	nqo3	7.1.1.-	COG1034	NADH-quinone oxidoreductase chain 3
PJFDAPLC_01183	CDS	1077	nuoH	7.1.1.-	COG1005	NADH-quinone oxidoreductase subunit H
PJFDAPLC_01184	CDS	513	nuoI	7.1.1.-	COG1143	NADH-quinone oxidoreductase subunit I
PJFDAPLC_01185	CDS	669				hypothetical protein
PJFDAPLC_01186	CDS	309	nuoK	7.1.1.-	COG0713	NADH-quinone oxidoreductase subunit K
PJFDAPLC_01187	CDS	2040	nuoL	7.1.1.-	COG1009	NADH-quinone oxidoreductase subunit L
PJFDAPLC_01188	CDS	1470	nuoM	7.1.1.-	COG1008	NADH-quinone oxidoreductase subunit M
PJFDAPLC_01189	CDS	1494	nuoN	7.1.1.-	COG1007	NADH-quinone oxidoreductase subunit N
PJFDAPLC_01190	CDS	327				hypothetical protein
PJFDAPLC_01191	CDS	498				hypothetical protein
PJFDAPLC_01192	CDS	771	lptB_4	3.6.3.-	COG1137	Lipopolysaccharide export system ATP-binding protein LptB
PJFDAPLC_01193	CDS	705	livF_4		COG0410	High-affinity branched-chain amino acid transport ATP-binding protein LivF
PJFDAPLC_01194	CDS	1197				hypothetical protein
PJFDAPLC_01195	CDS	885	livH_4		COG0559	High-affinity branched-chain amino acid transport system permease protein LivH
PJFDAPLC_01196	CDS	984				hypothetical protein
PJFDAPLC_01197	CDS	831				hypothetical protein
PJFDAPLC_01198	CDS	411				hypothetical protein
PJFDAPLC_01199	CDS	552				hypothetical protein
PJFDAPLC_01200	CDS	1158	thiC_1	4.1.99.17		Phosphomethylpyrimidine synthase
PJFDAPLC_01201	CDS	837	thiC_2	4.1.99.17	COG0422	Phosphomethylpyrimidine synthase
PJFDAPLC_01202	CDS	672	nbzA	1.7.1.16		Nitrobenzene nitroreductase
PJFDAPLC_01203	CDS	684				hypothetical protein
PJFDAPLC_01204	CDS	792				hypothetical protein
PJFDAPLC_01205	CDS	384				hypothetical protein
PJFDAPLC_01206	CDS	1848				hypothetical protein
PJFDAPLC_01207	CDS	1347				hypothetical protein
PJFDAPLC_01208	CDS	1314	czcS_1	2.7.13.3		Sensor protein CzcS
PJFDAPLC_01209	CDS	174	copR_1			Transcriptional activator protein CopR
PJFDAPLC_01210	CDS	294	copR_2			Transcriptional activator protein CopR
PJFDAPLC_01211	CDS	285	czcR_1			Transcriptional activator protein CzcR
PJFDAPLC_01212	CDS	501				hypothetical protein
PJFDAPLC_01213	CDS	312	hiuH	3.5.2.17	COG2351	5-hydroxyisourate hydrolase
PJFDAPLC_01214	CDS	1119	bcr_2			Bicyclomycin resistance protein
PJFDAPLC_01215	CDS	597	mog	2.7.7.75	COG0521	Molybdopterin adenylyltransferase
PJFDAPLC_01216	CDS	276				hypothetical protein
PJFDAPLC_01217	CDS	813	pmbA_1	3.4.-.-	COG0312	Metalloprotease PmbA
PJFDAPLC_01218	CDS	435	pmbA_2	3.4.-.-	COG0312	Metalloprotease PmbA
PJFDAPLC_01219	CDS	708	ribC	2.5.1.9	COG0307	Riboflavin synthase
PJFDAPLC_01220	CDS	762	tam_1	2.1.1.144	COG4106	Trans-aconitate 2-methyltransferase
PJFDAPLC_01221	CDS	930	benM_1			HTH-type transcriptional regulator BenM
PJFDAPLC_01222	CDS	906	gcvA_2			Glycine cleavage system transcriptional activator
PJFDAPLC_01223	CDS	702				hypothetical protein
PJFDAPLC_01224	CDS	447	mdlB_1	1.1.99.31		(S)-mandelate dehydrogenase
PJFDAPLC_01225	CDS	984				hypothetical protein
PJFDAPLC_01226	CDS	510				hypothetical protein
PJFDAPLC_01227	CDS	777				hypothetical protein
PJFDAPLC_01228	CDS	330				hypothetical protein
PJFDAPLC_01229	CDS	540				hypothetical protein
PJFDAPLC_01230	CDS	1083	dmlA	1.1.1.83	COG0473	D-malate dehydrogenase [decarboxylating]
PJFDAPLC_01231	CDS	957				hypothetical protein
PJFDAPLC_01232	CDS	1545				hypothetical protein
PJFDAPLC_01233	CDS	684				hypothetical protein
PJFDAPLC_01234	CDS	1371	frc_1	2.8.3.16		Formyl-CoA:oxalate CoA-transferase
PJFDAPLC_01235	CDS	642				hypothetical protein
PJFDAPLC_01236	CDS	1701				hypothetical protein
PJFDAPLC_01237	CDS	3000				hypothetical protein
PJFDAPLC_01238	CDS	441				hypothetical protein
PJFDAPLC_01239	CDS	810				hypothetical protein
PJFDAPLC_01240	CDS	531			COG2081	putative protein
PJFDAPLC_01241	CDS	720			COG2081	putative protein
PJFDAPLC_01242	CDS	972				hypothetical protein
PJFDAPLC_01243	CDS	666	tenA	3.5.99.2	COG0819	Aminopyrimidine aminohydrolase
PJFDAPLC_01244	CDS	240				hypothetical protein
PJFDAPLC_01245	CDS	927	mdtA_1			Multidrug resistance protein MdtA
PJFDAPLC_01246	CDS	741	mdtA_2			Multidrug resistance protein MdtA
PJFDAPLC_01247	CDS	1080	mdtB_1		COG0841	Multidrug resistance protein MdtB
PJFDAPLC_01248	CDS	2037	mdtB_2			Multidrug resistance protein MdtB
PJFDAPLC_01249	CDS	1797	mdtC_1			Multidrug resistance protein MdtC
PJFDAPLC_01250	CDS	1401	mdtC_2			Multidrug resistance protein MdtC
PJFDAPLC_01251	CDS	1401	cusC_1		COG1538	Cation efflux system protein CusC
PJFDAPLC_01252	CDS	1008				hypothetical protein
PJFDAPLC_01253	CDS	345				hypothetical protein
PJFDAPLC_01254	CDS	1308				hypothetical protein
PJFDAPLC_01255	tRNA	85				tRNA-Leu(caa)
PJFDAPLC_01256	CDS	858	cysM	2.5.1.47	COG0031	Cysteine synthase B
PJFDAPLC_01257	CDS	627	nudC	3.6.1.22		NADH pyrophosphatase
PJFDAPLC_01258	CDS	237	tusA		COG0425	Sulfur carrier protein TusA
PJFDAPLC_01259	CDS	198	galU	2.7.7.9	COG1210	UTP--glucose-1-phosphate uridylyltransferase
PJFDAPLC_01260	CDS	732	gtaB	2.7.7.9	COG1210	UTP--glucose-1-phosphate uridylyltransferase
PJFDAPLC_01261	CDS	2904	valS	6.1.1.9	COG0525	Valine--tRNA ligase
PJFDAPLC_01262	CDS	408	yceI_1		COG2353	Protein YceI
PJFDAPLC_01263	CDS	171				hypothetical protein
PJFDAPLC_01264	CDS	510	yceI_2			Protein YceI
PJFDAPLC_01265	CDS	312	yceJ		COG3038	Cytochrome b561
PJFDAPLC_01266	CDS	315				hypothetical protein
PJFDAPLC_01267	CDS	1287				hypothetical protein
PJFDAPLC_01268	CDS	249				hypothetical protein
PJFDAPLC_01269	CDS	930				hypothetical protein
PJFDAPLC_01270	CDS	624				hypothetical protein
PJFDAPLC_01271	CDS	228				hypothetical protein
PJFDAPLC_01272	CDS	921	hemC	2.5.1.61	COG0181	Porphobilinogen deaminase
PJFDAPLC_01273	CDS	2973	ppc	4.1.1.31	COG2352	Phosphoenolpyruvate carboxylase
PJFDAPLC_01274	CDS	360	emrE		COG2076	Multidrug transporter EmrE
PJFDAPLC_01275	CDS	1953				hypothetical protein
PJFDAPLC_01276	CDS	954	sseB	2.8.1.1	COG2897	Putative thiosulfate sulfurtransferase SseB
PJFDAPLC_01277	CDS	882	cntI_1			Pseudopaline exporter CntI
PJFDAPLC_01278	CDS	657				hypothetical protein
PJFDAPLC_01279	CDS	504				hypothetical protein
PJFDAPLC_01280	CDS	258	xseB	3.1.11.6		Exodeoxyribonuclease 7 small subunit
PJFDAPLC_01281	CDS	855		2.5.1.10		Farnesyl diphosphate synthase
PJFDAPLC_01282	CDS	1116	dxs_1	2.2.1.7	COG1154	1-deoxy-D-xylulose-5-phosphate synthase
PJFDAPLC_01283	CDS	825	dxs_2	2.2.1.7	COG1154	1-deoxy-D-xylulose-5-phosphate synthase
PJFDAPLC_01284	CDS	1086	takP		COG4663	Alpha-keto acid-binding periplasmic protein TakP
PJFDAPLC_01285	CDS	1818	siaT		COG1593	Sialic acid TRAP transporter permease protein SiaT
PJFDAPLC_01286	CDS	630				hypothetical protein
PJFDAPLC_01287	CDS	618				hypothetical protein
PJFDAPLC_01288	CDS	1137	btuD_6	7.6.2.8		Vitamin B12 import ATP-binding protein BtuD
PJFDAPLC_01289	CDS	699	modB		COG4149	Molybdenum transport system permease protein ModB
PJFDAPLC_01290	CDS	756	modA		COG0725	Molybdate-binding protein ModA
PJFDAPLC_01291	CDS	396				hypothetical protein
PJFDAPLC_01292	CDS	459				hypothetical protein
PJFDAPLC_01293	CDS	882	gltR_1		COG0583	HTH-type transcriptional regulator GltR
PJFDAPLC_01294	CDS	942				hypothetical protein
PJFDAPLC_01295	CDS	900				hypothetical protein
PJFDAPLC_01296	CDS	885	cmpR_1		COG0583	HTH-type transcriptional activator CmpR
PJFDAPLC_01297	CDS	927	argC_1	1.2.1.38	COG0002	N-acetyl-gamma-glutamyl-phosphate reductase
PJFDAPLC_01298	CDS	489				hypothetical protein
PJFDAPLC_01299	CDS	771				hypothetical protein
PJFDAPLC_01300	CDS	828	uppP	3.6.1.27	COG1968	Undecaprenyl-diphosphatase
PJFDAPLC_01301	CDS	528				hypothetical protein
PJFDAPLC_01302	CDS	738	LRA5	1.1.1.401		2-dehydro-3-deoxy-L-rhamnonate dehydrogenase (NAD(+))
PJFDAPLC_01303	CDS	981				hypothetical protein
PJFDAPLC_01304	CDS	477	pldh-t_1	1.1.1.107		Pyridoxal 4-dehydrogenase
PJFDAPLC_01305	CDS	300	kduD_1	1.1.1.127		2-dehydro-3-deoxy-D-gluconate 5-dehydrogenase
PJFDAPLC_01306	CDS	642				hypothetical protein
PJFDAPLC_01307	CDS	324				hypothetical protein
PJFDAPLC_01308	CDS	210				hypothetical protein
PJFDAPLC_01309	CDS	225	tolR_1			Tol-Pal system protein TolR
PJFDAPLC_01310	CDS	699	tolQ_1		COG0811	Tol-Pal system protein TolQ
PJFDAPLC_01311	CDS	288	ybgC	3.1.2.-	COG0824	Acyl-CoA thioesterase YbgC
PJFDAPLC_01312	CDS	114				hypothetical protein
PJFDAPLC_01313	CDS	1185	dapX	2.6.1.-	COG0436	putative N-acetyl-LL-diaminopimelate aminotransferase
PJFDAPLC_01314	CDS	537	nusB			Transcription antitermination protein NusB
PJFDAPLC_01315	CDS	462	ribH	2.5.1.78	COG0054	6,7-dimethyl-8-ribityllumazine synthase
PJFDAPLC_01316	CDS	1011	ribBA		COG0108	Riboflavin biosynthesis protein RibBA
PJFDAPLC_01317	CDS	291				Ferredoxin
PJFDAPLC_01318	CDS	918		1.1.1.-	COG1028	Putative short-chain type dehydrogenase/reductase
PJFDAPLC_01319	CDS	1533	gshA	6.3.2.2	COG2918	Glutamate--cysteine ligase
PJFDAPLC_01320	CDS	1017				hypothetical protein
PJFDAPLC_01321	CDS	1071				hypothetical protein
PJFDAPLC_01322	CDS	252				hypothetical protein
PJFDAPLC_01323	CDS	978	rbgA		COG1161	Ribosome biogenesis GTPase A
PJFDAPLC_01324	CDS	246				hypothetical protein
PJFDAPLC_01325	CDS	2004	ftsH_1	3.4.24.-		ATP-dependent zinc metalloprotease FtsH
PJFDAPLC_01326	CDS	1176				hypothetical protein
PJFDAPLC_01327	CDS	1284	scmP	3.5.1.-	COG1473	N-acetylcysteine deacetylase
PJFDAPLC_01328	CDS	1176				putative transporter
PJFDAPLC_01329	CDS	819				hypothetical protein
PJFDAPLC_01330	CDS	432				hypothetical protein
PJFDAPLC_01331	CDS	429				hypothetical protein
PJFDAPLC_01332	CDS	909		3.-.-.-		putative metallo-hydrolase
PJFDAPLC_01333	CDS	732	entS_1			Enterobactin exporter EntS
PJFDAPLC_01334	CDS	840				hypothetical protein
PJFDAPLC_01335	CDS	450				hypothetical protein
PJFDAPLC_01336	CDS	483				hypothetical protein
PJFDAPLC_01337	CDS	297				hypothetical protein
PJFDAPLC_01338	CDS	972				hypothetical protein
PJFDAPLC_01339	CDS	408				hypothetical protein
PJFDAPLC_01340	CDS	654				hypothetical protein
PJFDAPLC_01341	CDS	663	ggt_1	3.4.19.13	COG0405	Glutathione hydrolase proenzyme
PJFDAPLC_01342	CDS	1248				hypothetical protein
PJFDAPLC_01343	CDS	1671	phoD_1	3.1.3.1	COG3540	Alkaline phosphatase D
PJFDAPLC_01344	CDS	327	ihfB		COG0776	Integration host factor subunit beta
PJFDAPLC_01345	CDS	1683	rpsA		COG0539	30S ribosomal protein S1
PJFDAPLC_01346	CDS	2088	aroA	2.5.1.19		3-phosphoshikimate 1-carboxyvinyltransferase
PJFDAPLC_01347	CDS	897	tyrC	1.3.1.43		Cyclohexadienyl dehydrogenase
PJFDAPLC_01348	CDS	1101	pheA			Bifunctional chorismate mutase/prephenate dehydratase
PJFDAPLC_01349	CDS	1104	serC	2.6.1.52	COG1932	Phosphoserine aminotransferase
PJFDAPLC_01350	CDS	1494	gyrA_1	5.6.2.2		DNA gyrase subunit A
PJFDAPLC_01351	CDS	1521	gyrA_2	5.6.2.2	COG0188	DNA gyrase subunit A
PJFDAPLC_01352	CDS	657	ompA			Outer membrane protein A
PJFDAPLC_01353	CDS	729	ubiG	2.1.1.222	COG2227	Ubiquinone biosynthesis O-methyltransferase
PJFDAPLC_01354	CDS	666	mupP	3.1.3.105	COG0546	N-acetylmuramic acid 6-phosphate phosphatase
PJFDAPLC_01355	tmRNA	377	ssrA			transfer-messenger RNA, SsrA
PJFDAPLC_01356	CDS	213				hypothetical protein
PJFDAPLC_01357	CDS	654				hypothetical protein
PJFDAPLC_01358	CDS	240				hypothetical protein
PJFDAPLC_01359	CDS	861				hypothetical protein
PJFDAPLC_01360	CDS	579				hypothetical protein
PJFDAPLC_01361	CDS	591				hypothetical protein
PJFDAPLC_01362	CDS	513				hypothetical protein
PJFDAPLC_01363	CDS	2697				hypothetical protein
PJFDAPLC_01364	CDS	486				hypothetical protein
PJFDAPLC_01365	CDS	1272				hypothetical protein
PJFDAPLC_01366	CDS	1815	caiC_2	6.2.1.48	COG0318	Crotonobetaine/carnitine--CoA ligase
PJFDAPLC_01367	CDS	1113	lcfB_3	6.2.1.3	COG0318	Long-chain-fatty-acid--CoA ligase
PJFDAPLC_01368	CDS	372				hypothetical protein
PJFDAPLC_01369	CDS	225				hypothetical protein
PJFDAPLC_01370	CDS	2826	accA_1	2.1.3.15		Acetyl-coenzyme A carboxylase carboxyl transferase subunit alpha
PJFDAPLC_01371	CDS	417	pycA	6.4.1.1		Pyruvate carboxylase
PJFDAPLC_01372	CDS	336	araE_1	1.2.1.26		Alpha-ketoglutaric semialdehyde dehydrogenase 1
PJFDAPLC_01373	CDS	243				hypothetical protein
PJFDAPLC_01374	CDS	642	araE_2	1.2.1.26		Alpha-ketoglutaric semialdehyde dehydrogenase 1
PJFDAPLC_01375	CDS	864	adhT_1	1.1.1.1		Alcohol dehydrogenase
PJFDAPLC_01376	CDS	663				hypothetical protein
PJFDAPLC_01377	CDS	192	fecI_3		COG1595	putative RNA polymerase sigma factor FecI
PJFDAPLC_01378	CDS	315	fecI_4		COG1595	putative RNA polymerase sigma factor FecI
PJFDAPLC_01379	CDS	957	fecR_3		COG3712	Protein FecR
PJFDAPLC_01380	CDS	801				hypothetical protein
PJFDAPLC_01381	CDS	732				hypothetical protein
PJFDAPLC_01382	CDS	933				hypothetical protein
PJFDAPLC_01383	CDS	576				hypothetical protein
PJFDAPLC_01384	CDS	798	acuI	1.3.1.84	COG0604	Acrylyl-CoA reductase AcuI
PJFDAPLC_01385	CDS	207				hypothetical protein
PJFDAPLC_01386	CDS	1212	smtB_1	2.8.3.22	COG1804	Succinyl-CoA--L-malate CoA-transferase beta subunit
PJFDAPLC_01387	CDS	795	tsaQ1_2			HTH-type transcriptional regulator TsaQ1/TsaQ2
PJFDAPLC_01388	CDS	555	bcd	1.3.8.1	COG1960	Acyl-CoA dehydrogenase, short-chain specific
PJFDAPLC_01389	CDS	561	carC_2	1.3.1.108	COG1960	Caffeyl-CoA reductase-Etf complex subunit CarC
PJFDAPLC_01390	CDS	708				hypothetical protein
PJFDAPLC_01391	CDS	444				hypothetical protein
PJFDAPLC_01392	CDS	507		1.13.12.-	COG2070	Putative monooxygenase
PJFDAPLC_01393	CDS	1572	proP_2			Proline/betaine transporter
PJFDAPLC_01394	CDS	816	xecA1	4.4.1.23		2-hydroxypropyl-CoM lyase
PJFDAPLC_01395	CDS	1374				hypothetical protein
PJFDAPLC_01396	CDS	924	metR			HTH-type transcriptional regulator MetR
PJFDAPLC_01397	CDS	138				hypothetical protein
PJFDAPLC_01398	CDS	486	fabG_4	1.1.1.100		3-oxoacyl-[acyl-carrier-protein] reductase FabG
PJFDAPLC_01399	CDS	1071	dmlR_5			HTH-type transcriptional regulator DmlR
PJFDAPLC_01400	CDS	402				hypothetical protein
PJFDAPLC_01401	CDS	933				hypothetical protein
PJFDAPLC_01402	CDS	921	pcpD	1.1.1.404	COG1018	Tetrachlorobenzoquinone reductase
PJFDAPLC_01403	CDS	279				hypothetical protein
PJFDAPLC_01404	CDS	375				hypothetical protein
PJFDAPLC_01405	CDS	690				hypothetical protein
PJFDAPLC_01406	CDS	201				hypothetical protein
PJFDAPLC_01407	CDS	948				hypothetical protein
PJFDAPLC_01408	CDS	381				hypothetical protein
PJFDAPLC_01409	CDS	1272	fpvA_4		COG4773	Ferripyoverdine receptor
PJFDAPLC_01410	CDS	1110	fptA_2		COG4773	Fe(3+)-pyochelin receptor
PJFDAPLC_01411	CDS	165				hypothetical protein
PJFDAPLC_01412	CDS	672	besA	3.1.-.-	COG2819	Ferri-bacillibactin esterase BesA
PJFDAPLC_01413	CDS	1353	gudD_2	4.2.1.40	COG4948	Glucarate dehydratase
PJFDAPLC_01414	CDS	930				hypothetical protein
PJFDAPLC_01415	CDS	1002	gntR_2			HTH-type transcriptional regulator GntR
PJFDAPLC_01416	CDS	267				hypothetical protein
PJFDAPLC_01417	CDS	498				hypothetical protein
PJFDAPLC_01418	CDS	843				hypothetical protein
PJFDAPLC_01419	CDS	300				hypothetical protein
PJFDAPLC_01420	CDS	249	fcuA_1			Ferrichrome receptor FcuA
PJFDAPLC_01421	CDS	2001	fatA_1			Ferric-anguibactin receptor FatA
PJFDAPLC_01422	CDS	426				hypothetical protein
PJFDAPLC_01423	CDS	858				hypothetical protein
PJFDAPLC_01424	CDS	1236	fsr_1			Fosmidomycin resistance protein
PJFDAPLC_01425	CDS	522				hypothetical protein
PJFDAPLC_01426	CDS	819				hypothetical protein
PJFDAPLC_01427	CDS	1497				hypothetical protein
PJFDAPLC_01428	CDS	246				IS3 family transposase ISPosp5
PJFDAPLC_01429	CDS	645				IS3 family transposase ISPosp5
PJFDAPLC_01430	CDS	633	uvrY_1		COG2197	Response regulator UvrY
PJFDAPLC_01431	CDS	372				hypothetical protein
PJFDAPLC_01432	CDS	1131	rcsC_4	2.7.13.3		Sensor histidine kinase RcsC
PJFDAPLC_01433	CDS	843	cheR	2.1.1.80		Chemotaxis protein methyltransferase
PJFDAPLC_01434	CDS	2457	rcsC_5	2.7.13.3		Sensor histidine kinase RcsC
PJFDAPLC_01435	CDS	183				hypothetical protein
PJFDAPLC_01436	CDS	948				hypothetical protein
PJFDAPLC_01437	CDS	156				hypothetical protein
PJFDAPLC_01438	CDS	357				hypothetical protein
PJFDAPLC_01439	CDS	1245	sasA_4	2.7.-.-		Adaptive-response sensory-kinase SasA
PJFDAPLC_01440	CDS	2478	fhuE_1		COG4773	FhuE receptor
PJFDAPLC_01441	CDS	1053	fecR_4		COG3712	Protein FecR
PJFDAPLC_01442	CDS	528	fecI_5		COG1595	putative RNA polymerase sigma factor FecI
PJFDAPLC_01443	CDS	1014	cynR_1			HTH-type transcriptional regulator CynR
PJFDAPLC_01444	CDS	447				hypothetical protein
PJFDAPLC_01445	CDS	912	gltI_2		COG0834	Glutamate/aspartate import solute-binding protein
PJFDAPLC_01446	CDS	1011	pgrR_3			HTH-type transcriptional regulator PgrR
PJFDAPLC_01447	CDS	1017	nemA_1	1.3.1.-	COG1902	N-ethylmaleimide reductase
PJFDAPLC_01448	CDS	498				hypothetical protein
PJFDAPLC_01449	CDS	570	nlhH_1	3.1.1.1	COG0657	Carboxylesterase NlhH
PJFDAPLC_01450	CDS	252				hypothetical protein
PJFDAPLC_01451	CDS	525				hypothetical protein
PJFDAPLC_01452	CDS	468				hypothetical protein
PJFDAPLC_01453	CDS	2673				hypothetical protein
PJFDAPLC_01454	CDS	2136	cntO_2			Metal-pseudopaline receptor CntO
PJFDAPLC_01455	CDS	1413	fecA		COG4772	Fe(3+) dicitrate transport protein FecA
PJFDAPLC_01456	CDS	729	btuB_2			Vitamin B12 transporter BtuB
PJFDAPLC_01457	CDS	336				hypothetical protein
PJFDAPLC_01458	CDS	957	pgrR_4			HTH-type transcriptional regulator PgrR
PJFDAPLC_01459	CDS	738	pdxI	1.1.1.65		Pyridoxine 4-dehydrogenase
PJFDAPLC_01460	CDS	507				hypothetical protein
PJFDAPLC_01461	tRNA	80				tRNA-Ala(ggc)
PJFDAPLC_01462	CDS	3171	cobN	6.6.1.2		Aerobic cobaltochelatase subunit CobN
PJFDAPLC_01463	CDS	693				hypothetical protein
PJFDAPLC_01464	CDS	1161	yjiA_2	3.6.-.-	COG0523	P-loop guanosine triphosphatase YjiA
PJFDAPLC_01465	CDS	399				hypothetical protein
PJFDAPLC_01466	CDS	1533	rox			Rifampicin monooxygenase
PJFDAPLC_01467	CDS	186				hypothetical protein
PJFDAPLC_01468	CDS	828	thyA	2.1.1.45		Thymidylate synthase
PJFDAPLC_01469	CDS	474				hypothetical protein
PJFDAPLC_01470	CDS	1422		1.-.-.-	COG0277	putative FAD-linked oxidoreductase
PJFDAPLC_01471	CDS	444				hypothetical protein
PJFDAPLC_01472	CDS	222				hypothetical protein
PJFDAPLC_01473	CDS	180				hypothetical protein
PJFDAPLC_01474	CDS	1020				hypothetical protein
PJFDAPLC_01475	CDS	864				hypothetical protein
PJFDAPLC_01476	CDS	813	menH_1	4.2.99.20		2-succinyl-6-hydroxy-2,4-cyclohexadiene-1-carboxylate synthase
PJFDAPLC_01477	CDS	426	ypeA	2.3.1.-	COG0456	Acetyltransferase YpeA
PJFDAPLC_01478	CDS	1251	metZ_1	2.5.1.-		O-succinylhomoserine sulfhydrylase
PJFDAPLC_01479	CDS	450				hypothetical protein
PJFDAPLC_01480	CDS	507				hypothetical protein
PJFDAPLC_01481	CDS	861				hypothetical protein
PJFDAPLC_01482	CDS	1530	frc_2	2.8.3.16		Formyl-CoA:oxalate CoA-transferase
PJFDAPLC_01483	CDS	666	aroC_1	4.2.3.5	COG0082	Chorismate synthase
PJFDAPLC_01484	CDS	462	aroC_2	4.2.3.5		Chorismate synthase
PJFDAPLC_01485	CDS	549				hypothetical protein
PJFDAPLC_01486	CDS	1116	glyA	2.1.2.1	COG0112	Serine hydroxymethyltransferase
PJFDAPLC_01487	CDS	129				hypothetical protein
PJFDAPLC_01488	CDS	975				hypothetical protein
PJFDAPLC_01489	CDS	567				hypothetical protein
PJFDAPLC_01490	CDS	3444				hypothetical protein
PJFDAPLC_01491	CDS	486				hypothetical protein
PJFDAPLC_01492	CDS	1206				hypothetical protein
PJFDAPLC_01493	CDS	1485				hypothetical protein
PJFDAPLC_01494	tRNA	85				tRNA-Leu(cag)
PJFDAPLC_01495	tRNA	85				tRNA-Leu(cag)
PJFDAPLC_01496	tRNA	85				tRNA-Leu(cag)
PJFDAPLC_01497	tRNA	85				tRNA-Leu(cag)
PJFDAPLC_01498	CDS	1836	rnr_1	3.1.13.1	COG0557	Ribonuclease R
PJFDAPLC_01499	CDS	468	rnr_2	3.1.13.1		Ribonuclease R
PJFDAPLC_01500	CDS	759		1.-.-.-		putative oxidoreductase
PJFDAPLC_01501	CDS	726	CARKD	4.2.1.136		ATP-dependent (S)-NAD(P)H-hydrate dehydratase
PJFDAPLC_01502	CDS	651				hypothetical protein
PJFDAPLC_01503	CDS	1257	dadA_2	1.4.99.-	COG0665	D-amino acid dehydrogenase
PJFDAPLC_01504	CDS	753	rpsB		COG0052	30S ribosomal protein S2
PJFDAPLC_01505	CDS	891	tsf		COG0264	Elongation factor Ts
PJFDAPLC_01506	CDS	720	pyrH	2.7.4.22	COG0528	Uridylate kinase
PJFDAPLC_01507	CDS	699	frr			Ribosome-recycling factor
PJFDAPLC_01508	CDS	639	ispU	2.5.1.31	COG0020	Ditrans,polycis-undecaprenyl-diphosphate synthase ((2E,6E)-farnesyl-diphosphate specific)
PJFDAPLC_01509	CDS	855	cdsA	2.7.7.41	COG0575	Phosphatidate cytidylyltransferase
PJFDAPLC_01510	CDS	1179	dxr	1.1.1.267		1-deoxy-D-xylulose 5-phosphate reductoisomerase
PJFDAPLC_01511	CDS	654				hypothetical protein
PJFDAPLC_01512	CDS	687	rseP	3.4.24.-	COG0750	Regulator of sigma-E protease RseP
PJFDAPLC_01513	CDS	1947	bamA_1		COG4775	Outer membrane protein assembly factor BamA
PJFDAPLC_01514	CDS	594				hypothetical protein
PJFDAPLC_01515	CDS	351	lpxD_1	2.3.1.-	COG1044	UDP-3-O-acylglucosamine N-acyltransferase
PJFDAPLC_01516	CDS	327				hypothetical protein
PJFDAPLC_01517	CDS	210	lpxD_2	2.3.1.-	COG1044	UDP-3-O-acylglucosamine N-acyltransferase
PJFDAPLC_01518	CDS	177	fabZ_1	4.2.1.59		3-hydroxyacyl-[acyl-carrier-protein] dehydratase FabZ
PJFDAPLC_01519	CDS	279	fabZ_2	4.2.1.59	COG0764	3-hydroxyacyl-[acyl-carrier-protein] dehydratase FabZ
PJFDAPLC_01520	CDS	555	lpxA	2.3.1.129		Acyl-[acyl-carrier-protein]--UDP-N-acetylglucosamine O-acyltransferase
PJFDAPLC_01521	CDS	1083	lpxB	2.4.1.182	COG0763	Lipid-A-disaccharide synthase
PJFDAPLC_01522	CDS	750	rnhB			Ribonuclease HII
PJFDAPLC_01523	CDS	873	rlmB_1	2.1.1.185		23S rRNA (guanosine-2'-O-)-methyltransferase RlmB
PJFDAPLC_01524	CDS	1188	carA	6.3.5.5	COG0505	Carbamoyl-phosphate synthase small chain
PJFDAPLC_01525	CDS	183				hypothetical protein
PJFDAPLC_01526	CDS	216				hypothetical protein
PJFDAPLC_01527	CDS	1227	carB_1	6.3.5.5	COG0458	Carbamoyl-phosphate synthase large chain
PJFDAPLC_01528	CDS	1119	carB_2	6.3.5.5	COG0458	Carbamoyl-phosphate synthase large chain
PJFDAPLC_01529	CDS	954	carB_3	6.3.5.5	COG0458	Carbamoyl-phosphate synthase large chain
PJFDAPLC_01530	CDS	477	greA		COG0782	Transcription elongation factor GreA
PJFDAPLC_01531	CDS	420				hypothetical protein
PJFDAPLC_01532	CDS	885				hypothetical protein
PJFDAPLC_01533	CDS	720				hypothetical protein
PJFDAPLC_01534	CDS	477				hypothetical protein
PJFDAPLC_01535	CDS	147				hypothetical protein
PJFDAPLC_01536	CDS	507	rlmE	2.1.1.166	COG0293	Ribosomal RNA large subunit methyltransferase E
PJFDAPLC_01537	CDS	186				hypothetical protein
PJFDAPLC_01538	CDS	1923	ftsH_2	3.4.24.-	COG0465	ATP-dependent zinc metalloprotease FtsH
PJFDAPLC_01539	CDS	858	folP	2.5.1.15	COG0294	Dihydropteroate synthase
PJFDAPLC_01540	CDS	1335	glmM_1	5.4.2.10	COG1109	Phosphoglucosamine mutase
PJFDAPLC_01541	CDS	852				hypothetical protein
PJFDAPLC_01542	CDS	918		1.1.1.215	COG1052	2-ketogluconate reductase
PJFDAPLC_01543	CDS	1509	ppx	3.6.1.11	COG0248	Exopolyphosphatase
PJFDAPLC_01544	CDS	165				hypothetical protein
PJFDAPLC_01545	CDS	1038	pstS		COG0226	Phosphate-binding protein PstS
PJFDAPLC_01546	CDS	972	pstC		COG0573	Phosphate transport system permease protein PstC
PJFDAPLC_01547	CDS	882	pstA		COG0581	Phosphate transport system permease protein PstA
PJFDAPLC_01548	CDS	792	pstB	7.3.2.1	COG1117	Phosphate import ATP-binding protein PstB
PJFDAPLC_01549	CDS	702	phoU		COG0704	Phosphate-specific transport system accessory protein PhoU
PJFDAPLC_01550	CDS	708	phoB_1		COG0745	Phosphate regulon transcriptional regulatory protein PhoB
PJFDAPLC_01551	CDS	1350	phoR	2.7.13.3		Phosphate regulon sensor protein PhoR
PJFDAPLC_01552	CDS	768	mdtK_1		COG0534	Multidrug resistance protein MdtK
PJFDAPLC_01553	CDS	615	mdtK_2		COG0534	Multidrug resistance protein MdtK
PJFDAPLC_01554	CDS	1230				hypothetical protein
PJFDAPLC_01555	CDS	465				hypothetical protein
PJFDAPLC_01556	CDS	246	rpmE2			50S ribosomal protein L31 type B
PJFDAPLC_01557	CDS	1023	cmoM	2.1.1.-		tRNA 5-carboxymethoxyuridine methyltransferase
PJFDAPLC_01558	CDS	969				hypothetical protein
PJFDAPLC_01559	CDS	804				IS3 family transposase ISBmu6
PJFDAPLC_01560	CDS	546				IS3 family transposase ISRme12
PJFDAPLC_01561	CDS	1263	rho	3.6.4.-	COG1158	Transcription termination factor Rho
PJFDAPLC_01562	CDS	333	trxA		COG0526	Thioredoxin 1
PJFDAPLC_01563	CDS	477				hypothetical protein
PJFDAPLC_01564	CDS	450	dut	3.6.1.23		Deoxyuridine 5'-triphosphate nucleotidohydrolase
PJFDAPLC_01565	CDS	543				hypothetical protein
PJFDAPLC_01566	CDS	792	pheC			Cyclohexadienyl dehydratase
PJFDAPLC_01567	CDS	1113	btuB_3			Vitamin B12 transporter BtuB
PJFDAPLC_01568	CDS	1032	hgbA		COG1629	Hemoglobin and hemoglobin-haptoglobin-binding protein
PJFDAPLC_01569	CDS	807				hypothetical protein
PJFDAPLC_01570	CDS	414	hemS		COG3720	Hemin transport protein HemS
PJFDAPLC_01571	CDS	945	hmuT		COG4558	Hemin-binding periplasmic protein HmuT
PJFDAPLC_01572	CDS	1023	hmuU_1		COG0609	Hemin transport system permease protein HmuU
PJFDAPLC_01573	CDS	882	hmuV_1	3.6.3.-		Hemin import ATP-binding protein HmuV
PJFDAPLC_01574	CDS	456				hypothetical protein
PJFDAPLC_01575	CDS	813	ppsR	2.7.11.33	COG1806	Phosphoenolpyruvate synthase regulatory protein
PJFDAPLC_01576	CDS	2394	ppsA	2.7.9.2	COG0574	Phosphoenolpyruvate synthase
PJFDAPLC_01577	CDS	600	wrbA	1.6.5.2	COG0655	NAD(P)H dehydrogenase (quinone)
PJFDAPLC_01578	CDS	495				hypothetical protein
PJFDAPLC_01579	CDS	456	hdfR_1			HTH-type transcriptional regulator HdfR
PJFDAPLC_01580	CDS	1521	qacA		COG0477	Antiseptic resistance protein
PJFDAPLC_01581	CDS	657				hypothetical protein
PJFDAPLC_01582	CDS	525				putative multidrug-efflux transporter
PJFDAPLC_01583	CDS	963				putative multidrug-efflux transporter
PJFDAPLC_01584	CDS	795	ecfA1	7.-.-.-	COG1122	Energy-coupling factor transporter ATP-binding protein EcfA1
PJFDAPLC_01585	CDS	735				hypothetical protein
PJFDAPLC_01586	CDS	150				hypothetical protein
PJFDAPLC_01587	CDS	969				hypothetical protein
PJFDAPLC_01588	CDS	462	blc_1		COG3040	Outer membrane lipoprotein Blc
PJFDAPLC_01589	CDS	1707		1.5.5.1	COG0644	Electron transfer flavoprotein-ubiquinone oxidoreductase
PJFDAPLC_01590	CDS	354				hypothetical protein
PJFDAPLC_01591	CDS	630				hypothetical protein
PJFDAPLC_01592	CDS	162				hypothetical protein
PJFDAPLC_01593	CDS	420				hypothetical protein
PJFDAPLC_01594	CDS	1164	lysDH	1.4.1.18		Lysine 6-dehydrogenase
PJFDAPLC_01595	CDS	1038			COG1638	Solute-binding protein
PJFDAPLC_01596	CDS	1857		6.2.1.3	COG1022	Long-chain-fatty-acid--CoA ligase FadD15
PJFDAPLC_01597	CDS	744				hypothetical protein
PJFDAPLC_01598	CDS	870	mhpD	4.2.1.80		2-keto-4-pentenoate hydratase
PJFDAPLC_01599	CDS	951	nlhH_2	3.1.1.1	COG0657	Carboxylesterase NlhH
PJFDAPLC_01600	CDS	804				hypothetical protein
PJFDAPLC_01601	CDS	765	ygfZ			tRNA-modifying protein YgfZ
PJFDAPLC_01602	CDS	612	mltG_1	4.2.2.-		Endolytic murein transglycosylase
PJFDAPLC_01603	CDS	384	mltG_2	4.2.2.-	COG1559	Endolytic murein transglycosylase
PJFDAPLC_01604	CDS	1503				hypothetical protein
PJFDAPLC_01605	CDS	537				hypothetical protein
PJFDAPLC_01606	CDS	753				hypothetical protein
PJFDAPLC_01607	CDS	2019	gcvP_1	1.4.4.2	COG0403	Glycine dehydrogenase (decarboxylating)
PJFDAPLC_01608	CDS	918	gcvP_2	1.4.4.2		Glycine dehydrogenase (decarboxylating)
PJFDAPLC_01609	CDS	375	gcvH		COG0509	Glycine cleavage system H protein
PJFDAPLC_01610	CDS	621	gcvT_1	2.1.2.10		Aminomethyltransferase
PJFDAPLC_01611	CDS	522	gcvT_2	2.1.2.10	COG0404	Aminomethyltransferase
PJFDAPLC_01612	CDS	1275	dctM_3		COG1593	C4-dicarboxylate TRAP transporter large permease protein DctM
PJFDAPLC_01613	CDS	495				hypothetical protein
PJFDAPLC_01614	CDS	978			COG1638	Solute-binding protein
PJFDAPLC_01615	CDS	798	cugP	2.7.7.9		UTP--glucose-1-phosphate uridylyltransferase
PJFDAPLC_01616	CDS	519				hypothetical protein
PJFDAPLC_01617	CDS	621				hypothetical protein
PJFDAPLC_01618	CDS	477	lrp_1		COG1522	Leucine-responsive regulatory protein
PJFDAPLC_01619	CDS	249				hypothetical protein
PJFDAPLC_01620	CDS	711				hypothetical protein
PJFDAPLC_01621	CDS	456				hypothetical protein
PJFDAPLC_01622	CDS	414	exbD_1		COG0848	Biopolymer transport protein ExbD
PJFDAPLC_01623	CDS	726	tolQ_2		COG0811	Tol-Pal system protein TolQ
PJFDAPLC_01624	CDS	285				hypothetical protein
PJFDAPLC_01625	CDS	288				hypothetical protein
PJFDAPLC_01626	CDS	699				hypothetical protein
PJFDAPLC_01627	CDS	261				hypothetical protein
PJFDAPLC_01628	CDS	1332	aceA	4.1.3.1	COG2224	Isocitrate lyase
PJFDAPLC_01629	CDS	201				hypothetical protein
PJFDAPLC_01630	CDS	381				hypothetical protein
PJFDAPLC_01631	CDS	1338	argG	6.3.4.5	COG0137	Argininosuccinate synthase
PJFDAPLC_01632	CDS	318	ppnP	2.4.2.2	COG3123	Pyrimidine/purine nucleoside phosphorylase
PJFDAPLC_01633	CDS	789				hypothetical protein
PJFDAPLC_01634	CDS	243	yffB		COG1393	Protein YffB
PJFDAPLC_01635	CDS	1320	folC	6.3.2.12	COG0285	Dihydrofolate synthase/folylpolyglutamate synthase
PJFDAPLC_01636	CDS	963	dedD			Cell division protein DedD
PJFDAPLC_01637	CDS	393				hypothetical protein
PJFDAPLC_01638	CDS	1512	purF	2.4.2.14	COG0034	Amidophosphoribosyltransferase
PJFDAPLC_01639	CDS	1215	metZ_2	2.5.1.-	COG0626	O-succinylhomoserine sulfhydrylase
PJFDAPLC_01640	CDS	1401	gltX	6.1.1.17		Glutamate--tRNA ligase
PJFDAPLC_01641	tRNA	76				tRNA-Ala(ggc)
PJFDAPLC_01642	tRNA	76				tRNA-Glu(ttc)
PJFDAPLC_01643	tRNA	77				tRNA-Asp(gtc)
PJFDAPLC_01644	tRNA	76				tRNA-Glu(ttc)
PJFDAPLC_01645	tRNA	77				tRNA-Asp(gtc)
PJFDAPLC_01646	tRNA	76				tRNA-Ala(ggc)
PJFDAPLC_01647	tRNA	76				tRNA-Glu(ttc)
PJFDAPLC_01648	tRNA	77				tRNA-Asp(gtc)
PJFDAPLC_01649	tRNA	76				tRNA-Ala(ggc)
PJFDAPLC_01650	tRNA	76				tRNA-Glu(ttc)
PJFDAPLC_01651	tRNA	77				tRNA-Asp(gtc)
PJFDAPLC_01652	CDS	759		1.-.-.-		putative oxidoreductase
PJFDAPLC_01653	CDS	810	futA2			Iron uptake protein A2
PJFDAPLC_01654	CDS	240				hypothetical protein
PJFDAPLC_01655	CDS	558				hypothetical protein
PJFDAPLC_01656	CDS	282				hypothetical protein
PJFDAPLC_01657	CDS	1308	pncB2_2	6.3.4.21	COG1488	Nicotinate phosphoribosyltransferase 2
PJFDAPLC_01658	CDS	489				hypothetical protein
PJFDAPLC_01659	CDS	825				hypothetical protein
PJFDAPLC_01660	CDS	996	ghrB_1	1.1.1.79	COG1052	Glyoxylate/hydroxypyruvate reductase B
PJFDAPLC_01661	CDS	1206				hypothetical protein
PJFDAPLC_01662	CDS	408				hypothetical protein
PJFDAPLC_01663	CDS	648				hypothetical protein
PJFDAPLC_01664	CDS	318				hypothetical protein
PJFDAPLC_01665	CDS	309				hypothetical protein
PJFDAPLC_01666	CDS	354				hypothetical protein
PJFDAPLC_01667	CDS	561	tmk	2.7.4.9		Thymidylate kinase
PJFDAPLC_01668	CDS	945	holB	2.7.7.7	COG0470	DNA polymerase III subunit delta'
PJFDAPLC_01669	CDS	375				hypothetical protein
PJFDAPLC_01670	CDS	807	ycfH	3.1.-.-	COG0084	putative metal-dependent hydrolase YcfH
PJFDAPLC_01671	CDS	819				hypothetical protein
PJFDAPLC_01672	CDS	1020	actP_1	7.2.2.9		Copper-transporting P-type ATPase
PJFDAPLC_01673	CDS	894	actP_2	7.2.2.9		Copper-transporting P-type ATPase
PJFDAPLC_01674	CDS	570	actP_3	7.2.2.9		Copper-transporting P-type ATPase
PJFDAPLC_01675	CDS	582	fabI_1	1.3.1.9	COG0623	Enoyl-[acyl-carrier-protein] reductase [NADH] FabI
PJFDAPLC_01676	CDS	234	fabI_2	1.3.1.9	COG0623	Enoyl-[acyl-carrier-protein] reductase [NADH] FabI
PJFDAPLC_01677	CDS	1839				hypothetical protein
PJFDAPLC_01678	CDS	330	yejB_1		COG4174	Inner membrane ABC transporter permease protein YejB
PJFDAPLC_01679	CDS	663	yejB_2		COG4174	Inner membrane ABC transporter permease protein YejB
PJFDAPLC_01680	CDS	600	yejE_1		COG4239	Inner membrane ABC transporter permease protein YejE
PJFDAPLC_01681	CDS	285	yejE_2		COG4239	Inner membrane ABC transporter permease protein YejE
PJFDAPLC_01682	CDS	1638	yejF		COG4172	putative ABC transporter ATP-binding protein YejF
PJFDAPLC_01683	CDS	774	opuBA		COG1125	Choline transport ATP-binding protein OpuBA
PJFDAPLC_01684	CDS	600	livF_5		COG0410	High-affinity branched-chain amino acid transport ATP-binding protein LivF
PJFDAPLC_01685	CDS	153				hypothetical protein
PJFDAPLC_01686	CDS	606	blc_2		COG3040	Outer membrane lipoprotein Blc
PJFDAPLC_01687	CDS	171				hypothetical protein
PJFDAPLC_01688	CDS	171				hypothetical protein
PJFDAPLC_01689	CDS	486	cbpA		COG2214	Curved DNA-binding protein
PJFDAPLC_01690	CDS	444	dnaJ_1			Chaperone protein DnaJ
PJFDAPLC_01691	CDS	375				hypothetical protein
PJFDAPLC_01692	CDS	516	rimP			Ribosome maturation factor RimP
PJFDAPLC_01693	CDS	240				hypothetical protein
PJFDAPLC_01694	CDS	1296	nusA		COG0195	Transcription termination/antitermination protein NusA
PJFDAPLC_01695	CDS	687				hypothetical protein
PJFDAPLC_01696	CDS	2031	infB		COG0532	Translation initiation factor IF-2
PJFDAPLC_01697	CDS	378	rbfA		COG0858	Ribosome-binding factor A
PJFDAPLC_01698	CDS	993	truB	5.4.99.25		tRNA pseudouridine synthase B
PJFDAPLC_01699	CDS	1830	typA		COG1217	GTP-binding protein TypA/BipA
PJFDAPLC_01700	CDS	891	hcaR			Hca operon transcriptional activator HcaR
PJFDAPLC_01701	CDS	684	yfdE_3	2.8.3.19	COG1804	Acetyl-CoA:oxalate CoA-transferase
PJFDAPLC_01702	CDS	402	frc_3	2.8.3.16	COG1804	Formyl-CoA:oxalate CoA-transferase
PJFDAPLC_01703	CDS	510				hypothetical protein
PJFDAPLC_01704	CDS	978				hypothetical protein
PJFDAPLC_01705	CDS	321				hypothetical protein
PJFDAPLC_01706	CDS	768		1.3.99.-		Acyl-CoA dehydrogenase FadE34
PJFDAPLC_01707	CDS	1032	caiA_2	1.3.8.13		Crotonobetainyl-CoA reductase
PJFDAPLC_01708	CDS	1095	caiD_2	4.2.1.149		Carnitinyl-CoA dehydratase
PJFDAPLC_01709	CDS	1965	ohyA	4.2.1.53		Oleate hydratase
PJFDAPLC_01710	CDS	402				hypothetical protein
PJFDAPLC_01711	CDS	567				hypothetical protein
PJFDAPLC_01712	CDS	474	smpB		COG0691	SsrA-binding protein
PJFDAPLC_01713	CDS	441	pasT		COG2867	Persistence and stress-resistance toxin PasT
PJFDAPLC_01714	CDS	450	rnfH			Protein RnfH
PJFDAPLC_01715	CDS	579				hypothetical protein
PJFDAPLC_01716	CDS	1476	guaB	1.1.1.205	COG0516	Inosine-5'-monophosphate dehydrogenase
PJFDAPLC_01717	CDS	459				hypothetical protein
PJFDAPLC_01718	CDS	261				hypothetical protein
PJFDAPLC_01719	CDS	447				hypothetical protein
PJFDAPLC_01720	CDS	1617	guaA	6.3.5.2		GMP synthase [glutamine-hydrolyzing]
PJFDAPLC_01721	CDS	1002				hypothetical protein
PJFDAPLC_01722	CDS	879	rclR		COG2207	RCS-specific HTH-type transcriptional activator RclR
PJFDAPLC_01723	CDS	528				hypothetical protein
PJFDAPLC_01724	CDS	270				hypothetical protein
PJFDAPLC_01725	CDS	693				hypothetical protein
PJFDAPLC_01726	CDS	1755				hypothetical protein
PJFDAPLC_01727	CDS	240				hypothetical protein
PJFDAPLC_01728	CDS	450	yggS_1		COG0325	Pyridoxal phosphate homeostasis protein
PJFDAPLC_01729	CDS	660				hypothetical protein
PJFDAPLC_01730	CDS	159				hypothetical protein
PJFDAPLC_01731	CDS	702	nanR_2			HTH-type transcriptional repressor NanR
PJFDAPLC_01732	CDS	570	gno	1.1.1.-		Gluconate 5-dehydrogenase
PJFDAPLC_01733	CDS	177				hypothetical protein
PJFDAPLC_01734	CDS	2187	dgoD_1	4.2.1.6		D-galactonate dehydratase
PJFDAPLC_01735	CDS	582				hypothetical protein
PJFDAPLC_01736	CDS	1281	siaM		COG1593	Sialic acid TRAP transporter large permease protein SiaM
PJFDAPLC_01737	CDS	507				hypothetical protein
PJFDAPLC_01738	CDS	561				hypothetical protein
PJFDAPLC_01739	CDS	1038	idnD	1.1.1.264	COG1063	L-idonate 5-dehydrogenase (NAD(P)(+))
PJFDAPLC_01740	CDS	1149	dgoD_2	4.2.1.6	COG4948	D-galactonate dehydratase
PJFDAPLC_01741	CDS	753				hypothetical protein
PJFDAPLC_01742	CDS	729				hypothetical protein
PJFDAPLC_01743	CDS	261				hypothetical protein
PJFDAPLC_01744	CDS	261	acpP_2			Acyl carrier protein
PJFDAPLC_01745	CDS	552				hypothetical protein
PJFDAPLC_01746	CDS	240				hypothetical protein
PJFDAPLC_01747	CDS	1599				hypothetical protein
PJFDAPLC_01748	CDS	762				hypothetical protein
PJFDAPLC_01749	CDS	444				hypothetical protein
PJFDAPLC_01750	CDS	609				hypothetical protein
PJFDAPLC_01751	CDS	1551	hutH	4.3.1.3	COG2986	Histidine ammonia-lyase
PJFDAPLC_01752	CDS	441				hypothetical protein
PJFDAPLC_01753	CDS	639				hypothetical protein
PJFDAPLC_01754	CDS	2400				hypothetical protein
PJFDAPLC_01755	CDS	1254	mhpA	1.14.13.127		3-(3-hydroxy-phenyl)propionate/3-hydroxycinnamic acid hydroxylase
PJFDAPLC_01756	CDS	1803				hypothetical protein
PJFDAPLC_01757	CDS	327				hypothetical protein
PJFDAPLC_01758	CDS	162				hypothetical protein
PJFDAPLC_01759	CDS	747	fabG_5	1.1.1.100		3-oxoacyl-[acyl-carrier-protein] reductase FabG
PJFDAPLC_01760	CDS	1011	fabF_2	2.3.1.179		3-oxoacyl-[acyl-carrier-protein] synthase 2
PJFDAPLC_01761	CDS	255	fabB_1	2.3.1.41		3-oxoacyl-[acyl-carrier-protein] synthase 1
PJFDAPLC_01762	CDS	435				hypothetical protein
PJFDAPLC_01763	CDS	441				hypothetical protein
PJFDAPLC_01764	CDS	720				hypothetical protein
PJFDAPLC_01765	CDS	738	fabG_6	1.1.1.100		3-oxoacyl-[acyl-carrier-protein] reductase FabG
PJFDAPLC_01766	CDS	891	pgrR_5			HTH-type transcriptional regulator PgrR
PJFDAPLC_01767	CDS	888				hypothetical protein
PJFDAPLC_01768	CDS	2070				hypothetical protein
PJFDAPLC_01769	CDS	816				hypothetical protein
PJFDAPLC_01770	CDS	2112	fusA_1		COG0480	Elongation factor G
PJFDAPLC_01771	CDS	408				hypothetical protein
PJFDAPLC_01772	CDS	630	queC	6.3.4.20	COG0603	7-cyano-7-deazaguanine synthase
PJFDAPLC_01773	CDS	1287				hypothetical protein
PJFDAPLC_01774	CDS	693	zraR		COG2204	Transcriptional regulatory protein ZraR
PJFDAPLC_01775	CDS	795	norR_1			Anaerobic nitric oxide reductase transcription regulator NorR
PJFDAPLC_01776	CDS	1719				hypothetical protein
PJFDAPLC_01777	CDS	516				hypothetical protein
PJFDAPLC_01778	CDS	477				hypothetical protein
PJFDAPLC_01779	CDS	393				hypothetical protein
PJFDAPLC_01780	CDS	978				hypothetical protein
PJFDAPLC_01781	CDS	996				hypothetical protein
PJFDAPLC_01782	CDS	432				hypothetical protein
PJFDAPLC_01783	CDS	213				hypothetical protein
PJFDAPLC_01784	CDS	357				hypothetical protein
PJFDAPLC_01785	CDS	1323				hypothetical protein
PJFDAPLC_01786	CDS	417				hypothetical protein
PJFDAPLC_01787	CDS	774				hypothetical protein
PJFDAPLC_01788	CDS	219				hypothetical protein
PJFDAPLC_01789	CDS	1236	sctC			Type 3 secretion system secretin
PJFDAPLC_01790	CDS	1029				hypothetical protein
PJFDAPLC_01791	CDS	573				hypothetical protein
PJFDAPLC_01792	CDS	180				hypothetical protein
PJFDAPLC_01793	CDS	1773				hypothetical protein
PJFDAPLC_01794	CDS	3192	btuD_7	7.6.2.8		Vitamin B12 import ATP-binding protein BtuD
PJFDAPLC_01795	CDS	1455				hypothetical protein
PJFDAPLC_01796	CDS	318	pal_1		COG2885	Peptidoglycan-associated lipoprotein
PJFDAPLC_01797	CDS	2529				hypothetical protein
PJFDAPLC_01798	CDS	708				hypothetical protein
PJFDAPLC_01799	CDS	1212				hypothetical protein
PJFDAPLC_01800	CDS	249				hypothetical protein
PJFDAPLC_01801	CDS	942				hypothetical protein
PJFDAPLC_01802	CDS	309				hypothetical protein
PJFDAPLC_01803	CDS	492				hypothetical protein
PJFDAPLC_01804	CDS	714				hypothetical protein
PJFDAPLC_01805	CDS	426				hypothetical protein
PJFDAPLC_01806	CDS	1104				hypothetical protein
PJFDAPLC_01807	CDS	1335				hypothetical protein
PJFDAPLC_01808	CDS	141	cydX	7.1.1.7		Cytochrome bd ubiquinol oxidase subunit X
PJFDAPLC_01809	CDS	729	appB	7.1.1.3	COG1294	Cytochrome bd-II ubiquinol oxidase subunit 2
PJFDAPLC_01810	CDS	411	cydB	7.1.1.7	COG1294	Cytochrome bd-I ubiquinol oxidase subunit 2
PJFDAPLC_01811	CDS	174				hypothetical protein
PJFDAPLC_01812	CDS	1419	cydA	7.1.1.7	COG1271	Cytochrome bd-I ubiquinol oxidase subunit 1
PJFDAPLC_01813	CDS	1713			COG1132	putative ABC transporter ATP-binding/permease protein
PJFDAPLC_01814	CDS	261	yknY	3.6.3.-	COG1136	putative ABC transporter ATP-binding protein YknY
PJFDAPLC_01815	CDS	462	pglK	7.5.2.5	COG1132	Protein glycosylation K
PJFDAPLC_01816	CDS	1032				hypothetical protein
PJFDAPLC_01817	CDS	459				hypothetical protein
PJFDAPLC_01818	CDS	189				hypothetical protein
PJFDAPLC_01819	CDS	1239				hypothetical protein
PJFDAPLC_01820	CDS	1023		3.4.11.-	COG3191	putative aminopeptidase
PJFDAPLC_01821	CDS	309				hypothetical protein
PJFDAPLC_01822	CDS	846		4.3.2.3		Ureidoglycolate lyase
PJFDAPLC_01823	CDS	762		1.1.1.-		2-keto-3-deoxy-L-fuconate dehydrogenase
PJFDAPLC_01824	CDS	1044	kdgT			2-keto-3-deoxygluconate permease
PJFDAPLC_01825	CDS	828	kduD_2	1.1.1.127		2-dehydro-3-deoxy-D-gluconate 5-dehydrogenase
PJFDAPLC_01826	CDS	534	kdgR_1			Pectin degradation repressor protein KdgR
PJFDAPLC_01827	CDS	270				hypothetical protein
PJFDAPLC_01828	CDS	345				hypothetical protein
PJFDAPLC_01829	CDS	405				hypothetical protein
PJFDAPLC_01830	CDS	522	dmlR_6			HTH-type transcriptional regulator DmlR
PJFDAPLC_01831	CDS	1110	pbuE		COG2814	Purine efflux pump PbuE
PJFDAPLC_01832	CDS	1338	pfeA		COG4771	Ferric enterobactin receptor
PJFDAPLC_01833	CDS	774	btuB_4			Vitamin B12 transporter BtuB
PJFDAPLC_01834	CDS	117				hypothetical protein
PJFDAPLC_01835	CDS	537				hypothetical protein
PJFDAPLC_01836	CDS	603				hypothetical protein
PJFDAPLC_01837	CDS	201				hypothetical protein
PJFDAPLC_01838	CDS	1380				hypothetical protein
PJFDAPLC_01839	CDS	705	ompR_1			Transcriptional regulatory protein OmpR
PJFDAPLC_01840	CDS	468	arfB	3.1.1.29	COG1186	Peptidyl-tRNA hydrolase ArfB
PJFDAPLC_01841	CDS	1494	icd_1	1.1.1.42	COG2838	Isocitrate dehydrogenase [NADP]
PJFDAPLC_01842	CDS	447	icd_2	1.1.1.42	COG2838	Isocitrate dehydrogenase [NADP]
PJFDAPLC_01843	CDS	111				hypothetical protein
PJFDAPLC_01844	CDS	393				hypothetical protein
PJFDAPLC_01845	CDS	342				hypothetical protein
PJFDAPLC_01846	CDS	951				hypothetical protein
PJFDAPLC_01847	CDS	339				hypothetical protein
PJFDAPLC_01848	CDS	267				hypothetical protein
PJFDAPLC_01849	CDS	729	corA_1		COG0598	Magnesium transport protein CorA
PJFDAPLC_01850	CDS	900				hypothetical protein
PJFDAPLC_01851	CDS	1206				Outer membrane porin protein
PJFDAPLC_01852	CDS	1104	sasA_5	2.7.-.-		Adaptive-response sensory-kinase SasA
PJFDAPLC_01853	CDS	609	todT			Response regulator protein TodT
PJFDAPLC_01854	CDS	1023	efeU		COG0672	Ferrous iron permease EfeU
PJFDAPLC_01855	CDS	1089	efeO		COG2822	Iron uptake system component EfeO
PJFDAPLC_01856	CDS	180				hypothetical protein
PJFDAPLC_01857	CDS	1074	efeB	1.11.1.-	COG2837	Deferrochelatase/peroxidase EfeB
PJFDAPLC_01858	CDS	840			COG2822	Efem/EfeO family lipoprotein
PJFDAPLC_01859	CDS	507				hypothetical protein
PJFDAPLC_01860	CDS	387				hypothetical protein
PJFDAPLC_01861	CDS	486				hypothetical protein
PJFDAPLC_01862	CDS	900				hypothetical protein
PJFDAPLC_01863	CDS	831	yihU_1	1.1.1.373	COG2084	3-sulfolactaldehyde reductase
PJFDAPLC_01864	CDS	1425	gucD	1.2.1.26	COG1012	Alpha-ketoglutaric semialdehyde dehydrogenase
PJFDAPLC_01865	CDS	1101				hypothetical protein
PJFDAPLC_01866	CDS	1491	tgnC	1.2.1.-	COG1012	(Z)-2-((N-methylformamido)methylene)-5-hydroxybutyrolactone dehydrogenase
PJFDAPLC_01867	CDS	552				hypothetical protein
PJFDAPLC_01868	CDS	459				hypothetical protein
PJFDAPLC_01869	CDS	954	cynR_2			HTH-type transcriptional regulator CynR
PJFDAPLC_01870	CDS	2193	katG	1.11.1.21	COG0376	Catalase-peroxidase
PJFDAPLC_01871	CDS	975	rocF	3.5.3.1	COG0010	Arginase
PJFDAPLC_01872	CDS	1092	ocd	4.3.1.12	COG2423	Ornithine cyclodeaminase
PJFDAPLC_01873	CDS	432	asnC_2		COG1522	Regulatory protein AsnC
PJFDAPLC_01874	CDS	258				hypothetical protein
PJFDAPLC_01875	CDS	420				hypothetical protein
PJFDAPLC_01876	CDS	1281	ndh	1.6.99.3	COG1252	NADH dehydrogenase
PJFDAPLC_01877	CDS	591				hypothetical protein
PJFDAPLC_01878	CDS	429	scoA_1	2.8.3.5	COG1788	putative succinyl-CoA:3-ketoacid coenzyme A transferase subunit A
PJFDAPLC_01879	CDS	333	scoA_2	2.8.3.5	COG1788	putative succinyl-CoA:3-ketoacid coenzyme A transferase subunit A
PJFDAPLC_01880	CDS	639	scoB	2.8.3.5	COG2057	putative succinyl-CoA:3-ketoacid coenzyme A transferase subunit B
PJFDAPLC_01881	CDS	858				hypothetical protein
PJFDAPLC_01882	CDS	531		2.3.1.-		L-methionine sulfoximine/L-methionine sulfone acetyltransferase
PJFDAPLC_01883	CDS	936	selU	2.5.1.-		tRNA 2-selenouridine synthase
PJFDAPLC_01884	CDS	684				hypothetical protein
PJFDAPLC_01885	CDS	507				hypothetical protein
PJFDAPLC_01886	CDS	390				hypothetical protein
PJFDAPLC_01887	CDS	477				hypothetical protein
PJFDAPLC_01888	CDS	639				hypothetical protein
PJFDAPLC_01889	CDS	345				hypothetical protein
PJFDAPLC_01890	CDS	552				hypothetical protein
PJFDAPLC_01891	CDS	246				hypothetical protein
PJFDAPLC_01892	CDS	1200	tyrB	2.6.1.57	COG1448	Aromatic-amino-acid aminotransferase
PJFDAPLC_01893	CDS	2094	uvrB		COG0556	UvrABC system protein B
PJFDAPLC_01894	CDS	537	iscR			HTH-type transcriptional regulator IscR
PJFDAPLC_01895	CDS	1221	iscS	2.8.1.7	COG1104	Cysteine desulfurase IscS
PJFDAPLC_01896	CDS	399	iscU		COG0822	Iron-sulfur cluster assembly scaffold protein IscU
PJFDAPLC_01897	CDS	324	iscA		COG0316	Iron-binding protein IscA
PJFDAPLC_01898	CDS	522	hscB		COG1076	Co-chaperone protein HscB
PJFDAPLC_01899	CDS	789	hscA_1		COG0443	Chaperone protein HscA
PJFDAPLC_01900	CDS	471	hscA_2		COG0443	Chaperone protein HscA
PJFDAPLC_01901	CDS	339	fdx_2		COG0633	2Fe-2S ferredoxin
PJFDAPLC_01902	CDS	717	dnaQ	2.7.7.7	COG0847	DNA polymerase III subunit epsilon
PJFDAPLC_01903	tRNA	75				tRNA-Val(cac)
PJFDAPLC_01904	tRNA	75				tRNA-Val(cac)
PJFDAPLC_01905	tRNA	75				tRNA-Val(cac)
PJFDAPLC_01906	CDS	915				hypothetical protein
PJFDAPLC_01907	CDS	627	betI_2			HTH-type transcriptional regulator BetI
PJFDAPLC_01908	CDS	618	yfcJ			putative MFS-type transporter YfcJ
PJFDAPLC_01909	CDS	738	irtA_1	3.6.3.-	COG1132	Iron import ATP-binding/permease protein IrtA
PJFDAPLC_01910	CDS	309	tolC_1		COG1538	Outer membrane protein TolC
PJFDAPLC_01911	CDS	1161	tolC_2		COG1538	Outer membrane protein TolC
PJFDAPLC_01912	CDS	336		2.8.1.-	COG0607	Sulfurtransferase
PJFDAPLC_01913	CDS	714	pcm_1	2.1.1.77		Protein-L-isoaspartate O-methyltransferase
PJFDAPLC_01914	CDS	3165	mdtB_3		COG0841	Multidrug resistance protein MdtB
PJFDAPLC_01915	CDS	1212	cnrB			Nickel and cobalt resistance protein CnrB
PJFDAPLC_01916	CDS	693				hypothetical protein
PJFDAPLC_01917	CDS	2136				hypothetical protein
PJFDAPLC_01918	CDS	645				hypothetical protein
PJFDAPLC_01919	CDS	1002				hypothetical protein
PJFDAPLC_01920	CDS	303				hypothetical protein
PJFDAPLC_01921	CDS	750				hypothetical protein
PJFDAPLC_01922	CDS	663				hypothetical protein
PJFDAPLC_01923	CDS	1233				hypothetical protein
PJFDAPLC_01924	CDS	345				hypothetical protein
PJFDAPLC_01925	CDS	906				hypothetical protein
PJFDAPLC_01926	CDS	360				hypothetical protein
PJFDAPLC_01927	CDS	699				hypothetical protein
PJFDAPLC_01928	CDS	852				hypothetical protein
PJFDAPLC_01929	CDS	441	mbeA	5.6.2.1		DNA relaxase MbeA
PJFDAPLC_01930	CDS	417				hypothetical protein
PJFDAPLC_01931	CDS	549				hypothetical protein
PJFDAPLC_01932	CDS	633				hypothetical protein
PJFDAPLC_01933	CDS	504				hypothetical protein
PJFDAPLC_01934	CDS	363				hypothetical protein
PJFDAPLC_01935	CDS	339				hypothetical protein
PJFDAPLC_01936	CDS	267				hypothetical protein
PJFDAPLC_01937	CDS	870				hypothetical protein
PJFDAPLC_01938	CDS	576				hypothetical protein
PJFDAPLC_01939	CDS	366				hypothetical protein
PJFDAPLC_01940	CDS	1134				hypothetical protein
PJFDAPLC_01941	CDS	633				hypothetical protein
PJFDAPLC_01942	CDS	198				hypothetical protein
PJFDAPLC_01943	CDS	357				hypothetical protein
PJFDAPLC_01944	CDS	501				hypothetical protein
PJFDAPLC_01945	CDS	435				hypothetical protein
PJFDAPLC_01946	CDS	294				hypothetical protein
PJFDAPLC_01947	CDS	252				hypothetical protein
PJFDAPLC_01948	CDS	99				hypothetical protein
PJFDAPLC_01949	CDS	876				hypothetical protein
PJFDAPLC_01950	CDS	177				hypothetical protein
PJFDAPLC_01951	CDS	846				hypothetical protein
PJFDAPLC_01952	CDS	462				hypothetical protein
PJFDAPLC_01953	CDS	723				hypothetical protein
PJFDAPLC_01954	CDS	1365				hypothetical protein
PJFDAPLC_01955	CDS	264	msrA	1.8.4.11		Peptide methionine sulfoxide reductase MsrA
PJFDAPLC_01956	CDS	501				hypothetical protein
PJFDAPLC_01957	CDS	945				hypothetical protein
PJFDAPLC_01958	CDS	1389	algC	5.4.2.2	COG1109	Phosphomannomutase/phosphoglucomutase
PJFDAPLC_01959	CDS	1083				hypothetical protein
PJFDAPLC_01960	CDS	285				hypothetical protein
PJFDAPLC_01961	CDS	1269				hypothetical protein
PJFDAPLC_01962	CDS	654				hypothetical protein
PJFDAPLC_01963	CDS	306				hypothetical protein
PJFDAPLC_01964	CDS	486	psd_1	4.1.1.65	COG0688	Phosphatidylserine decarboxylase proenzyme
PJFDAPLC_01965	CDS	360	psd_2	4.1.1.65		Phosphatidylserine decarboxylase proenzyme
PJFDAPLC_01966	CDS	1200	IMPDH	1.1.1.205		Inosine-5'-monophosphate dehydrogenase
PJFDAPLC_01967	CDS	1095	lptG		COG0795	Lipopolysaccharide export system permease protein LptG
PJFDAPLC_01968	CDS	546				hypothetical protein
PJFDAPLC_01969	CDS	252				hypothetical protein
PJFDAPLC_01970	CDS	306				hypothetical protein
PJFDAPLC_01971	CDS	903	pepA	3.4.11.1	COG0260	Cytosol aminopeptidase
PJFDAPLC_01972	CDS	312				hypothetical protein
PJFDAPLC_01973	CDS	174				hypothetical protein
PJFDAPLC_01974	CDS	453				hypothetical protein
PJFDAPLC_01975	CDS	657				hypothetical protein
PJFDAPLC_01976	CDS	1053	metN_1	3.6.3.-	COG1135	Methionine import ATP-binding protein MetN
PJFDAPLC_01977	CDS	666	metI_1		COG2011	D-methionine transport system permease protein MetI
PJFDAPLC_01978	CDS	1119				hypothetical protein
PJFDAPLC_01979	CDS	798	metQ_3		COG1464	D-methionine-binding lipoprotein MetQ
PJFDAPLC_01980	CDS	822		3.1.3.16		Putative protein phosphatase 2C-type
PJFDAPLC_01981	CDS	2058	yoaA	3.6.4.12	COG1199	putative ATP-dependent DNA helicase YoaA
PJFDAPLC_01982	CDS	828	bamD		COG4105	Outer membrane protein assembly factor BamD
PJFDAPLC_01983	CDS	2214	dnaE_1	2.7.7.7	COG0587	DNA polymerase III subunit alpha
PJFDAPLC_01984	CDS	1404	dnaE_2	2.7.7.7	COG0587	DNA polymerase III subunit alpha
PJFDAPLC_01985	CDS	207	clpA_1		COG0542	ATP-dependent Clp protease ATP-binding subunit ClpA
PJFDAPLC_01986	CDS	1995	clpA_2		COG0542	ATP-dependent Clp protease ATP-binding subunit ClpA
PJFDAPLC_01987	CDS	123				hypothetical protein
PJFDAPLC_01988	CDS	378		2.7.8.-		Cardiolipin synthase
PJFDAPLC_01989	CDS	1038	clsA_1	2.7.8.-	COG1502	Major cardiolipin synthase ClsA
PJFDAPLC_01990	CDS	498	sbcB_1	3.1.11.1	COG2925	Exodeoxyribonuclease I
PJFDAPLC_01991	CDS	744	sbcB_2	3.1.11.1	COG2925	Exodeoxyribonuclease I
PJFDAPLC_01992	CDS	1059				hypothetical protein
PJFDAPLC_01993	CDS	153				hypothetical protein
PJFDAPLC_01994	CDS	1905	acsA_1	6.2.1.1	COG0365	Acetyl-coenzyme A synthetase
PJFDAPLC_01995	CDS	942	hdfR_2			HTH-type transcriptional regulator HdfR
PJFDAPLC_01996	CDS	258				hypothetical protein
PJFDAPLC_01997	CDS	1071				putative MFS-type transporter
PJFDAPLC_01998	CDS	195				hypothetical protein
[truncated: 3,511 more rows]

## Sheet: Comamonas sp. 12022_3
Additional file 7: Nanopore sequencing of bacteria genomes.
Features
89	493	CDS
			db_xref	COG:COG0789
			gene	cueR
			inference	ab initio prediction:Prodigal:002006
			inference	similar to AA sequence:UniProtKB:Q93CH6
			locus_tag	PJFDAPLC_00001
			product	HTH-type transcriptional regulator CueR
579	1760	CDS
			EC_number	1.3.99.-
			db_xref	COG:COG1960
			gene	mmgC_1
			inference	ab initio prediction:Prodigal:002006
			inference	similar to AA sequence:UniProtKB:P45857
			locus_tag	PJFDAPLC_00002
			product	Acyl-CoA dehydrogenase
1809	2471	CDS
			EC_number	4.2.1.1
			db_xref	COG:COG0288
			gene	can
			inference	ab initio prediction:Prodigal:002006
			inference	similar to AA sequence:UniProtKB:P61517
			locus_tag	PJFDAPLC_00003
			product	Carbonic anhydrase 2
2572	3753	CDS
			EC_number	2.3.1.9
			db_xref	COG:COG0183
			gene	thlA
			inference	ab initio prediction:Prodigal:002006
			inference	similar to AA sequence:UniProtKB:P45359
			locus_tag	PJFDAPLC_00004
			product	Acetyl-CoA acetyltransferase
3781	4866	CDS
			inference	ab initio prediction:Prodigal:002006
			locus_tag	PJFDAPLC_00005
			product	hypothetical protein
4863	5486	CDS
			inference	ab initio prediction:Prodigal:002006
			locus_tag	PJFDAPLC_00006
			product	hypothetical protein
5513	6181	CDS
			inference	ab initio prediction:Prodigal:002006
			locus_tag	PJFDAPLC_00007
			product	hypothetical protein
6230	7360	CDS
			EC_number	1.3.99.-
			db_xref	COG:COG1960
			gene	acdA_1
			inference	ab initio prediction:Prodigal:002006
			inference	similar to AA sequence:UniProtKB:P45867
			locus_tag	PJFDAPLC_00008
			product	Acyl-CoA dehydrogenase
8017	7415	CDS
			EC_number	2.4.2.-
			db_xref	COG:COG0121
			gene	yafJ
			inference	ab initio prediction:Prodigal:002006
			inference	similar to AA sequence:UniProtKB:Q47147
			locus_tag	PJFDAPLC_00009
			product	Putative glutamine amidotransferase YafJ
8181	7960	CDS
			inference	ab initio prediction:Prodigal:002006
			locus_tag	PJFDAPLC_00010
			product	hypothetical protein
8671	8318	CDS
			inference	ab initio prediction:Prodigal:002006
			locus_tag	PJFDAPLC_00011
			product	hypothetical protein
9372	8656	CDS
			gene	farB_1
			inference	ab initio prediction:Prodigal:002006
			inference	similar to AA sequence:UniProtKB:Q9RQ29
			locus_tag	PJFDAPLC_00012
			product	Fatty acid resistance protein FarB
9706	9389	CDS
			inference	ab initio prediction:Prodigal:002006
			locus_tag	PJFDAPLC_00013
			product	hypothetical protein
10026	9784	CDS
			inference	ab initio prediction:Prodigal:002006
			locus_tag	PJFDAPLC_00014
			product	hypothetical protein
10997	10023	CDS
			inference	ab initio prediction:Prodigal:002006
			locus_tag	PJFDAPLC_00015
			product	hypothetical protein
12553	11105	CDS
			EC_number	1.2.1.5
			gene	aldHT_1
			inference	ab initio prediction:Prodigal:002006
			inference	similar to AA sequence:UniProtKB:P42329
			locus_tag	PJFDAPLC_00016
			product	Aldehyde dehydrogenase, thermostable
13599	12613	CDS
			EC_number	1.1.1.215
			db_xref	COG:COG1052
			inference	ab initio prediction:Prodigal:002006
			inference	similar to AA sequence:UniProtKB:Q5FTU6
			locus_tag	PJFDAPLC_00017
			product	2-ketogluconate reductase
14601	13684	CDS
			EC_number	4.2.1.41
			db_xref	COG:COG0329
			inference	ab initio prediction:Prodigal:002006
			inference	similar to AA sequence:UniProtKB:Q6FFQ1
			locus_tag	PJFDAPLC_00018
			product	putative 5-dehydro-4-deoxyglucarate dehydratase
15631	14654	CDS
			inference	ab initio prediction:Prodigal:002006
			inference	similar to AA sequence:UniProtKB:B3EWP1
			locus_tag	PJFDAPLC_00019
			note	UPF0065 protein in clcB-clcD intergenic region
			product	hypothetical protein
16721	15819	CDS
			gene	nanR_1
			inference	ab initio prediction:Prodigal:002006
			inference	protein motif:HAMAP:MF_01236
			locus_tag	PJFDAPLC_00020
			product	HTH-type transcriptional repressor NanR
16834	17727	CDS
			db_xref	COG:COG0834
			gene	gltI_1
			inference	ab initio prediction:Prodigal:002006
			inference	similar to AA sequence:UniProtKB:P37902
			locus_tag	PJFDAPLC_00021
			product	Glutamate/aspartate import solute-binding protein
17752	18963	CDS
			EC_number	2.6.1.1
			db_xref	COG:COG0436
			gene	aatA
			inference	ab initio prediction:Prodigal:002006
			inference	similar to AA sequence:UniProtKB:Q82WA8
			locus_tag	PJFDAPLC_00022
			product	Aspartate/prephenate aminotransferase
19015	19848	CDS
			EC_number	1.1.1.203
			db_xref	COG:COG0451
			gene	udh
			inference	ab initio prediction:Prodigal:002006
			inference	similar to AA sequence:UniProtKB:Q88NN6
			locus_tag	PJFDAPLC_00023
			product	Uronate dehydrogenase
19845	20783	CDS
			inference	ab initio prediction:Prodigal:002006
			locus_tag	PJFDAPLC_00024
			product	hypothetical protein
20859	21128	CDS
			db_xref	COG:COG1638
			inference	ab initio prediction:Prodigal:002006
			inference	similar to AA sequence:UniProtKB:Q0B2F6
			locus_tag	PJFDAPLC_00025
			product	Solute-binding protein
21101	21823	CDS
			db_xref	COG:COG1638
			inference	ab initio prediction:Prodigal:002006
			inference	similar to AA sequence:UniProtKB:Q128M1
			locus_tag	PJFDAPLC_00026
			product	Solute-binding protein
21922	22404	CDS
			db_xref	COG:COG3090
			gene	siaQ
			inference	ab initio prediction:Prodigal:002006
			inference	similar to AA sequence:UniProtKB:Q9KR65
			locus_tag	PJFDAPLC_00027
			product	Sialic acid TRAP transporter small permease protein SiaQ
22415	23710	CDS
			db_xref	COG:COG1593
			gene	dctM_1
			inference	ab initio prediction:Prodigal:002006
			inference	similar to AA sequence:UniProtKB:O07838
			locus_tag	PJFDAPLC_00028
			product	C4-dicarboxylate TRAP transporter large permease protein DctM
23766	25061	CDS
			EC_number	4.2.1.40
			db_xref	COG:COG4948
			gene	gudD_1
			inference	ab initio prediction:Prodigal:002006
			inference	similar to AA sequence:UniProtKB:P0AES2
			locus_tag	PJFDAPLC_00029
			product	Glucarate dehydratase
25111	26112	CDS
			inference	ab initio prediction:Prodigal:002006
			inference	similar to AA sequence:UniProtKB:B3EWP1
			locus_tag	PJFDAPLC_00030
			note	UPF0065 protein in clcB-clcD intergenic region
			product	hypothetical protein
26256	27791	CDS
			EC_number	4.2.1.42
			db_xref	COG:COG2721
			gene	garD
			inference	ab initio prediction:Prodigal:002006
			inference	similar to AA sequence:UniProtKB:P39829
			locus_tag	PJFDAPLC_00031
			product	Galactarate dehydratase (L-threo-forming)
28728	27817	CDS
			inference	ab initio prediction:Prodigal:002006
			locus_tag	PJFDAPLC_00032
			product	hypothetical protein
29967	28966	CDS
			inference	ab initio prediction:Prodigal:002006
			locus_tag	PJFDAPLC_00033
			product	hypothetical protein
30294	31610	CDS
			inference	ab initio prediction:Prodigal:002006
			locus_tag	PJFDAPLC_00034
			product	hypothetical protein
32746	31844	CDS
			EC_number	2.3.1.41
			db_xref	COG:COG3321
			inference	ab initio prediction:Prodigal:002006
			inference	similar to AA sequence:UniProtKB:B2HIL7
			locus_tag	PJFDAPLC_00035
			product	Phenolphthiocerol synthesis polyketide synthase type I Pks15/1
32997	33866	CDS
			gene	dmlR_1
			inference	ab initio prediction:Prodigal:002006
			inference	similar to AA sequence:UniProtKB:P76250
			locus_tag	PJFDAPLC_00036
			product	HTH-type transcriptional regulator DmlR
34473	33907	CDS
			inference	ab initio prediction:Prodigal:002006
			locus_tag	PJFDAPLC_00037
			product	hypothetical protein
35726	34434	CDS
			inference	ab initio prediction:Prodigal:002006
			locus_tag	PJFDAPLC_00038
			product	hypothetical protein
37384	35723	CDS
			inference	ab initio prediction:Prodigal:002006
			locus_tag	PJFDAPLC_00039
			product	hypothetical protein
37925	37590	CDS
			inference	ab initio prediction:Prodigal:002006
			locus_tag	PJFDAPLC_00040
			product	hypothetical protein
38388	38089	CDS
			inference	ab initio prediction:Prodigal:002006
			locus_tag	PJFDAPLC_00041
			product	hypothetical protein
38920	38507	CDS
			inference	ab initio prediction:Prodigal:002006
			locus_tag	PJFDAPLC_00042
			product	hypothetical protein
40854	39352	CDS
			EC_number	2.3.3.9
			db_xref	COG:COG2225
			gene	glcB_1
			inference	ab initio prediction:Prodigal:002006
			inference	similar to AA sequence:UniProtKB:P37330
			locus_tag	PJFDAPLC_00043
			product	Malate synthase G
41543	40845	CDS
			EC_number	2.3.3.9
			gene	glcB_2
			inference	ab initio prediction:Prodigal:002006
			inference	protein motif:HAMAP:MF_00641
			locus_tag	PJFDAPLC_00044
			product	Malate synthase G
41934	42293	CDS
			inference	ab initio prediction:Prodigal:002006
			locus_tag	PJFDAPLC_00045
			product	hypothetical protein
42624	42983	CDS
			inference	ab initio prediction:Prodigal:002006
			locus_tag	PJFDAPLC_00046
			product	hypothetical protein
43763	43077	CDS
			db_xref	COG:COG0745
			gene	kdpE_1
			inference	ab initio prediction:Prodigal:002006
			inference	similar to AA sequence:UniProtKB:P9WGN1
			locus_tag	PJFDAPLC_00047
			product	Transcriptional regulatory protein KdpE
45184	43934	CDS
			EC_number	2.7.-.-
			gene	sasA_1
			inference	ab initio prediction:Prodigal:002006
			inference	protein motif:HAMAP:MF_01837
			locus_tag	PJFDAPLC_00048
			product	Adaptive-response sensory-kinase SasA
45349	46491	CDS
			inference	ab initio prediction:Prodigal:002006
			locus_tag	PJFDAPLC_00049
			product	hypothetical protein
46488	46724	CDS
			inference	ab initio prediction:Prodigal:002006
			locus_tag	PJFDAPLC_00050
			product	hypothetical protein
46795	48474	CDS
			EC_number	6.1.1.19
			gene	argS
			inference	ab initio prediction:Prodigal:002006
			inference	similar to AA sequence:UniProtKB:Q99W05
			locus_tag	PJFDAPLC_00051
			product	Arginine--tRNA ligase
48501	49205	CDS
			gene	ftsN
			inference	ab initio prediction:Prodigal:002006
			inference	protein motif:HAMAP:MF_02039
			locus_tag	PJFDAPLC_00052
			product	Cell division protein FtsN
49262	49906	CDS
			gene	dsbA
			inference	ab initio prediction:Prodigal:002006
			inference	similar to AA sequence:UniProtKB:Q7W2Q0
			locus_tag	PJFDAPLC_00053
			product	Thiol:disulfide interchange protein DsbA
49991	50671	CDS
			gene	lptA
			inference	ab initio prediction:Prodigal:002006
			inference	protein motif:HAMAP:MF_01914
			locus_tag	PJFDAPLC_00054
			product	Lipopolysaccharide export system protein LptA
50674	51471	CDS
			EC_number	3.6.3.-
			db_xref	COG:COG1137
			gene	lptB_1
			inference	ab initio prediction:Prodigal:002006
			inference	similar to AA sequence:UniProtKB:P45073
			locus_tag	PJFDAPLC_00055
			product	Lipopolysaccharide export system ATP-binding protein LptB
51577	53208	CDS
			db_xref	COG:COG1508
			gene	rpoN
			inference	ab initio prediction:Prodigal:002006
			inference	similar to AA sequence:UniProtKB:P0A171
			locus_tag	PJFDAPLC_00056
			product	RNA polymerase sigma-54 factor
54206	53283	CDS
			inference	ab initio prediction:Prodigal:002006
			locus_tag	PJFDAPLC_00057
			product	hypothetical protein
55030	54338	CDS
			inference	ab initio prediction:Prodigal:002006
			locus_tag	PJFDAPLC_00058
			product	hypothetical protein
55338	56564	CDS
			EC_number	2.1.1.173
			db_xref	COG:COG0116
			gene	rlmL_1
			inference	ab initio prediction:Prodigal:002006
			inference	similar to AA sequence:UniProtKB:Q9K0V4
			locus_tag	PJFDAPLC_00059
			product	Ribosomal RNA large subunit methyltransferase L
56561	57055	CDS
			inference	ab initio prediction:Prodigal:002006
			locus_tag	PJFDAPLC_00060
			product	hypothetical protein
57272	57589	CDS
			gene	gdx
			inference	ab initio prediction:Prodigal:002006
			inference	similar to AA sequence:UniProtKB:O69279
			locus_tag	PJFDAPLC_00061
			product	Guanidinium exporter
57646	58776	CDS
			EC_number	2.5.1.54
			db_xref	COG:COG0722
			gene	aroG_1
			inference	ab initio prediction:Prodigal:002006
			inference	similar to AA sequence:UniProtKB:P0AB91
			locus_tag	PJFDAPLC_00062
			product	Phospho-2-dehydro-3-deoxyheptonate aldolase, Phe-sensitive
59132	58800	CDS
			inference	ab initio prediction:Prodigal:002006
			inference	similar to AA sequence:UniProtKB:P76169
			locus_tag	PJFDAPLC_00063
			note	UPF0060 membrane protein YnfA
			product	hypothetical protein
59530	59132	CDS
			inference	ab initio prediction:Prodigal:002006
			locus_tag	PJFDAPLC_00064
			product	hypothetical protein
59676	60458	CDS
			gene	tsaQ1_1
			inference	ab initio prediction:Prodigal:002006
			inference	similar to AA sequence:UniProtKB:Q6XL52
			locus_tag	PJFDAPLC_00065
			product	HTH-type transcriptional regulator TsaQ1/TsaQ2
60554	61726	CDS
			EC_number	2.8.3.19
			gene	uctC_1
			inference	ab initio prediction:Prodigal:002006
			inference	similar to AA sequence:UniProtKB:A9X6P9
			locus_tag	PJFDAPLC_00066
			product	Acetyl-CoA:oxalate CoA-transferase
61678	62067	CDS
			inference	ab initio prediction:Prodigal:002006
			locus_tag	PJFDAPLC_00067
			product	hypothetical protein
62874	62077	CDS
			EC_number	5.3.3.18
			db_xref	COG:COG1024
			gene	paaG_1
			inference	ab initio prediction:Prodigal:002006
			inference	similar to AA sequence:UniProtKB:P77467
			locus_tag	PJFDAPLC_00068
			product	1,2-epoxyphenylacetyl-CoA isomerase
63674	62871	CDS
			EC_number	1.3.1.34
			db_xref	COG:COG1028
			gene	fadH
			inference	ab initio prediction:Prodigal:002006
			inference	similar to AA sequence:UniProtKB:O34717
			locus_tag	PJFDAPLC_00069
			product	putative 2,4-dienoyl-CoA reductase
65387	64017	CDS
			EC_number	6.2.1.3
			db_xref	COG:COG0318
			gene	lcfB_1
			inference	ab initio prediction:Prodigal:002006
			inference	similar to AA sequence:UniProtKB:O07610
			locus_tag	PJFDAPLC_00070
			product	Long-chain-fatty-acid--CoA ligase
66385	65429	CDS
			inference	ab initio prediction:Prodigal:002006
			inference	similar to AA sequence:UniProtKB:B3EWP1
			locus_tag	PJFDAPLC_00071
			note	UPF0065 protein in clcB-clcD intergenic region
			product	hypothetical protein
67248	66472	CDS
			EC_number	4.2.1.149
			db_xref	COG:COG1024
			gene	caiD_1
			inference	ab initio prediction:Prodigal:002006
			inference	similar to AA sequence:UniProtKB:P31551
			locus_tag	PJFDAPLC_00072
			product	Carnitinyl-CoA dehydratase
67776	67285	CDS
			EC_number	1.-.-.-
			inference	ab initio prediction:Prodigal:002006
			inference	similar to AA sequence:UniProtKB:P9WGQ7
			locus_tag	PJFDAPLC_00073
			product	putative oxidoreductase
68051	67767	CDS
			inference	ab initio prediction:Prodigal:002006
			locus_tag	PJFDAPLC_00074
			product	hypothetical protein
68541	68071	CDS
			EC_number	2.3.1.16
			gene	fadA5
			inference	ab initio prediction:Prodigal:002006
			inference	similar to AA sequence:UniProtKB:I6XHI4
			locus_tag	PJFDAPLC_00075
			product	Steroid 3-ketoacyl-CoA thiolase
69287	68538	CDS
			EC_number	2.3.1.-
			db_xref	COG:COG0183
			gene	fadA_1
			inference	ab initio prediction:Prodigal:002006
			inference	similar to AA sequence:UniProtKB:O53871
			locus_tag	PJFDAPLC_00076
			product	Putative acyltransferase
69544	71073	CDS
			EC_number	6.2.1.3
			db_xref	COG:COG0318
			inference	ab initio prediction:Prodigal:002006
			inference	similar to AA sequence:UniProtKB:P9WQ37
			locus_tag	PJFDAPLC_00077
			product	Long-chain-fatty-acid--CoA ligase FadD13
71073	71735	CDS
			EC_number	1.3.99.-
			db_xref	COG:COG1960
			gene	mmgC_2
			inference	ab initio prediction:Prodigal:002006
			inference	similar to AA sequence:UniProtKB:P45857
			locus_tag	PJFDAPLC_00078
			product	Acyl-CoA dehydrogenase
71735	72256	CDS
			EC_number	1.3.1.95
			gene	acrC
			inference	ab initio prediction:Prodigal:002006
			inference	similar to AA sequence:UniProtKB:G3KIM8
			locus_tag	PJFDAPLC_00079
			product	Acryloyl-CoA reductase (NADH)
72324	73310	CDS
			inference	ab initio prediction:Prodigal:002006
			inference	similar to AA sequence:UniProtKB:B3EWP1
			locus_tag	PJFDAPLC_00080
			note	UPF0065 protein in clcB-clcD intergenic region
			product	hypothetical protein
73391	74053	CDS
			db_xref	COG:COG2197
			gene	degU_1
			inference	ab initio prediction:Prodigal:002006
			inference	similar to AA sequence:UniProtKB:P13800
			locus_tag	PJFDAPLC_00081
			product	Transcriptional regulatory protein DegU
76693	74039	CDS
			EC_number	2.7.13.3
			gene	rcsC_1
			inference	ab initio prediction:Prodigal:002006
			inference	protein motif:HAMAP:MF_00979
			locus_tag	PJFDAPLC_00082
			product	Sensor histidine kinase RcsC
76860	78218	CDS
			gene	dctA_1
			inference	ab initio prediction:Prodigal:002006
			inference	similar to AA sequence:UniProtKB:P20672
			locus_tag	PJFDAPLC_00083
			product	C4-dicarboxylate transport protein
78942	78283	CDS
			inference	ab initio prediction:Prodigal:002006
			locus_tag	PJFDAPLC_00084
			product	hypothetical protein
80936	79215	CDS
			inference	ab initio prediction:Prodigal:002006
			locus_tag	PJFDAPLC_00085
			product	hypothetical protein
81151	81960	CDS
			inference	ab initio prediction:Prodigal:002006
			locus_tag	PJFDAPLC_00086
			product	hypothetical protein
82625	82071	CDS
			inference	ab initio prediction:Prodigal:002006
			locus_tag	PJFDAPLC_00087
			product	hypothetical protein
82952	84049	CDS
			inference	ab initio prediction:Prodigal:002006
			locus_tag	PJFDAPLC_00088
			product	hypothetical protein
84449	84898	CDS
			inference	ab initio prediction:Prodigal:002006
			locus_tag	PJFDAPLC_00089
			product	hypothetical protein
84853	85293	CDS
			inference	ab initio prediction:Prodigal:002006
			locus_tag	PJFDAPLC_00090
			product	hypothetical protein
85573	85337	CDS
			inference	ab initio prediction:Prodigal:002006
			locus_tag	PJFDAPLC_00091
			product	hypothetical protein
86140	85709	CDS
			EC_number	3.5.1.42
			db_xref	COG:COG1546
			gene	pncC
			inference	ab initio prediction:Prodigal:002006
			inference	similar to AA sequence:UniProtKB:P0A6G3
			locus_tag	PJFDAPLC_00092
			product	Nicotinamide-nucleotide amidohydrolase PncC
86235	86140	CDS
			inference	ab initio prediction:Prodigal:002006
			locus_tag	PJFDAPLC_00093
			product	hypothetical protein
86681	86232	CDS
			EC_number	3.1.3.27
			db_xref	COG:COG1267
			gene	pgpA
			inference	ab initio prediction:Prodigal:002006
			inference	similar to AA sequence:UniProtKB:P18200
			locus_tag	PJFDAPLC_00094
			product	Phosphatidylglycerophosphatase A
87709	86834	CDS
			EC_number	2.7.4.16
			db_xref	COG:COG0611
			gene	thiL
			inference	ab initio prediction:Prodigal:002006
			inference	similar to AA sequence:UniProtKB:P55881
			locus_tag	PJFDAPLC_00095
			product	Thiamine-monophosphate kinase
89941	87818	CDS
			inference	ab initio prediction:Prodigal:002006
			locus_tag	PJFDAPLC_00096
			product	hypothetical protein
90320	89910	CDS
			db_xref	COG:COG2967
			gene	apaG
			inference	ab initio prediction:Prodigal:002006
			inference	similar to AA sequence:UniProtKB:Q7VU61
			locus_tag	PJFDAPLC_00097
			product	Protein ApaG
90371	91051	CDS
			EC_number	5.1.3.1
			db_xref	COG:COG0036
			gene	rpe
			inference	ab initio prediction:Prodigal:002006
			inference	similar to AA sequence:UniProtKB:P0AG07
			locus_tag	PJFDAPLC_00098
			product	Ribulose-phosphate 3-epimerase
91555	91133	CDS
			inference	ab initio prediction:Prodigal:002006
			locus_tag	PJFDAPLC_00099
			product	hypothetical protein
94312	91568	CDS
			inference	ab initio prediction:Prodigal:002006
			locus_tag	PJFDAPLC_00100
			product	hypothetical protein
95123	94272	CDS
			inference	ab initio prediction:Prodigal:002006
			locus_tag	PJFDAPLC_00101
			product	hypothetical protein
95373	95266	CDS
			inference	ab initio prediction:Prodigal:002006
			locus_tag	PJFDAPLC_00102
			product	hypothetical protein
95618	95370	CDS
			inference	ab initio prediction:Prodigal:002006
			locus_tag	PJFDAPLC_00103
			product	hypothetical protein
96061	95615	CDS
			inference	ab initio prediction:Prodigal:002006
			locus_tag	PJFDAPLC_00104
			product	hypothetical protein
97048	96083	CDS
			inference	ab initio prediction:Prodigal:002006
			locus_tag	PJFDAPLC_00105
			product	hypothetical protein
97679	97050	CDS
			inference	ab initio prediction:Prodigal:002006
			locus_tag	PJFDAPLC_00106
			product	hypothetical protein
98332	97748	CDS
			inference	ab initio prediction:Prodigal:002006
			locus_tag	PJFDAPLC_00107
			product	hypothetical protein
98491	99189	CDS
			EC_number	3.1.3.18
			gene	cbbZP
			inference	ab initio prediction:Prodigal:002006
			inference	similar to AA sequence:UniProtKB:P40853
			locus_tag	PJFDAPLC_00108
			product	Phosphoglycolate phosphatase, plasmid
99230	99406	CDS
			inference	ab initio prediction:Prodigal:002006
			locus_tag	PJFDAPLC_00109
			product	hypothetical protein
99403	99639	CDS
			EC_number	4.1.1.50
			db_xref	COG:COG1586
			gene	speH
			inference	ab initio prediction:Prodigal:002006
			inference	similar to AA sequence:UniProtKB:O66615
			locus_tag	PJFDAPLC_00110
			product	S-adenosylmethionine decarboxylase proenzyme
100074	101411	CDS
			EC_number	4.1.3.27
			db_xref	COG:COG0147
			gene	trpE
			inference	ab initio prediction:Prodigal:002006
			inference	similar to AA sequence:UniProtKB:P20580
			locus_tag	PJFDAPLC_00111
			product	Anthranilate synthase component 1
101408	101737	CDS
			inference	ab initio prediction:Prodigal:002006
			locus_tag	PJFDAPLC_00112
			product	hypothetical protein
101754	102311	CDS
			EC_number	4.1.3.27
			db_xref	COG:COG0512
			gene	trpG
			inference	ab initio prediction:Prodigal:002006
			inference	similar to AA sequence:UniProtKB:P00901
			locus_tag	PJFDAPLC_00113
			product	Anthranilate synthase component 2
102407	103438	CDS
			EC_number	2.4.2.18
			db_xref	COG:COG0547
			gene	trpD
			inference	ab initio prediction:Prodigal:002006
			inference	similar to AA sequence:UniProtKB:Q8PD71
			locus_tag	PJFDAPLC_00114
			product	Anthranilate phosphoribosyltransferase
104110	104220	CDS
			inference	ab initio prediction:Prodigal:002006
			locus_tag	PJFDAPLC_00115
			product	hypothetical protein
104190	104909	CDS
			EC_number	4.1.1.48
			gene	trpC
			inference	ab initio prediction:Prodigal:002006
			inference	similar to AA sequence:UniProtKB:Q2YRR4
			locus_tag	PJFDAPLC_00116
			product	Indole-3-glycerol phosphate synthase
105095	104946	CDS
			inference	ab initio prediction:Prodigal:002006
			locus_tag	PJFDAPLC_00117
			product	hypothetical protein
105517	106254	CDS
			inference	ab initio prediction:Prodigal:002006
			locus_tag	PJFDAPLC_00118
			product	hypothetical protein
106220	107299	CDS
			db_xref	COG:COG2382
			gene	fes
			inference	ab initio prediction:Prodigal:002006
			inference	similar to AA sequence:UniProtKB:P13039
			locus_tag	PJFDAPLC_00119
			product	Enterochelin esterase
107342	108034	CDS
			EC_number	3.2.2.27
			db_xref	COG:COG0692
			gene	ung
			inference	ab initio prediction:Prodigal:002006
			inference	similar to AA sequence:UniProtKB:P39615
			locus_tag	PJFDAPLC_00120
			product	Uracil-DNA glycosylase
107985	108929	CDS
			inference	ab initio prediction:Prodigal:002006
			locus_tag	PJFDAPLC_00121
			product	hypothetical protein
109115	110242	CDS
			inference	ab initio prediction:Prodigal:002006
			locus_tag	PJFDAPLC_00122
			product	hypothetical protein
110293	110973	CDS
			EC_number	2.3.2.2
			db_xref	COG:COG0405
			gene	ywrD_1
			inference	ab initio prediction:Prodigal:002006
			inference	similar to AA sequence:UniProtKB:O05218
			locus_tag	PJFDAPLC_00123
			product	Glutathione hydrolase-like YwrD proenzyme
110940	111587	CDS
			inference	ab initio prediction:Prodigal:002006
			locus_tag	PJFDAPLC_00124
			product	hypothetical protein
111548	111892	CDS
			EC_number	2.3.2.2
			db_xref	COG:COG0405
			gene	ywrD_2
			inference	ab initio prediction:Prodigal:002006
			inference	similar to AA sequence:UniProtKB:O05218
			locus_tag	PJFDAPLC_00125
			product	Glutathione hydrolase-like YwrD proenzyme
112453	111992	CDS
			gene	ribN
			inference	ab initio prediction:Prodigal:002006
			inference	similar to AA sequence:UniProtKB:Q9KKU0
			locus_tag	PJFDAPLC_00126
			product	Riboflavin transporter
112469	112588	CDS
			inference	ab initio prediction:Prodigal:002006
			locus_tag	PJFDAPLC_00127
			product	hypothetical protein
113431	114381	CDS
			db_xref	COG:COG4607
			gene	yclQ_1
			inference	ab initio prediction:Prodigal:002006
			inference	similar to AA sequence:UniProtKB:P94421
			locus_tag	PJFDAPLC_00128
			product	Petrobactin-binding protein YclQ
114419	115963	CDS
			gene	btuC_1
			inference	ab initio prediction:Prodigal:002006
			inference	protein motif:HAMAP:MF_01004
			locus_tag	PJFDAPLC_00129
			product	Vitamin B12 import system permease protein BtuC
115963	116163	CDS
			db_xref	COG:COG4605
			gene	yclO_1
			inference	ab initio prediction:Prodigal:002006
			inference	similar to AA sequence:UniProtKB:P94419
			locus_tag	PJFDAPLC_00130
			product	Petrobactin import system permease protein YclO
116252	116449	CDS
			db_xref	COG:COG4605
			gene	yclO_2
			inference	ab initio prediction:Prodigal:002006
			inference	similar to AA sequence:UniProtKB:P94419
			locus_tag	PJFDAPLC_00131
			product	Petrobactin import system permease protein YclO
116465	117220	CDS
			EC_number	7.2.2.-
			db_xref	COG:COG4604
			gene	yclP_1
			inference	ab initio prediction:Prodigal:002006
			inference	similar to AA sequence:UniProtKB:P94420
			locus_tag	PJFDAPLC_00132
			product	Petrobactin import ATP-binding protein YclP
117292	117639	CDS
			inference	ab initio prediction:Prodigal:002006
			locus_tag	PJFDAPLC_00133
			product	hypothetical protein
118225	117653	CDS
			EC_number	2.4.99.17
			db_xref	COG:COG0809
			gene	queA_1
			inference	ab initio prediction:Prodigal:002006
			inference	similar to AA sequence:UniProtKB:P0A7F9
			locus_tag	PJFDAPLC_00134
			product	S-adenosylmethionine:tRNA ribosyltransferase-isomerase
118797	118288	CDS
			EC_number	2.4.99.17
			db_xref	COG:COG0809
			gene	queA_2
			inference	ab initio prediction:Prodigal:002006
			inference	similar to AA sequence:UniProtKB:P0A7F9
			locus_tag	PJFDAPLC_00135
			product	S-adenosylmethionine:tRNA ribosyltransferase-isomerase
118956	120512	CDS
			inference	ab initio prediction:Prodigal:002006
			locus_tag	PJFDAPLC_00136
			product	hypothetical protein
121065	121523	CDS
			EC_number	3.6.4.12
			db_xref	COG:COG1200
			gene	recG_1
			inference	ab initio prediction:Prodigal:002006
			inference	similar to AA sequence:UniProtKB:P24230
			locus_tag	PJFDAPLC_00137
			product	ATP-dependent DNA helicase RecG
121583	122329	CDS
			EC_number	3.6.4.12
			db_xref	COG:COG1200
			gene	recG_2
			inference	ab initio prediction:Prodigal:002006
			inference	similar to AA sequence:UniProtKB:P24230
			locus_tag	PJFDAPLC_00138
			product	ATP-dependent DNA helicase RecG
122329	122817	CDS
			EC_number	3.6.4.12
			db_xref	COG:COG1200
			gene	recG_3
			inference	ab initio prediction:Prodigal:002006
			inference	similar to AA sequence:UniProtKB:P24230
			locus_tag	PJFDAPLC_00139
			product	ATP-dependent DNA helicase RecG
123319	124287	CDS
			gene	oxyR
			inference	ab initio prediction:Prodigal:002006
			inference	similar to AA sequence:UniProtKB:P0ACQ4
			locus_tag	PJFDAPLC_00140
			product	Hydrogen peroxide-inducible genes activator
124328	125194	CDS
			inference	ab initio prediction:Prodigal:002006
			locus_tag	PJFDAPLC_00141
			product	hypothetical protein
125291	125833	CDS
			EC_number	2.5.1.39
			gene	COQ2
			inference	ab initio prediction:Prodigal:002006
			inference	protein motif:HAMAP:MF_01635
			locus_tag	PJFDAPLC_00142
			product	4-hydroxybenzoate polyprenyltransferase, mitochondrial
125788	126237	CDS
			EC_number	2.5.1.39
			db_xref	COG:COG0382
			gene	ubiA
			inference	ab initio prediction:Prodigal:002006
			inference	similar to AA sequence:UniProtKB:P0AGK1
			locus_tag	PJFDAPLC_00143
			product	4-hydroxybenzoate octaprenyltransferase
126919	126785	CDS
			inference	ab initio prediction:Prodigal:002006
			locus_tag	PJFDAPLC_00144
			product	hypothetical protein
127141	126947	CDS
			inference	ab initio prediction:Prodigal:002006
			locus_tag	PJFDAPLC_00145
			product	hypothetical protein
127768	127496	CDS
			inference	ab initio prediction:Prodigal:002006
			locus_tag	PJFDAPLC_00146
			product	hypothetical protein
127843	131421	CDS
			inference	ab initio prediction:Prodigal:002006
			locus_tag	PJFDAPLC_00147
			product	hypothetical protein
132665	131655	CDS
			EC_number	2.1.3.2
			db_xref	COG:COG0540
			gene	pyrB
			inference	ab initio prediction:Prodigal:002006
			inference	similar to AA sequence:UniProtKB:P0A786
			locus_tag	PJFDAPLC_00148
			product	Aspartate carbamoyltransferase catalytic subunit
132934	132611	CDS
			inference	ab initio prediction:Prodigal:002006
			locus_tag	PJFDAPLC_00149
			product	hypothetical protein
134053	133220	CDS
			EC_number	1.5.1.2
			db_xref	COG:COG0345
			gene	proC
			inference	ab initio prediction:Prodigal:002006
			inference	similar to AA sequence:UniProtKB:P22008
			locus_tag	PJFDAPLC_00150
			product	Pyrroline-5-carboxylate reductase
135299	134190	CDS
			inference	ab initio prediction:Prodigal:002006
			locus_tag	PJFDAPLC_00151
			product	hypothetical protein
135532	136281	CDS
			gene	aqpZ2
			inference	ab initio prediction:Prodigal:002006
			inference	similar to AA sequence:UniProtKB:Q8UJW4
			locus_tag	PJFDAPLC_00152
			product	Aquaporin Z 2
137302	136349	CDS
			EC_number	2.7.1.30
			db_xref	COG:COG0554
			gene	glpK_1
			inference	ab initio prediction:Prodigal:002006
			inference	similar to AA sequence:UniProtKB:P18157
			locus_tag	PJFDAPLC_00153
			product	Glycerol kinase
137841	137299	CDS
			EC_number	2.7.1.30
			gene	glpK_2
			inference	ab initio prediction:Prodigal:002006
			inference	protein motif:HAMAP:MF_00186
			locus_tag	PJFDAPLC_00154
			product	Glycerol kinase
138715	137930	CDS
			db_xref	COG:COG1349
			gene	glpR
			inference	ab initio prediction:Prodigal:002006
			inference	similar to AA sequence:UniProtKB:P0ACL0
			locus_tag	PJFDAPLC_00155
			product	Glycerol-3-phosphate regulon repressor
139184	140179	CDS
			EC_number	1.1.5.3
			db_xref	COG:COG0578
			gene	glpD
			inference	ab initio prediction:Prodigal:002006
			inference	similar to AA sequence:UniProtKB:P18158
			locus_tag	PJFDAPLC_00156
			product	Aerobic glycerol-3-phosphate dehydrogenase
140173	140667	CDS
			inference	ab initio prediction:Prodigal:002006
			locus_tag	PJFDAPLC_00157
			product	hypothetical protein
140894	141262	CDS
			db_xref	COG:COG0093
			gene	rplN
			inference	ab initio prediction:Prodigal:002006
			inference	similar to AA sequence:UniProtKB:Q7DDT2
			locus_tag	PJFDAPLC_00158
			product	50S ribosomal protein L14
141275	141592	CDS
			db_xref	COG:COG0198
			gene	rplX
			inference	ab initio prediction:Prodigal:002006
			inference	similar to AA sequence:UniProtKB:P60624
			locus_tag	PJFDAPLC_00159
			product	50S ribosomal protein L24
141603	142151	CDS
			db_xref	COG:COG0094
			gene	rplE
			inference	ab initio prediction:Prodigal:002006
			inference	similar to AA sequence:UniProtKB:P62399
			locus_tag	PJFDAPLC_00160
			product	50S ribosomal protein L5
142160	142465	CDS
			db_xref	COG:COG0199
			gene	rpsN
			inference	ab initio prediction:Prodigal:002006
			inference	similar to AA sequence:UniProtKB:P0AG59
			locus_tag	PJFDAPLC_00161
			product	30S ribosomal protein S14
142484	142879	CDS
			db_xref	COG:COG0096
			gene	rpsH
			inference	ab initio prediction:Prodigal:002006
			inference	similar to AA sequence:UniProtKB:P0A7W7
			locus_tag	PJFDAPLC_00162
			product	30S ribosomal protein S8
142906	143439	CDS
			db_xref	COG:COG0097
			gene	rplF
			inference	ab initio prediction:Prodigal:002006
			inference	similar to AA sequence:UniProtKB:Q9K1I3
			locus_tag	PJFDAPLC_00163
			product	50S ribosomal protein L6
143451	143816	CDS
			db_xref	COG:COG0256
			gene	rplR
			inference	ab initio prediction:Prodigal:002006
			inference	similar to AA sequence:UniProtKB:Q6N4U9
			locus_tag	PJFDAPLC_00164
			product	50S ribosomal protein L18
143832	144350	CDS
			db_xref	COG:COG0098
			gene	rpsE
			inference	ab initio prediction:Prodigal:002006
			inference	similar to AA sequence:UniProtKB:P0A7W4
			locus_tag	PJFDAPLC_00165
			product	30S ribosomal protein S5
144362	144544	CDS
			db_xref	COG:COG1841
			gene	rpmD
			inference	ab initio prediction:Prodigal:002006
			inference	similar to AA sequence:UniProtKB:Q9HWF3
			locus_tag	PJFDAPLC_00166
			product	50S ribosomal protein L30
144556	144987	CDS
			db_xref	COG:COG0200
			gene	rplO
			inference	ab initio prediction:Prodigal:002006
			inference	similar to AA sequence:UniProtKB:P02413
			locus_tag	PJFDAPLC_00167
			product	50S ribosomal protein L15
145009	146328	CDS
			db_xref	COG:COG0201
			gene	secY
			inference	ab initio prediction:Prodigal:002006
			inference	similar to AA sequence:UniProtKB:P0AGA2
			locus_tag	PJFDAPLC_00168
			product	Protein translocase subunit SecY
146558	146923	CDS
			db_xref	COG:COG0099
			gene	rpsM
			inference	ab initio prediction:Prodigal:002006
			inference	similar to AA sequence:UniProtKB:P0A7S9
			locus_tag	PJFDAPLC_00169
			product	30S ribosomal protein S13
146942	147346	CDS
			db_xref	COG:COG0100
			gene	rpsK
			inference	ab initio prediction:Prodigal:002006
			inference	similar to AA sequence:UniProtKB:P0A7R9
			locus_tag	PJFDAPLC_00170
			product	30S ribosomal protein S11
147628	148050	CDS
			db_xref	COG:COG0522
			gene	rpsD
			inference	ab initio prediction:Prodigal:002006
			inference	similar to AA sequence:UniProtKB:P0A7V8
			locus_tag	PJFDAPLC_00171
			product	30S ribosomal protein S4
148171	149166	CDS
			EC_number	2.7.7.6
			gene	rpoA_1
			inference	ab initio prediction:Prodigal:002006
			inference	similar to AA sequence:UniProtKB:B2SQT4
			locus_tag	PJFDAPLC_00172
			product	DNA-directed RNA polymerase subunit alpha
149271	149630	CDS
			inference	ab initio prediction:Prodigal:002006
			locus_tag	PJFDAPLC_00173
			product	hypothetical protein
149824	149900	tRNA
			inference	COORDINATES:profile:Aragorn:001002
			locus_tag	PJFDAPLC_00174
			product	tRNA-Met(cat)
150118	150194	tRNA
			inference	COORDINATES:profile:Aragorn:001002
			locus_tag	PJFDAPLC_00175
			product	tRNA-Met(cat)
150671	150258	CDS
			inference	ab initio prediction:Prodigal:002006
			locus_tag	PJFDAPLC_00176
			product	hypothetical protein
150826	150957	CDS
			inference	ab initio prediction:Prodigal:002006
			locus_tag	PJFDAPLC_00177
			product	hypothetical protein
150954	151376	CDS
			inference	ab initio prediction:Prodigal:002006
			locus_tag	PJFDAPLC_00178
			product	hypothetical protein
151355	151702	CDS
			inference	ab initio prediction:Prodigal:002006
			locus_tag	PJFDAPLC_00179
			product	hypothetical protein
151804	153060	CDS
			inference	ab initio prediction:Prodigal:002006
			locus_tag	PJFDAPLC_00180
			product	hypothetical protein
153243	153076	CDS
			inference	ab initio prediction:Prodigal:002006
			locus_tag	PJFDAPLC_00181
			product	hypothetical protein
153545	153195	CDS
			inference	ab initio prediction:Prodigal:002006
			locus_tag	PJFDAPLC_00182
			product	hypothetical protein
153769	153545	CDS
			inference	ab initio prediction:Prodigal:002006
			locus_tag	PJFDAPLC_00183
			product	hypothetical protein
153815	154771	CDS
			inference	ab initio prediction:Prodigal:002006
			locus_tag	PJFDAPLC_00184
			product	hypothetical protein
154827	156803	CDS
			gene	lplT_1
			inference	ab initio prediction:Prodigal:002006
			inference	protein motif:HAMAP:MF_01585
			locus_tag	PJFDAPLC_00185
			product	Lysophospholipid transporter LplT
156832	157125	CDS
			inference	ab initio prediction:Prodigal:002006
			locus_tag	PJFDAPLC_00186
			product	hypothetical protein
158119	157211	CDS
			inference	ab initio prediction:Prodigal:002006
			locus_tag	PJFDAPLC_00187
			product	hypothetical protein
158550	158284	CDS
			inference	ab initio prediction:Prodigal:002006
			locus_tag	PJFDAPLC_00188
			product	hypothetical protein
159488	158547	CDS
			inference	ab initio prediction:Prodigal:002006
			locus_tag	PJFDAPLC_00189
			product	hypothetical protein
161000	159744	CDS
			EC_number	1.2.4.1
			db_xref	COG:COG2609
			gene	aceE_1
			inference	ab initio prediction:Prodigal:002006
			inference	similar to AA sequence:UniProtKB:P0AFG8
			locus_tag	PJFDAPLC_00190
			product	Pyruvate dehydrogenase E1 component
162382	161057	CDS
			EC_number	1.2.4.1
			db_xref	COG:COG2609
			gene	aceE_2
			inference	ab initio prediction:Prodigal:002006
			inference	similar to AA sequence:UniProtKB:P0AFG8
			locus_tag	PJFDAPLC_00191
			product	Pyruvate dehydrogenase E1 component
162747	163109	CDS
			inference	ab initio prediction:Prodigal:002006
			locus_tag	PJFDAPLC_00192
			product	hypothetical protein
163148	163642	CDS
			inference	ab initio prediction:Prodigal:002006
			locus_tag	PJFDAPLC_00193
			product	hypothetical protein
163663	163782	CDS
			inference	ab initio prediction:Prodigal:002006
			locus_tag	PJFDAPLC_00194
			product	hypothetical protein
163767	164447	CDS
			inference	ab initio prediction:Prodigal:002006
			locus_tag	PJFDAPLC_00195
			product	hypothetical protein
165805	164444	CDS
			inference	ab initio prediction:Prodigal:002006
			locus_tag	PJFDAPLC_00196
			product	hypothetical protein
167396	166224	CDS
			EC_number	2.4.2.29
			db_xref	COG:COG0343
			gene	tgt
			inference	ab initio prediction:Prodigal:002006
			inference	similar to AA sequence:UniProtKB:P0A847
			locus_tag	PJFDAPLC_00197
			product	Queuine tRNA-ribosyltransferase
167522	168007	CDS
			inference	ab initio prediction:Prodigal:002006
			locus_tag	PJFDAPLC_00198
			product	hypothetical protein
168505	167894	CDS
			inference	ab initio prediction:Prodigal:002006
			locus_tag	PJFDAPLC_00199
			product	hypothetical protein
168717	171044	CDS
			EC_number	1.6.99.1
			gene	namA_1
			inference	ab initio prediction:Prodigal:002006
			inference	protein motif:HAMAP:MF_01614
			locus_tag	PJFDAPLC_00200
			product	NADPH dehydrogenase
171057	171830	CDS
			EC_number	1.3.1.-
			gene	actIII
			inference	ab initio prediction:Prodigal:002006
			inference	similar to AA sequence:UniProtKB:P16544
			locus_tag	PJFDAPLC_00201
			product	Putative ketoacyl reductase
171854	172585	CDS
			EC_number	4.1.3.36
			gene	menB
			inference	ab initio prediction:Prodigal:002006
			inference	protein motif:HAMAP:MF_01934
			locus_tag	PJFDAPLC_00202
			product	1,4-dihydroxy-2-naphthoyl-CoA synthase
173428	173883	CDS
			EC_number	1.3.1.108
			db_xref	COG:COG1960
			gene	carC_1
			inference	ab initio prediction:Prodigal:002006
			inference	similar to AA sequence:UniProtKB:H6LGM6
			locus_tag	PJFDAPLC_00203
			product	Caffeyl-CoA reductase-Etf complex subunit CarC
173937	174488	CDS
			EC_number	6.2.1.26
			gene	menE_1
			inference	ab initio prediction:Prodigal:002006
			inference	protein motif:HAMAP:MF_00731
			locus_tag	PJFDAPLC_00204
			product	2-succinylbenzoate--CoA ligase
174488	175567	CDS
			EC_number	6.2.1.25
			gene	bclA
			inference	ab initio prediction:Prodigal:002006
			inference	similar to AA sequence:UniProtKB:Q8GQN9
			locus_tag	PJFDAPLC_00205
			product	Benzoate--CoA ligase
175612	176796	CDS
			inference	ab initio prediction:Prodigal:002006
			locus_tag	PJFDAPLC_00206
			product	hypothetical protein
176800	177720	CDS
			db_xref	COG:COG0559
			gene	livH_1
			inference	ab initio prediction:Prodigal:002006
			inference	similar to AA sequence:UniProtKB:P0AEX7
			locus_tag	PJFDAPLC_00207
			product	High-affinity branched-chain amino acid transport system permease protein LivH
177713	178723	CDS
			inference	ab initio prediction:Prodigal:002006
			locus_tag	PJFDAPLC_00208
			product	hypothetical protein
178720	179496	CDS
			EC_number	3.6.3.-
			db_xref	COG:COG1137
			gene	lptB_2
			inference	ab initio prediction:Prodigal:002006
			inference	similar to AA sequence:UniProtKB:P45073
			locus_tag	PJFDAPLC_00209
			product	Lipopolysaccharide export system ATP-binding protein LptB
179496	180206	CDS
			db_xref	COG:COG0410
			gene	livF_1
			inference	ab initio prediction:Prodigal:002006
			inference	similar to AA sequence:UniProtKB:P22731
			locus_tag	PJFDAPLC_00210
			product	High-affinity branched-chain amino acid transport ATP-binding protein LivF
180208	180663	CDS
			EC_number	3.1.2.28
			inference	ab initio prediction:Prodigal:002006
			inference	protein motif:HAMAP:MF_02101
			locus_tag	PJFDAPLC_00211
			product	1,4-dihydroxy-2-naphthoyl-CoA hydrolase
180691	181089	CDS
			EC_number	3.5.99.10
			db_xref	COG:COG0251
			gene	yabJ_1
			inference	ab initio prediction:Prodigal:002006
			inference	similar to AA sequence:UniProtKB:P37552
			locus_tag	PJFDAPLC_00212
			product	2-iminobutanoate/2-iminopropanoate deaminase
181252	181974	CDS
			EC_number	3.5.1.-
			gene	aqdA1
			inference	ab initio prediction:Prodigal:002006
			inference	similar to AA sequence:UniProtKB:A0A0G3FWY4
			locus_tag	PJFDAPLC_00213
			product	putative N-octanoylanthranilate hydrolase AqdA1
182952	182026	CDS
			EC_number	3.1.1.32
			db_xref	COG:COG2829
			inference	ab initio prediction:Prodigal:002006
			inference	similar to AA sequence:UniProtKB:Q9K0U7
			locus_tag	PJFDAPLC_00214
			product	Putative phospholipase A1
183707	183279	CDS
			inference	ab initio prediction:Prodigal:002006
			locus_tag	PJFDAPLC_00215
			product	hypothetical protein
184244	183714	CDS
			EC_number	3.6.4.12
			gene	rep_1
			inference	ab initio prediction:Prodigal:002006
			inference	protein motif:HAMAP:MF_01920
			locus_tag	PJFDAPLC_00216
			product	ATP-dependent DNA helicase Rep
185791	184190	CDS
			EC_number	3.6.4.12
			gene	rep_2
			inference	ab initio prediction:Prodigal:002006
			inference	protein motif:HAMAP:MF_01920
			locus_tag	PJFDAPLC_00217
			product	ATP-dependent DNA helicase Rep
185821	186000	CDS
			inference	ab initio prediction:Prodigal:002006
			locus_tag	PJFDAPLC_00218
			product	hypothetical protein
186063	186779	CDS
			inference	ab initio prediction:Prodigal:002006
			locus_tag	PJFDAPLC_00219
			product	hypothetical protein
186763	187329	CDS
			inference	ab initio prediction:Prodigal:002006
			locus_tag	PJFDAPLC_00220
			product	hypothetical protein
187326	187724	CDS
			inference	ab initio prediction:Prodigal:002006
			locus_tag	PJFDAPLC_00221
			product	hypothetical protein
187889	188197	CDS
			inference	ab initio prediction:Prodigal:002006
			locus_tag	PJFDAPLC_00222
			product	hypothetical protein
188798	188562	CDS
			inference	ab initio prediction:Prodigal:002006
			locus_tag	PJFDAPLC_00223
			product	hypothetical protein
188865	189308	CDS
			inference	ab initio prediction:Prodigal:002006
			locus_tag	PJFDAPLC_00224
			product	hypothetical protein
190772	189318	CDS
			EC_number	3.6.4.-
			db_xref	COG:COG1198
			gene	priA
			inference	ab initio prediction:Prodigal:002006
			inference	similar to AA sequence:UniProtKB:P17888
			locus_tag	PJFDAPLC_00225
			product	Primosomal protein N'
190999	190757	CDS
			inference	ab initio prediction:Prodigal:002006
			locus_tag	PJFDAPLC_00226
			product	hypothetical protein
192224	192559	CDS
			inference	ab initio prediction:Prodigal:002006
			locus_tag	PJFDAPLC_00227
			product	hypothetical protein
192553	193035	CDS
			inference	ab initio prediction:Prodigal:002006
			locus_tag	PJFDAPLC_00228
			product	hypothetical protein
193315	194115	CDS
			inference	ab initio prediction:Prodigal:002006
			locus_tag	PJFDAPLC_00229
			product	hypothetical protein
194188	194619	CDS
			inference	ab initio prediction:Prodigal:002006
			locus_tag	PJFDAPLC_00230
			product	hypothetical protein
194721	195299	CDS
			inference	ab initio prediction:Prodigal:002006
			locus_tag	PJFDAPLC_00231
			product	hypothetical protein
195263	195424	CDS
			inference	ab initio prediction:Prodigal:002006
			locus_tag	PJFDAPLC_00232
			product	hypothetical protein
195376	195546	CDS
			inference	ab initio prediction:Prodigal:002006
			locus_tag	PJFDAPLC_00233
			product	hypothetical protein
195536	196489	CDS
			EC_number	7.6.2.8
			gene	btuD_1
			inference	ab initio prediction:Prodigal:002006
			inference	protein motif:HAMAP:MF_01005
			locus_tag	PJFDAPLC_00234
			product	Vitamin B12 import ATP-binding protein BtuD
196535	196918	CDS
			inference	ab initio prediction:Prodigal:002006
			locus_tag	PJFDAPLC_00235
			product	hypothetical protein
196915	198621	CDS
			inference	ab initio prediction:Prodigal:002006
			locus_tag	PJFDAPLC_00236
			product	hypothetical protein
198641	199759	CDS
			inference	ab initio prediction:Prodigal:002006
			locus_tag	PJFDAPLC_00237
			product	hypothetical protein
200298	199834	CDS
			db_xref	COG:COG1652
			gene	kbp
			inference	ab initio prediction:Prodigal:002006
			inference	similar to AA sequence:UniProtKB:P0ADE6
			locus_tag	PJFDAPLC_00238
			product	Potassium binding protein Kbp
200465	201247	CDS
			EC_number	2.7.1.33
			db_xref	COG:COG1521
			gene	coaX
			inference	ab initio prediction:Prodigal:002006
			inference	similar to AA sequence:UniProtKB:B4E9P3
			locus_tag	PJFDAPLC_00239
			product	Type III pantothenate kinase
201365	202420	CDS
			EC_number	4.2.1.46
			db_xref	COG:COG1088
			gene	rfbB
			inference	ab initio prediction:Prodigal:002006
			inference	similar to AA sequence:UniProtKB:P26391
			locus_tag	PJFDAPLC_00240
			product	dTDP-glucose 4,6-dehydratase
202480	203052	CDS
			EC_number	1.1.1.133
			db_xref	COG:COG1091
			gene	rfbD_1
			inference	ab initio prediction:Prodigal:002006
			inference	similar to AA sequence:UniProtKB:P26392
			locus_tag	PJFDAPLC_00241
			product	dTDP-4-dehydrorhamnose reductase
203025	203372	CDS
			EC_number	1.1.1.133
			db_xref	COG:COG1091
			gene	rfbD_2
			inference	ab initio prediction:Prodigal:002006
			inference	similar to AA sequence:UniProtKB:P37778
			locus_tag	PJFDAPLC_00242
			product	dTDP-4-dehydrorhamnose reductase
203376	203663	CDS
			inference	ab initio prediction:Prodigal:002006
			locus_tag	PJFDAPLC_00243
			product	hypothetical protein
203624	204265	CDS
			EC_number	2.7.7.24
			db_xref	COG:COG1209
			gene	rfbA
			inference	ab initio prediction:Prodigal:002006
			inference	similar to AA sequence:UniProtKB:P37744
			locus_tag	PJFDAPLC_00244
			product	Glucose-1-phosphate thymidylyltransferase 1
204270	204818	CDS
			EC_number	5.1.3.13
			db_xref	COG:COG1898
			gene	rmlC
			inference	ab initio prediction:Prodigal:002006
			inference	similar to AA sequence:UniProtKB:Q9HU21
			locus_tag	PJFDAPLC_00245
			product	dTDP-4-dehydrorhamnose 3,5-epimerase
204928	206664	CDS
			db_xref	COG:COG2804
			gene	xpsE
			inference	ab initio prediction:Prodigal:002006
			inference	similar to AA sequence:UniProtKB:P31742
			locus_tag	PJFDAPLC_00246
			product	Type II secretion system protein E
206657	206923	CDS
			inference	ab initio prediction:Prodigal:002006
			locus_tag	PJFDAPLC_00247
			product	hypothetical protein
206920	207522	CDS
			db_xref	COG:COG1459
			gene	epsF_1
			inference	ab initio prediction:Prodigal:002006
			inference	similar to AA sequence:UniProtKB:P45780
			locus_tag	PJFDAPLC_00248
			product	Type II secretion system protein F
207462	207926	CDS
			db_xref	COG:COG1459
			gene	gspF_1
			inference	ab initio prediction:Prodigal:002006
			inference	similar to AA sequence:UniProtKB:P41441
			locus_tag	PJFDAPLC_00249
			product	Putative type II secretion system protein F
207955	208386	CDS
			db_xref	COG:COG2165
			gene	epsG
			inference	ab initio prediction:Prodigal:002006
			inference	similar to AA sequence:UniProtKB:P45773
			locus_tag	PJFDAPLC_00250
			product	Type II secretion system protein G
208740	208925	CDS
			inference	ab initio prediction:Prodigal:002006
			locus_tag	PJFDAPLC_00251
			product	hypothetical protein
208967	209359	CDS
			inference	ab initio prediction:Prodigal:002006
			locus_tag	PJFDAPLC_00252
			product	hypothetical protein
209356	209784	CDS
			inference	ab initio prediction:Prodigal:002006
			locus_tag	PJFDAPLC_00253
			product	hypothetical protein
209775	210077	CDS
			inference	ab initio prediction:Prodigal:002006
			locus_tag	PJFDAPLC_00254
			product	hypothetical protein
210074	210946	CDS
			inference	ab initio prediction:Prodigal:002006
			locus_tag	PJFDAPLC_00255
			product	hypothetical protein
210965	211711	CDS
			inference	ab initio prediction:Prodigal:002006
			locus_tag	PJFDAPLC_00256
			product	hypothetical protein
212297	212863	CDS
			inference	ab initio prediction:Prodigal:002006
			locus_tag	PJFDAPLC_00257
			product	hypothetical protein
213111	213521	CDS
			inference	ab initio prediction:Prodigal:002006
			locus_tag	PJFDAPLC_00258
			product	hypothetical protein
213543	215981	CDS
			db_xref	COG:COG1450
			gene	xpsD
			inference	ab initio prediction:Prodigal:002006
			inference	similar to AA sequence:UniProtKB:P29041
			locus_tag	PJFDAPLC_00259
			product	Secretin XpsD
216009	216554	CDS
			inference	ab initio prediction:Prodigal:002006
			locus_tag	PJFDAPLC_00260
			product	hypothetical protein
216602	218122	CDS
			inference	ab initio prediction:Prodigal:002006
			locus_tag	PJFDAPLC_00261
			product	hypothetical protein
218238	218104	CDS
			inference	ab initio prediction:Prodigal:002006
			locus_tag	PJFDAPLC_00262
			product	hypothetical protein
218289	218573	CDS
			inference	ab initio prediction:Prodigal:002006
			locus_tag	PJFDAPLC_00263
			product	hypothetical protein
218525	219178	CDS
			EC_number	5.2.1.8
			gene	prsA
			inference	ab initio prediction:Prodigal:002006
			inference	protein motif:HAMAP:MF_01145
			locus_tag	PJFDAPLC_00264
			product	Foldase protein PrsA
219267	219725	CDS
			inference	ab initio prediction:Prodigal:002006
			locus_tag	PJFDAPLC_00265
			product	hypothetical protein
219698	220066	CDS
			inference	ab initio prediction:Prodigal:002006
			locus_tag	PJFDAPLC_00266
			product	hypothetical protein
220063	221385	CDS
			EC_number	7.6.2.8
			gene	btuD_2
			inference	ab initio prediction:Prodigal:002006
			inference	protein motif:HAMAP:MF_01005
			locus_tag	PJFDAPLC_00267
			product	Vitamin B12 import ATP-binding protein BtuD
221472	222368	CDS
			inference	ab initio prediction:Prodigal:002006
			locus_tag	PJFDAPLC_00268
			product	hypothetical protein
222365	223411	CDS
			inference	ab initio prediction:Prodigal:002006
			locus_tag	PJFDAPLC_00269
			product	hypothetical protein
224218	223292	CDS
			inference	ab initio prediction:Prodigal:002006
			locus_tag	PJFDAPLC_00270
			product	hypothetical protein
225321	224161	CDS
			inference	ab initio prediction:Prodigal:002006
			locus_tag	PJFDAPLC_00271
			product	hypothetical protein
229099	225386	CDS
			EC_number	2.1.1.222
			gene	COQ3_1
			inference	ab initio prediction:Prodigal:002006
			inference	protein motif:HAMAP:MF_00472
			locus_tag	PJFDAPLC_00272
			product	Ubiquinone biosynthesis O-methyltransferase, mitochondrial
229160	230086	CDS
			inference	ab initio prediction:Prodigal:002006
			locus_tag	PJFDAPLC_00273
			product	hypothetical protein
230153	230683	CDS
			inference	ab initio prediction:Prodigal:002006
			locus_tag	PJFDAPLC_00274
			product	hypothetical protein
230647	230937	CDS
			inference	ab initio prediction:Prodigal:002006
			locus_tag	PJFDAPLC_00275
			product	hypothetical protein
230937	232037	CDS
			EC_number	2.7.8.33
			gene	wecA
			inference	ab initio prediction:Prodigal:002006
			inference	protein motif:HAMAP:MF_02030
			locus_tag	PJFDAPLC_00276
			product	Undecaprenyl-phosphate alpha-N-acetylglucosaminyl 1-phosphate transferase
232111	233004	CDS
			EC_number	2.7.2.8
			db_xref	COG:COG0548
			gene	argB
			inference	ab initio prediction:Prodigal:002006
			inference	similar to AA sequence:UniProtKB:Q9HTN2
			locus_tag	PJFDAPLC_00277
			product	Acetylglutamate kinase
233336	233794	CDS
			db_xref	COG:COG1309
			gene	slmA
			inference	ab initio prediction:Prodigal:002006
			inference	similar to AA sequence:UniProtKB:Q9KVD2
			locus_tag	PJFDAPLC_00278
			product	Nucleoid occlusion factor SlmA
234050	234811	CDS
			inference	ab initio prediction:Prodigal:002006
			locus_tag	PJFDAPLC_00279
			product	hypothetical protein
234831	236633	CDS
			EC_number	1.3.8.-
			db_xref	COG:COG1960
			gene	dmdC_1
			inference	ab initio prediction:Prodigal:002006
			inference	similar to AA sequence:UniProtKB:Q5LLW7
			locus_tag	PJFDAPLC_00280
			product	3-methylmercaptopropionyl-CoA dehydrogenase
236672	237121	CDS
			inference	ab initio prediction:Prodigal:002006
			locus_tag	PJFDAPLC_00281
			product	hypothetical protein
237212	237664	CDS
			EC_number	1.1.1.35
			db_xref	COG:COG1024
			gene	fadN_1
			inference	ab initio prediction:Prodigal:002006
			inference	similar to AA sequence:UniProtKB:O32178
			locus_tag	PJFDAPLC_00282
			product	putative 3-hydroxyacyl-CoA dehydrogenase
237646	237939	CDS
			EC_number	1.1.1.35
			db_xref	COG:COG1024
			inference	ab initio prediction:Prodigal:002006
			inference	similar to AA sequence:UniProtKB:P83589
			locus_tag	PJFDAPLC_00283
			product	putative 3-hydroxyacyl-CoA dehydrogenase
237909	239594	CDS
			EC_number	1.1.1.35
			db_xref	COG:COG1024
			gene	fadN_2
			inference	ab initio prediction:Prodigal:002006
			inference	similar to AA sequence:UniProtKB:O32178
			locus_tag	PJFDAPLC_00284
			product	putative 3-hydroxyacyl-CoA dehydrogenase
239659	240045	CDS
			db_xref	COG:COG2852
			inference	ab initio prediction:Prodigal:002006
			inference	similar to AA sequence:UniProtKB:P44116
			locus_tag	PJFDAPLC_00285
			product	putative protein
240051	241250	CDS
			EC_number	2.3.1.16
			db_xref	COG:COG0183
			gene	fadA_2
			inference	ab initio prediction:Prodigal:002006
			inference	similar to AA sequence:UniProtKB:O32177
			locus_tag	PJFDAPLC_00286
			product	3-ketoacyl-CoA thiolase
241415	242002	CDS
			inference	ab initio prediction:Prodigal:002006
			locus_tag	PJFDAPLC_00287
			product	hypothetical protein
242348	243130	CDS
			EC_number	4.2.1.17
			db_xref	COG:COG1024
			gene	paaF
			inference	ab initio prediction:Prodigal:002006
			inference	similar to AA sequence:UniProtKB:P76082
			locus_tag	PJFDAPLC_00288
			product	2,3-dehydroadipyl-CoA hydratase
243989	243117	CDS
			EC_number	3.5.1.105
			gene	chbG
			inference	ab initio prediction:Prodigal:002006
			inference	protein motif:HAMAP:MF_01246
			locus_tag	PJFDAPLC_00289
			product	Chitooligosaccharide deacetylase
244120	243956	CDS
			inference	ab initio prediction:Prodigal:002006
			locus_tag	PJFDAPLC_00290
			product	hypothetical protein
244183	244524	CDS
			inference	ab initio prediction:Prodigal:002006
			locus_tag	PJFDAPLC_00291
			product	hypothetical protein
245078	244377	CDS
			EC_number	2.4.-.-
			inference	ab initio prediction:Prodigal:002006
			inference	similar to AA sequence:UniProtKB:Q55487
			locus_tag	PJFDAPLC_00292
			product	putative glycosyltransferase
245371	245087	CDS
			EC_number	2.4.-.-
			inference	ab initio prediction:Prodigal:002006
			inference	similar to AA sequence:UniProtKB:Q55487
			locus_tag	PJFDAPLC_00293
			product	putative glycosyltransferase
245595	246056	CDS
			inference	ab initio prediction:Prodigal:002006
			locus_tag	PJFDAPLC_00294
			product	hypothetical protein
246360	246854	CDS
			inference	ab initio prediction:Prodigal:002006
			locus_tag	PJFDAPLC_00295
			product	hypothetical protein
247370	246957	CDS
			EC_number	3.1.2.-
			db_xref	COG:COG1607
			inference	ab initio prediction:Prodigal:002006
			inference	similar to AA sequence:UniProtKB:P44886
			locus_tag	PJFDAPLC_00296
			product	putative acyl-CoA thioester hydrolase
247412	249238	CDS
			db_xref	COG:COG5265
			gene	atm1
			inference	ab initio prediction:Prodigal:002006
			inference	similar to AA sequence:UniProtKB:Q2G506
			locus_tag	PJFDAPLC_00297
			product	ATM1-type heavy metal exporter
249685	249242	CDS
			inference	ab initio prediction:Prodigal:002006
			locus_tag	PJFDAPLC_00298
			product	hypothetical protein
250297	249857	CDS
			inference	ab initio prediction:Prodigal:002006
			locus_tag	PJFDAPLC_00299
			product	hypothetical protein
251919	250399	CDS
			EC_number	1.2.1.48
			gene	ald1
			inference	ab initio prediction:Prodigal:002006
			inference	similar to AA sequence:UniProtKB:Q9FDS1
			locus_tag	PJFDAPLC_00300
			product	Long-chain-aldehyde dehydrogenase
252280	252696	CDS
			db_xref	COG:COG3284
			gene	acoR_1
			inference	ab initio prediction:Prodigal:002006
			inference	similar to AA sequence:UniProtKB:O31551
			locus_tag	PJFDAPLC_00301
			product	Acetoin dehydrogenase operon transcriptional activator AcoR
252693	253229	CDS
			inference	ab initio prediction:Prodigal:002006
			locus_tag	PJFDAPLC_00302
			product	hypothetical protein
253172	254200	CDS
			db_xref	COG:COG3284
			gene	acoR_2
			inference	ab initio prediction:Prodigal:002006
			inference	similar to AA sequence:UniProtKB:P28614
			locus_tag	PJFDAPLC_00303
			product	Acetoin catabolism regulatory protein
254285	255130	CDS
			EC_number	3.5.-.-
			db_xref	COG:COG1402
			gene	mftE
			inference	ab initio prediction:Prodigal:002006
			inference	similar to AA sequence:UniProtKB:P9WP59
			locus_tag	PJFDAPLC_00304
			product	Putative mycofactocin system creatinine amidohydrolase family protein MftE
256838	255147	CDS
			inference	ab initio prediction:Prodigal:002006
			locus_tag	PJFDAPLC_00305
			product	hypothetical protein
257575	256835	CDS
			inference	ab initio prediction:Prodigal:002006
			locus_tag	PJFDAPLC_00306
			product	hypothetical protein
257771	257550	CDS
			inference	ab initio prediction:Prodigal:002006
			locus_tag	PJFDAPLC_00307
			product	hypothetical protein
258686	257793	CDS
			EC_number	5.3.3.17
			gene	phzF_1
			inference	ab initio prediction:Prodigal:002006
			inference	similar to AA sequence:UniProtKB:Q51792
			locus_tag	PJFDAPLC_00308
			product	Trans-2,3-dihydro-3-hydroxyanthranilate isomerase
259406	258765	CDS
			EC_number	2.5.1.18
			db_xref	COG:COG0625
			gene	gstB_1
			inference	ab initio prediction:Prodigal:002006
			inference	similar to AA sequence:UniProtKB:P0ACA7
			locus_tag	PJFDAPLC_00309
			product	Glutathione S-transferase GstB
260692	259505	CDS
			EC_number	2.6.1.39
			db_xref	COG:COG1167
			gene	lysN_1
			inference	ab initio prediction:Prodigal:002006
			inference	similar to AA sequence:UniProtKB:Q72LL6
			locus_tag	PJFDAPLC_00310
			product	2-aminoadipate transaminase
261345	260944	CDS
			inference	ab initio prediction:Prodigal:002006
			locus_tag	PJFDAPLC_00311
			product	hypothetical protein
261551	261345	CDS
			inference	ab initio prediction:Prodigal:002006
			locus_tag	PJFDAPLC_00312
			product	hypothetical protein
261775	261909	CDS
			inference	ab initio prediction:Prodigal:002006
			locus_tag	PJFDAPLC_00313
			product	hypothetical protein
261879	263240	CDS
			EC_number	2.6.1.9
			gene	hisC_1
			inference	ab initio prediction:Prodigal:002006
			inference	protein motif:HAMAP:MF_01023
			locus_tag	PJFDAPLC_00314
			product	Histidinol-phosphate aminotransferase
265185	263269	CDS
			db_xref	COG:COG0488
			gene	uup
			inference	ab initio prediction:Prodigal:002006
			inference	similar to AA sequence:UniProtKB:P43672
			locus_tag	PJFDAPLC_00315
			product	ABC transporter ATP-binding protein uup
267424	267500	tRNA
			inference	COORDINATES:profile:Aragorn:001002
			locus_tag	PJFDAPLC_00316
			product	tRNA-Ile(gat)
267627	267702	tRNA
			inference	COORDINATES:profile:Aragorn:001002
			locus_tag	PJFDAPLC_00317
			product	tRNA-Ala(tgc)
273429	273505	tRNA
			inference	COORDINATES:profile:Aragorn:001002
			locus_tag	PJFDAPLC_00318
			product	tRNA-Ile(gat)
273631	273706	tRNA
			inference	COORDINATES:profile:Aragorn:001002
			locus_tag	PJFDAPLC_00319
			product	tRNA-Ala(tgc)
279435	279511	tRNA
			inference	COORDINATES:profile:Aragorn:001002
			locus_tag	PJFDAPLC_00320
			product	tRNA-Ile(gat)
279637	279712	tRNA
			inference	COORDINATES:profile:Aragorn:001002
			locus_tag	PJFDAPLC_00321
			product	tRNA-Ala(tgc)
283537	284256	CDS
			inference	ab initio prediction:Prodigal:002006
			locus_tag	PJFDAPLC_00322
			product	hypothetical protein
284260	284655	CDS
			inference	ab initio prediction:Prodigal:002006
			inference	similar to AA sequence:UniProtKB:P37052
			locus_tag	PJFDAPLC_00323
			note	UPF0225 protein YchJ
			product	hypothetical protein
284685	285353	CDS
			EC_number	3.1.3.-
			db_xref	COG:COG0637
			gene	yieH
			inference	ab initio prediction:Prodigal:002006
			inference	similar to AA sequence:UniProtKB:P31467
			locus_tag	PJFDAPLC_00324
			product	6-phosphogluconate phosphatase
285481	285906	CDS
			EC_number	1.2.1.8
			gene	betA_1
			inference	ab initio prediction:Prodigal:002006
			inference	protein motif:HAMAP:MF_00750
			locus_tag	PJFDAPLC_00325
			product	Oxygen-dependent choline dehydrogenase
285888	286292	CDS
			EC_number	1.1.99.-
			gene	alkJ_1
			inference	ab initio prediction:Prodigal:002006
			inference	similar to AA sequence:UniProtKB:Q00593
			locus_tag	PJFDAPLC_00326
			product	Alcohol dehydrogenase [acceptor]
286322	286942	CDS
			EC_number	1.1.99.-
			gene	alkJ_2
			inference	ab initio prediction:Prodigal:002006
			inference	similar to AA sequence:UniProtKB:Q00593
			locus_tag	PJFDAPLC_00327
			product	Alcohol dehydrogenase [acceptor]
286915	287112	CDS
			EC_number	1.1.-.-
			db_xref	COG:COG2303
			inference	ab initio prediction:Prodigal:002006
			inference	similar to AA sequence:UniProtKB:P9WMV5
			locus_tag	PJFDAPLC_00328
			product	putative GMC-type oxidoreductase
287255	287623	CDS
			inference	ab initio prediction:Prodigal:002006
			locus_tag	PJFDAPLC_00329
			product	hypothetical protein
287620	288447	CDS
			db_xref	COG:COG0683
			inference	ab initio prediction:Prodigal:002006
			inference	similar to AA sequence:UniProtKB:Q8YEE8
			locus_tag	PJFDAPLC_00330
			product	Leu/Ile/Val-binding protein
288528	289448	CDS
			db_xref	COG:COG0559
			gene	livH_2
			inference	ab initio prediction:Prodigal:002006
			inference	similar to AA sequence:UniProtKB:P0AEX7
			locus_tag	PJFDAPLC_00331
			product	High-affinity branched-chain amino acid transport system permease protein LivH
289516	291267	CDS
			EC_number	7.6.2.8
			gene	btuD_3
			inference	ab initio prediction:Prodigal:002006
			inference	protein motif:HAMAP:MF_01005
			locus_tag	PJFDAPLC_00332
			product	Vitamin B12 import ATP-binding protein BtuD
291260	291991	CDS
			db_xref	COG:COG0410
			gene	livF_2
			inference	ab initio prediction:Prodigal:002006
			inference	similar to AA sequence:UniProtKB:P22731
			locus_tag	PJFDAPLC_00333
			product	High-affinity branched-chain amino acid transport ATP-binding protein LivF
292271	292128	CDS
			inference	ab initio prediction:Prodigal:002006
			locus_tag	PJFDAPLC_00334
			product	hypothetical protein
292890	293603	CDS
			EC_number	1.1.99.-
			gene	alkJ_3
			inference	ab initio prediction:Prodigal:002006
			inference	similar to AA sequence:UniProtKB:Q00593
			locus_tag	PJFDAPLC_00335
			product	Alcohol dehydrogenase [acceptor]
295256	293628	CDS
			EC_number	6.2.1.48
			db_xref	COG:COG0318
			gene	caiC_1
			inference	ab initio prediction:Prodigal:002006
			inference	similar to AA sequence:UniProtKB:P31552
			locus_tag	PJFDAPLC_00336
			product	Crotonobetaine/carnitine--CoA ligase
295958	295290	CDS
			inference	ab initio prediction:Prodigal:002006
			locus_tag	PJFDAPLC_00337
			product	hypothetical protein
297120	296077	CDS
			inference	ab initio prediction:Prodigal:002006
			inference	similar to AA sequence:UniProtKB:P9WMJ1
			locus_tag	PJFDAPLC_00338
			product	putative HTH-type transcriptional regulator
297272	298984	CDS
			EC_number	6.2.1.41
			db_xref	COG:COG0318
			gene	fadD3
			inference	ab initio prediction:Prodigal:002006
			inference	similar to AA sequence:UniProtKB:Q0S7V5
			locus_tag	PJFDAPLC_00339
			product	3-[(3aS,4S,7aS)-7a-methyl-1,5-dioxo-octahydro-1H-inden-4-yl]propanoyl:CoA ligase
300750	299023	CDS
			db_xref	COG:COG0025
			gene	nhaK
			inference	ab initio prediction:Prodigal:002006
			inference	similar to AA sequence:UniProtKB:O32212
			locus_tag	PJFDAPLC_00340
			product	Sodium, potassium, lithium and rubidium/H(+) antiporter
300833	302440	CDS
			EC_number	2.1.3.1
			db_xref	COG:COG4799
			inference	ab initio prediction:Prodigal:002006
			inference	similar to AA sequence:UniProtKB:Q8GBW6
			locus_tag	PJFDAPLC_00341
			product	Methylmalonyl-CoA carboxyltransferase 12S subunit
302457	303245	CDS
			EC_number	4.2.1.17
			gene	dpgD_1
			inference	ab initio prediction:Prodigal:002006
			inference	similar to AA sequence:UniProtKB:G4V4T7
			locus_tag	PJFDAPLC_00342
			product	Enoyl-CoA-hydratase
303338	304117	CDS
			inference	ab initio prediction:Prodigal:002006
			locus_tag	PJFDAPLC_00343
			product	hypothetical protein
304174	304428	CDS
			inference	ab initio prediction:Prodigal:002006
			locus_tag	PJFDAPLC_00344
			product	hypothetical protein
304425	306182	CDS
			db_xref	COG:COG4770
			gene	accA1_1
			inference	ab initio prediction:Prodigal:002006
			inference	similar to AA sequence:UniProtKB:P9WPQ3
			locus_tag	PJFDAPLC_00345
			product	Acetyl-/propionyl-coenzyme A carboxylase alpha chain
306242	307165	CDS
			EC_number	1.1.1.79
			db_xref	COG:COG0111
			gene	ghrA_1
			inference	ab initio prediction:Prodigal:002006
			inference	similar to AA sequence:UniProtKB:P75913
			locus_tag	PJFDAPLC_00346
			product	Glyoxylate/hydroxypyruvate reductase A
307209	308099	CDS
			EC_number	4.1.3.26
			db_xref	COG:COG0119
			gene	liuE
			inference	ab initio prediction:Prodigal:002006
			inference	similar to AA sequence:UniProtKB:Q9I2A0
			locus_tag	PJFDAPLC_00347
			product	3-hydroxy-3-isohexenylglutaryl-CoA/hydroxy-methylglutaryl-CoA lyase
308205	308663	CDS
			inference	ab initio prediction:Prodigal:002006
			locus_tag	PJFDAPLC_00348
			product	hypothetical protein
308701	309009	CDS
			inference	ab initio prediction:Prodigal:002006
			locus_tag	PJFDAPLC_00349
			product	hypothetical protein
309022	309669	CDS
			EC_number	5.99.1.4
			gene	nsaD
			inference	ab initio prediction:Prodigal:002006
			inference	similar to AA sequence:UniProtKB:Q9X9Q7
			locus_tag	PJFDAPLC_00350
[truncated: 28,935 more rows]

## Sheet: Sphingobacterium faecium
Additional file 7: Nanopore sequencing of bacteria genomes.
Gene symbols
mdtA_1
bepE_1
undec1A
coaBC
bamD
nfuA_1
gloC
aroE_1
aroE_2
pal_1
phoR_1
phoR_2
psd
polA_1
polA_2
rsgA_1
rsgA_2
ktrB
rnhB_1
rnhB_2
fabD
metK
yegS
tolQ_1
ndhC_1
ndhK_1
ndhK_2
nqo5
nqo4
nuoE
nqo1
nqo3
ndhA_1
ndhA_2
nqo9
nuoJ
nuoK
nuoL_1
nuoL_2
nuoM_1
ndhB_1
nuoN
ankX
dcd_1
prfB_1
prfB_2
pgi_1
pgi_2
pgi_3
pfkA_1
dsbD_1
birA
rsfS
ftsH_1
lutC
comM_1
comM_2
trmB_1
trmB_2
btuB_1
glcR_1
asd
nanM_1
srrB
czcR
tcrX
betI
nagZ
prc_1
prc_2
prc_3
rarA
polC_1
hldE
tagD
algA
srrA_1
wcaJ
glgM
dapH_1
arnC_1
tuaB_1
rcsC_1
rcsC_2
divJ
rkpK
devR
rfbB_1
rfbC_1
rfbD
rmlA
rfbA_1
murJ
glgA_1
epsD
wbgU
wecC
wbpA
rfbB_2
rfbC_2
rmlD_1
rfbA_2
tuaB_2
dapH_2
mshA_1
pglA
tagO
degU_1
degS
ltxB_1
btuB_2
mprA_1
czcS_1
sasA_1
ureA_1
ureB_1
ureC_1
ureC_2
ureE_1
ureF_1
ureF_2
ureG_1
ureG_2
ureD
degU_2
sasA_2
xsa_1
lagD_1
ltxB_2
yheH
rhaS_1
dapA_1
dadA
steT_1
dap4_1
hypBA1
susC_1
lhpI
hiuH
icaA
rcsC_3
sasA_3
oatA
pglF
luxQ_1
arcB
carA2
crtB
blc_1
phr
phrB_1
idi
gmd
fcl_1
fcl_2
clcB_1
cspE
resE
walR_1
susC_2
truA_1
truA_2
lpxD_1
ung
lrp_1
sufB_1
sufB_2
sufC_1
sufC_2
sufD
susC_3
lytR_1
entS_1
lemA
resA_1
sdaA
tdcG
yycJ
lipB
hflX
recG
yabJ_1
yabJ_2
nagA_1
bamB_1
murQ_1
murQ_2
punA
soj_1
soj_2
parB
dapB_1
dapB_2
dapB_3
pdxJ
cdaA
fucP_1
sasA_4
gltX
dapF
degP
exoA
salA
mtgA_1
hpt
tag
addB
recB_1
recB_2
rimM
metF_1
metF_2
ompW
glnS
can
dauA
dnaK_1
dnaK_2
dnaK_3
yjbR
vldW
fadN_1
fadN_2
fadN_3
fadA_1
fadA_2
fadE_1
fadE_2
ydjA
pepT
yedJ
rlmL_1
rlmL_2
wecH_1
wecH_2
araJ
fumC_1
fumC_2
mutL_1
mutL_2
uvrA_1
uvrA_2
uvrA_3
uvrA_4
uvrA_5
uvrA_6
walR_2
tpx
cat_1
katA_1
katA_2
rhaS_2
glyQS_1
glyQS_2
bcp
ycgM
vldH
mpdB_1
mpdB_2
nrdF_1
nrdF_2
nrdE_1
nrdE_2
nrdE_3
nrdI
ilvA
leuA_1
leuB_1
leuB_2
modF_1
modF_2
leuD
MENG
leuC
ilvC
ilvH
ilvG
ilvB_1
ilvB_2
ilvD_1
ilvD_2
ilvD_3
ilvE_1
atpC
atpD
rhaS_3
luxQ_2
rhaT_1
rhaT_2
rhaB
yteR
ebgA_1
lacZ_1
yesX_1
yesW
yesX_2
yesY_1
yesY_2
rhaM
susC_4
nadE_1
nadE_2
btuB_3
panD
panC_1
panC_2
glgA_2
glgA_3
ispF
tetA
mrcA_1
uvrC_1
uvrC_2
uvrC_3
uvrC_4
era_1
era_2
der
cysS
surA_1
pgl
mrpG
mrpF
mrpE
mrpD_1
mrpD_2
mrpC
mrpB
mrpA_1
mrpA_2
mrpA_3
acsA_1
acsA_2
auaG
rsmA
pdxA2
cca_1
cca_2
miaA_1
ilvE_2
lptB
recJ
khtT
khtU
mshA_2
yafV
ccmF
ccmE
dctA
mnmC
cusR_1
phoR_3
iolE_1
slyD
bshA_1
glyG
mshA_3
ndhB_2
ndhB_3
ndhD1
nuoM_2
nuoL_3
nuoL_4
ndhI
ndhA_3
gltA2
cysL
exoI_1
pth
pstB3_1
pstA_1
pstS
rplY
prs_1
mpdB_3
steT_2
pyrR_1
pyrB
cpoB_1
cpoB_2
tolQ_2
fpgS
murE_1
ansA
yjjV
fkpA
nrnA
priA
pcm_1
pcm_2
mutS_1
ald1
mtrA
smpB_1
smpB_2
yghO
hldD_1
ccpA_1
ccpA_2
dcd_2
dcd_3
rluB
mltD
spoIIIE
tyrS1
tyrS_1
tyrS_2
yhdG_1
yhdG_2
rlmF_1
rlmF_2
kup
ispG_1
ispG_2
ispG_3
ispG_4
mlaE_1
cysA
rlmL_3
gyrB_1
gyrB_2
recD2_1
atpB
atpH_1
atpF
atpH_2
atpA
atpG
fabH_1
clpS
yjjG
phoR_4
mprA_2
hemE
rhlE_1
rhlE_2
iolE_2
davD
gabD
ribBA
natA
garR
dap_1
fadH_1
tsf
rpsB
rpsI
rplM
pyrR_2
lysC_1
thrA_1
thrA_2
thrB_1
thrB_2
thrC
rlmI
fsr
axe2
patA
argD_1
aptB_1
aptA_1
nfuA_2
purB
mmgC_1
zupT
sstT
ybaK
nrgA_1
opuAA_1
opuAB
proW
cntO_1
btuB_4
rrrD
hypA
hypB
ureE_2
btuF
fecE_1
fecE_2
cntO_2
ureA_2
ureB_2
ureB_3
ureB_4
ureB_5
ureC1
ureE_3
ureF_3
ureF_4
ureG_3
ureH
chbR
yidC
pyrG_1
pyrG_2
rplS
sasA_5
yhaZ_1
yybR_1
cadA_1
cadA_2
cpdA_1
fabG_1
trxB_1
rcsC_4
ytfQ
xylE
csbC
iolT
scrK
sacC
pbpE_1
aes_1
gnl
copR
sasA_6
kmo
yknY_1
yknY_2
ybfF
lpxL_1
lpxL_2
cusC
bepE_2
bepE_3
bepF_1
mdtA_2
susC_5
dap4_2
ptpA_1
pepP
chaA
rcsC_5
phoB_1
cutC
yhhT
fusA
rpsG
rpsL_1
rpsL_2
rnr_1
rnr_2
rnr_3
tal_1
tal_2
entS_2
mdh
valS
ltaS1
mnmE
iolG_1
iolG_2
fabH_2
fabH1
phhA
btuB_5
hmgA
hpd_1
hpd_2
gluD
femX
mgl
rcsC_6
cqsS
plcN_1
plcN_2
yhaZ_2
hxlR_1
fhuA
paiA
hdfR
cpdA_2
rhaS_4
yhfK
namA_1
tmoS_1
rhaS_5
tet(X)_1
tet(X)_2
tetX2
rhaR_1
rcsC_7
tmoS_2
susC_6
cspG_1
dapB_4
dapB_5
pnoA
dhmA
fabF_1
ybhF
rcsB_1
rhaR_2
ohrR
fumC_3
aspA
dinG_1
dinG_2
uvrC_5
bglA_1
bglA_2
adaA
leuA_2
btuB_6
ideR
ccp_1
hxlR_2
arnC_2
hchA_1
fabH_3
pld1_1
rhaS_6
rhaS_7
katG
mexA
bepE_4
bepE_5
mexB
bepG_1
oprM_1
oprJ
rhaS_8
susC_7
cydA_1
cydA_2
iolG_3
araE_1
araE_2
rhaS_9
lgoD
rhaS_10
ebgA_2
lacZ_2
sglT_1
sglT_2
lacZ_3
dgoD
bdhA
fadH_2
phnX
pgtP
tdh
osmX
opuCB
opuAA_2
opuCA
egtB_1
egtB_2
egtD
btuB_7
ydhC
susC_8
rhaS_11
phoP_1
rstB
rcsC_8
mro_1
lacZ_4
mscK
tpm
tam_1
ubiB
fabG_2
ygiC
purL_1
purL_2
pheT_1
pheT_2
rny
rlmH
rppH
rhlE_3
bfmBAB_1
aroC
aroA_1
aroA_2
kdsA_1
pheA
yigZ
udp
mrdB_1
mrdB_2
mrdA
mreB
polX
cndB2
secDF
secD
guaB
ppk_1
ppk_2
ppk_3
ppk_4
yhbO
rluD_1
rluD_2
pabC
aroP
feoB
glmM_1
glmM_2
ybdG
uppP_1
uppP_2
gltS_1
gltS_2
gltS_3
bepE_6
bepF_2
oprM_2
fadR
nanT_1
purN
purF_1
purF_2
yfkN
mggB
yedA
lrp_2
dps
yheI
ldh
nusB
coaE
yhhS_1
yhhS_2
metQ_1
metQ_2
metI_1
metI_2
metN_1
metN_2
recD_1
clpB1
recR
iolG_4
qacC
rhaR_3
ogt
btuB_8
xerD
nlpE_1
ygiD
rhaS_12
glpF
glpK_1
glpK_2
glpD
srlR
topA
cmk
aatB
kdsD
cshA_1
kdsA_2
acr3_1
acr3_2
arsC
mneP
betS_1
betS_2
phrB_2
xecE
algU_1
ywrO
yybR_2
yddE
pgpH
rpe
acnB_1
acnB_2
citB_1
ytnP
cntO_3
gap2
gap_1
gap_2
namA_2
fabG_3
pyrE
sodA1
brnQ
btuB_9
hmuT
hmuU
hmuV
hemS
rhaR_4
speH
speE
paaE
acs
acsA_3
pccB
acdA_1
liuE
menB
dpgD
cocE
dbpA_1
asnA_1
asnA_2
erpA_1
iscS_1
iscS_2
ghrB
lytR_2
btsR_1
lutR
nanA_1
rhaR_5
susC_9
susC_10
aldH1
bsaA_1
iolS
ycnE
mdaB
cmpR
sigH_1
pld1_2
hchA_2
sasA_7
rcsC_9
rssB
rcsC_10
divK
cheR_1
cheB_1
creB
yciF_1
dagK
surE_1
cspG_2
hsrA_1
mdtD_1
hsrA_2
flp_1
lrp_3
smvA
sasA_8
nemA_1
nemA_2
hcaB
pikAII
gudP
dap_2
glpE_1
lagD_2
apxIB_1
recB_3
recF_1
dgt_1
queC
susC_11
lytR_3
cpdA_3
rhaS_13
cpdA_4
susD_1
susC_12
paoA_1
paoB_1
paoB_2
paoC_1
paoC_2
pucA
moaA
glmU_1
moeA
moeZ_1
moaE
moaC_1
moaC_2
iscS_3
iscS_4
iolG_5
mprA_3
senX3
sigH_2
speA_1
ccp_2
mdtD_2
hxlR_3
ku
mku
xerC_1
hpf
ftnA_1
qorA
rhaR_6
fucP_2
fucP_3
uxaA_1
garD_1
garD_2
linX
bacC
gapA_1
gapA_2
pfkA_2
oprM_3
bepF_3
swrC
mdtC_1
mdtC_2
glmS_1
glmS_2
icd_1
icd_2
degU_3
APOA1BP
nnr
CARKD
nagC_1
sctC
gspF
citB_2
citB_3
gph_1
pepF1
kptA
dinB_1
dnaE_1
yvdD
walK_1
prs_2
nadE_3
rutB
fabZ
fabB
acpP_1
gltC
mgtC
walK_2
resA_2
susC_13
yciF_2
sigH_3
btsR_2
ligD_1
ligD_2
ligd
rhaS_14
resA_3
resA_4
ohrA
rcsC_11
araB_1
araB_2
araD
araA
sglT_3
mro_2
xsa_2
rhaS_15
rtcB
prfB_3
yfeW_1
flp_2
sigR_1
msrA_1
msrAB
yajO
susC_14
atsA_1
atsA_2
lon1
lon2
gpmI
nadC_1
nadC_2
plsY
bepA_1
sbcC
cpdA_5
lgt_1
lgt_2
ysdC
pdxH
nuoC
ndhH
ppm1
ruvB_1
ptpA_2
ptpA_3
recD2_2
recD2_3
recD2_4
rsmD
coaD_1
coaD_2
gdhA
czcA_1
czcA_2
yceI_1
yceI_2
bepF_4
bepE_7
ttgI_1
cysN
cysD
cysH
cysG_1
cysG_2
sumT
pstC
pstA_2
pstB3_2
yliI
dgkA
bshB1
bsaA_2
relA
spoT
purA_1
purA_2
purA_3
menF
pabB
tatD
tcdA
copA_1
xerC_2
fabG_4
dps2
ypdB_1
luxQ_3
namA_3
namA_4
oxdC
oxdD
ahpE
bdbD
cpo
fabG_5
fabG_6
liaS
degU_4
rhaS_16
sotB
hchA_3
COQ3
pal_2
ytcD
moxC_1
moxC_2
resA_5
recD_2
tam_2
rutD_1
cpoB_3
btuB_10
btuB_11
slyA
pbpE_2
yfeW_2
pbpX
pbpE_3
dap_3
maa
plcN_3
plcN_4
fadM
nhaK_1
rsbQ_1
rsbQ_2
bphP_1
vatD
lytR_4
barA_1
htpG_1
htpG_2
htpG_3
cobB
rnhA
trxB_2
dinG_3
hemF_1
hemF_2
btuB_12
rocD2
argD_2
rocD
rocF_1
rocF_2
truA_3
yfgD
ydaD
vraR
cph1_1
ychF
ribE
clcB_2
clcB_3
oxyR
dbpA_2
cshA_2
ispE_1
ispE_2
mqnA
gpmA
mqnE
dapL
bacF
tyrC
oah1
metY
hom
ppiB
pyrD_1
pyrD_2
yheS_1
acr1
menE
mutS2_1
mutS2_2
lysC_2
nrgA_2
trxA_1
dnaE_2
polC_2
tauR
ftsH_2
psaB
accA
sasA_9
gutB
glaB_1
glaB_2
ramA
yhdN_1
katE_1
katE_2
bphP_2
cph1_2
resA_6
sigX
cat3
butA
rhaS_17
dnaE2_1
dnaE2_2
dinB1
dgt_2
resA_7
yceC
yceD_1
yceD_2
nucH
rcsB_2
nudG
cmoM
flp_3
rutD_2
paoC_3
paoC_4
paoC_5
paoB_3
paoA_2
adhE
rcsC_12
susC_15
xynA
axe1_6A
xsa_3
xsa_4
xylI
uidB
xynD
xylA
xylB_1
xylB_2
xynZ
aptB_2
aptA_2
tal_3
nreC
bglA_3
ilvE_3
hisC_1
rhaS_18
aes_2
azoR
ligB
lig
gshB_1
gshB_2
bicA
nhaK_2
lysN
mazG
metAA_1
metAA_2
cynR
hutH_1
hutH_2
hutI_1
hutI_2
hutU_1
hutU_2
hutU_3
hutG_1
hutG_2
trpS_1
trpS_2
dck_1
dck_2
kdsB
yhdN_2
btuB_13
[truncated: 1,047 more rows]

## Sheet: Sphingobacterium faecium_2
Additional file 7: Nanopore sequencing of bacteria genomes.
[truncated: 7,730 more rows]

[truncated: 7 more sheets: Sphingobacterium faecium_3, Achromobacter sp. F32, Achromobacter sp. F32_2, Achromobacter sp. F32_3, E. coli OP50, E.coli OP50_2, E.coliOP50_3]
