# Supplementary material for: The symbiotic relationship between Caenorhabditis elegans and members of its microbiome contributes to worm fitness and lifespan extension
Source: BMC Genomics. 2021 May 19;22:364. doi: 10.1186/s12864-021-07695-y (PMC8136213; doi:10.1186/s12864-021-07695-y)
Supplement: Supplementary file 7 — Additional file 7: Lifespan of the worms grown with E. coli OP50 in the presence or absence of vitamin B6. Lifespan values and related statistics for the worms grown with E. coli OP50 alone or E. coli OP50 plus vitamin B6 are shown. Median and maximum lifespans of worms grown with E. coli OP50 supplemented with vitamin B6 were significantly higher, compared to control (P = 0.0382 for median lifespan and P = 0.0402 for maximum lifespan). No worms were censored. [file 12864_2021_7695_MOESM7_ESM.xlsx]

## Sheet: Sayfa1
Table 5. Lifespan of the worms grown with E. coli OP50 in the presence or absence of vitamin B6
Bacteria isolate	Number of live worms per replicate	Number of dead worms per replicate	Median survival (days)	Maximum survival (days)	Median lifespan (P value)	Maximum lifespan (P value)
Escherichia coli OP50	20	20	15	22	-	-
Escherichia coli OP50 + vitamin B6	20	20	16.5	24	0.0382	0.0402
